# Supplementary material for: Ingestion of single guide RNAs induces gene overexpression and extends lifespan in Caenorhabditis elegans via CRISPR activation
Source: J Biol Chem. 2022 May 27;298(7):102085. doi: 10.1016/j.jbc.2022.102085 (PMC9243178; doi:10.1016/j.jbc.2022.102085)
Supplement: Supplemental Table S1 [file mmc1.xlsx]

## Sheet: Table S1
Table S1. C. elegans lifespan assay statistics.
Conditions				Statistics
Strain	Bacteria - Vector	Control Strain Bacteria - Vector	No. of experiments	No. of animals Treatment/control	Mean LS±SEM (days) Treatment/control	Change mean LS (%) Treatment/control	Max LS 75% (days) Treatment/control	P-Value vs control
dCas9::VP64 nematodes check
dCas9::VP64 0x outcrossed	OP50 - none	Wild-type N2 on OP50 - none	2	102 / 107	18.1±0.3 / 20.8±0.4	-13.0	19 / 24	<.0001
				60 / 76	16.1±0.4 / 19.9±0.5	-19.1	19 / 23	<.0001
dCas9::VP64 2x outcrossed	OP50 - none	Wild-type N2 on OP50 - none	2	109 / 107	20.0±0.5 / 20.8±0.4	-3.8	24 / 24	0.5186
				71 / 76	19.8±0.6 / 19.9±0.5	-0.5	23 / 23	0.9698
dCas9::VP64 4x outcrossed	OP50 - none	Wild-type N2 on OP50 - none	2	86 / 107	21.5±0.5 / 20.8±0.4	+3.4	24 / 24	0.1952
				62 / 76	19.1±0.5 / 19.9±0.5	-4.0	23 / 23	0.2827
sgRNA bacteria check
dCas9::VP64	HT115 - L4440	Wild-type N2 on HT115 - L4440	3	90 / 99	20.3±0.5 / 20.4±0.5	-0.5	24 / 24	0.9562
				74 / 72	20.1±0.5 / 19.0±0.6	+5.8	24 / 24	0.2611
				165 / 99	22.4±0.3 / 22.6±0.4	-0.9	26 / 26	0.9562
Wild-type N2	HT115 - SCR (A)	Wild-type N2 on HT115 - L4440	3	101 / 99	22.6±0.5 / 22.6±0.4	±0.0	26 / 26	0.8225
				96 / 99	19.1±0.4 / 20.4±0.5	-6.4	21 / 24	0.0845
				90 / 72	20.9±0.6 / 19.0±0.6	+10.0	24 / 24	0.0225
Wild-type N2	HT115 - SCR (B)	Wild-type N2 on HT115 - L4440	3	101 / 99	22.7±0.4 / 22.6±0.4	+0.4	26 / 26	0.6806
				108 / 99	19.0±0.4 / 20.4±0.5	-6.8	21 / 24	0.071
				90 / 72	20.9±0.5 / 19.0±0.6	+10.0	24 / 24	0.0235
dCas9::VP64	HT115 - SCR (A)	dCas9::VP64 on HT115 - L4440	3	79 / 74	20.2±0.6 / 20.1±0.5	+0.5	24 / 24	0.7153
				89 / 90	19.2±0.4 / 20.3±0.5	-5.4	24 / 24	0.0843
				131 / 165	22.7±0.4 / 22.4±0.3	+1.3	28 / 26	0.3136
dCas9::VP64	HT115 - SCR (B)	dCas9::VP64 on HT115 - L4440	3	82 / 74	20.0±0.5 / 20.1±0.5	-0.5	24 / 24	0.985
				83 / 90	19.0±0.5 / 20.3±0.5	-6.4	21 / 24	0.1014
				151 / 165	22.7±0.4 / 22.4±0.3	+1.3	28 / 26	0.2971
dCas9::VP64	HT115 - SCR	Wild-type N2 on HT115 - SCR	3	282 / 202	22.7±0.3 / 22.7±0.3	±0.0	28 / 26	0.3117
				172 / 204	19.1±0.3 / 19.1±0.3	±0.0	21 / 21	0.9431
				161 / 180	20.1±0.4 / 20.9±0.4	-3.8	24 / 24	0.1227
dCas9::VP64 nematodes + sgRNA bacteria hif-1 / hsf-1
dCas9::VP64	HT115 - sgRNA hif-1 (A)	dCas9::VP64 on HT115 - SCR	3	90 / 161	24.3±0.6 / 20.1±0.4	+20.9	28 / 24	<.0001
				94 / 172	21.8±0.5 / 19.1±0.3	+14.1	25 / 21	<.0001
				63 / 79	24.2±0.7 / 21.2±0.6	+14.2	28 / 25	0.0014
dCas9::VP64	HT115 - sgRNA hif-1 (B)	dCas9::VP64 on HT115 - SCR	3	292 / 261	24.7±0.3 / 21.2±0.2	+16.5	28 / 23	<.0001
				89 / 161	21.7±0.6 / 20.1±0.4	+8.0	26 / 24	0.0099
				87 / 172	20.5±0.4 / 19.1±0.3	+7.3	24 / 21	0.0397
dCas9::VP64	HT115 - sgRNA hsf-1 (A)	dCas9::VP64 on HT115 - SCR	3	128 / 146	22.1±0.4 / 19.6±0.3	+12.8	24 / 21	<.0001
				170 / 172	20.0±0.4 / 19.1±0.3	+4.7	24 / 21	0.0631
				82 / 120	22.8±0.6 / 20.5±0.5	+11.2	28 / 26	0.0015
dCas9::VP64	HT115 - sgRNA hsf-1 (B)	dCas9::VP64 on HT115 - SCR	3	91 / 172	21.8±0.5 / 19.1±0.3	+14.1	25 / 21	<.0001
				90 / 161	21.3±0.5 / 20.1±0.4	+6.0	24 / 24	0.0618
				49 / 79	23.7±0.8 / 21.2±0.6	+11.8	27 / 25	0.0096
Wild-type N2 nematodes + sgRNA bacteria hif-1 / hsf-1
Wild-type N2	HT115 - sgRNA hif-1 (A)	Wild-type N2 on HT115 - SCR	2	61 / 84	21.2±0.7 / 21.9±0.6	-3.2	25 / 27	0.4701
				112 / 73	22.3±0.3 / 21.1±0.4	+5.7	25 / 24	0.0431
Wild-type N2	HT115 - sgRNA hif-1 (B)	Wild-type N2 on HT115 - SCR	2	90 / 111	21.0±0.6 / 20.8±0.5	+2.0	26 / 26	0.7279
				177 / 202	23.2±0.4 / 22.7±0.3	+2.2	26 / 26	0.0813
Wild-type N2	HT115 - sgRNA hsf-1 (A)	Wild-type N2 on HT115 - SCR	2	146 / 232	21.5±0.3 / 21.6±0.3	-0.5	24 / 24	0.744
				88 / 111	21.1±0.6 / 20.8±0.5	+1.4	26 / 26	0.7258
Wild-type N2	HT115 - sgRNA hsf-1 (B)	Wild-type N2 on HT115 - SCR	2	125 / 73	20.9±0.3 / 21.1±0.4	-0.9	24 / 24	0.7035
				96 / 84	22.0±0.6 / 22.0±0.6	±0.0	27 / 27	0.7608
dCas9::VP64 x hif-1 / hsf-1 deletion nematodes + sgRNA bacteria hif-1 / hsf-1
dCas9::VP64 x Δhif-1	HT115 - sgRNA hif-1 (A)	dCas9::VP64 x Δhif-1 on HT115 - SCR	2	93 / 104	19.4±0.5 / 19.4±0.4	±0.0	24 / 24	0.8911
				174 / 181	23.2±0.4 / 24.2±0.3	-4.1	26 / 28	0.1002
dCas9::VP64 x Δhif-1	HT115 - sgRNA hif-1 (B)	dCas9::VP64 x Δhif-1 on HT115 - SCR	2	99 / 104	19.3±0.4 / 19.4±0.4	-0.5	21 / 24	0.8529
				166 / 181	23.1±0.4 / 24.2±0.3	-4.5	24 / 28	0.0706
dCas9::VP64 x Δhsf-1	HT115 - sgRNA hsf-1 (A)	dCas9::VP64 x Δhsf-1 on HT115 - SCR	2	140 / 142	16.8±0.2 / 17.1±0.3	-1.8	17 / 19	0.4143
				89 / 123	15.8±0.3 / 15.4±0.3	+2.6	19 / 19	0.2007
dCas9::VP64 x Δhsf-1	HT115 - sgRNA hsf-1 (B)	dCas9::VP64 x Δhsf-1 on HT115 - SCR	2	139 / 142	16.4±0.2 / 17.1±0.3	-4.1	17 / 19	0.021
				79 / 123	15.9±0.3 / 15.4±0.3	+3.2	19 / 19	0.2598
hif-1 / hsf-1 overexpression nematodes
hif-1 OEx (ZG580)	OP50 - none	Wild-type N2 on OP50 - none	1	102 / 91	23.4±0.5 / 20.9±0.4	+12.0	28 / 24	0.0001
hif-1 OEx (ZG580)	OP50 - none	dCas9::VP64 on OP50 - none	1	102 / 101	23.4±0.5 / 21.4±0.4	+9.3	28 / 24	0.0005
hsf-1 OEx (CF1824)	OP50 - none	Wild-type N2 on OP50 - none	1	99 / 91	24.6±0.6 / 20.9±0.4	+17.2	28 / 24	<.0001
hsf-1 OEx (CF1824)	OP50 - none	dCas9::VP64 on OP50 - none	1	99 / 101	24.6±0.6 / 21.4±0.4	+15.0	28 / 24	<.0001
hif-1 OEx (ZG580)	HT115 - L4440	Wild-type N2 on HT115 - L4440	1	92 / 92	22.9±0.5 / 20.6±0.4	+11.2	26 / 24	0.0002
hif-1 OEx (ZG580)	HT115 - L4440	dCas9::VP64 on HT115 - L4440	1	92 / 104	22.9±0.5 / 20.9±0.4	+9.6	26 / 24	0.0009
hsf-1 OEx (CF1824)	HT115 - L4440	Wild-type N2 on HT115 - L4440	1	101 / 92	23.7±0.5 / 20.6±0.4	+15.0	28 / 24	<.0001
hsf-1 OEx (CF1824)	HT115 - L4440	dCas9::VP64 on HT115 - L4440	1	101 / 104	23.7±0.5 / 20.9±0.4	+13.4	28 / 24	<.0001
hif-1 OEx (ZG580)	HT115 - SCR	Wild-type N2 on HT115 - SCR	1	99 / 104	23.2±0.5 / 20.8±0.4	+11.5	26 / 24	<.0001
hif-1 OEx (ZG580)	HT115 - SCR	dCas9::VP64 on HT115 - SCR	1	99 / 108	23.2±0.5 / 21.2±0.4	+9.4	26 / 24	0.0002
hsf-1 OEx (CF1824)	HT115 - SCR	Wild-type N2 on HT115 - SCR	1	102 / 104	24.3±0.5 / 20.8±0.4	+16.8	28 / 24	<.0001
hsf-1 OEx (CF1824)	HT115 - SCR	dCas9::VP64 on HT115 - SCR	1	102 / 108	24.3±0.5 / 21.2±0.4	+14.6	28 / 24	<.0001
hif-1 / hsf-1 overexpression nematodes + sgRNA bacteria hif-1 / hsf-1
hif-1 OEx (ZG580)	HT115 - sgRNA hif-1 (A)	hif-1 OEx (ZG580) on HT115 - SCR	1	92 / 109	22.1±0.6 / 21.6±0.5	2.3	27 / 25	0.6038
hif-1 OEx (ZG580)	HT115 - sgRNA hif-1 (B)	hif-1 OEx (ZG580) on HT115 - SCR	1	95 / 109	22.2±0.6 / 21.6±0.5	2.8	27 / 25	0.3937
hsf-1 OEx (CF1824)	HT115 - sgRNA hsf-1 (A)	hsf-1 OEx (CF1824) on HT115 - SCR	1	85 / 87	23.3±0.6 / 23.5±0.6	-1	29 / 27	0.7883
hsf-1 OEx (CF1824)	HT115 - sgRNA hsf-1 (B)	hsf-1 OEx (CF1824) on HT115 - SCR	1	94 / 87	23.0±0.6 / 23.5±0.6	-2.2	27 / 27	0.3543
