# Supplementary material for: Ingestion of single guide RNAs induces gene overexpression and extends lifespan in Caenorhabditis elegans via CRISPR activation
Source: J Biol Chem. 2022 May 27;298(7):102085. doi: 10.1016/j.jbc.2022.102085 (PMC9243178; doi:10.1016/j.jbc.2022.102085)
Supplement: Supplemental Table S2 [file mmc2.xlsx]

## Sheet: Table S2
Table S2. Overview of promoter-specific sgRNA target sequences and associated vectors.
Gene			Transcription Start Site (TSS)			Promoter-Specific sgRNA Target Sequence
Gene Name	Sequence ID	WormBase ID	TSS Type 1	TSS Type 2	Distance to Start Codon (bp)	Strand	Target Sequence	PAM	On-Target Score	Off-Target Score	Middle Distance to TSS (bp)	Associated Vector	Addgene ID
hif-1	F38A6.3	WBGene00001851	Adult	Outron	829	-	AAAAGGACACAAAAAAACTAC	TGG	54.328	82.7355	211	sgRNA hif-1 A	177784
						-	AGGACACAAAAAAACTATGG	CGG	67.3011	96.156	214
						+	AAAATTTGAGCAACTCTCAG	CGG	62.5738	94.1417	271	sgRNA hif-1 B	177785
						+	ACTTCTCAAAAAAATTATGG	TGG	58.1056	84.7515	325
hsf-1	Y53C10A.12	WBGene00002004	Embryo	Outron	1096	-	GATATGTTTCTTGAGATCAG	TGG	61.1194	90.1395	140	sgRNA hsf-1 A	177786
						-	CCGGGAGAGGAGGAGCTCCG	AGG	64.7894	99.939	165
						+	TTGGACAGAGAGCTCATCCT	CGG	58.3777	99.8346	185	sgRNA hsf-1 B	177787
						-	ATTCGGAATCCATTTTGATG	GGG	58.5127	91.7689	228
Scramble Control			N/A			N/A	TAAGCGCTGGGTCCTACTCC	N/A	N/A	N/A	N/A	SCR A	177811
						N/A	GTCCTGATCGGAAGGATCGT	N/A	N/A	N/A	N/A
						N/A	TGGCGCCCGACCCTCAGACT	N/A	N/A	N/A	N/A	SCR B	177812
						N/A	CTGTAGTGAGTTCTATGTCC	N/A	N/A	N/A	N/A
