# Supplementary material for: Ingestion of single guide RNAs induces gene overexpression and extends lifespan in Caenorhabditis elegans via CRISPR activation
Source: J Biol Chem. 2022 May 27;298(7):102085. doi: 10.1016/j.jbc.2022.102085 (PMC9243178; doi:10.1016/j.jbc.2022.102085)
Supplement: Supplemental Table S3 [file mmc3.xlsx]

## Sheet: Table S3
Table S3. Predicted C. elegans promoter-specific sgRNA target sequences.
				Embryo Transcription Start Site (TSS)				Adult Transcription Start Site (TSS)
Gene Name/Sequence ID	WormBase ID	Chromosome	Strand	TSS Mapped	TSS Type	Distance to Start Codon (bp)	Promoter-Specific sgRNA Target Sequences	TSS Mapped	TSS Type	Distance to Start Codon (bp)	Promoter-Specific sgRNA Target Sequences
aap-1	WBGene00000001	chrI	+	1	Outron	185	63_ATCATTCAAAACGATGATGT 61_TGATAATAAAACAGCTCTCG 61_GAGCGTCACGCCTACAAATG 53_AAAAGCGAGCACTTAATAGT 50_GATGATAATAAAACAGCTCT 47_ACAGTCATAACCACATTTGT 44_ATGATAATAAAACAGCTCTC 44_AAAACGATGATGTCGGCTGC 43_ATGTGGTTATGACTGTTTCA 43_AAAGCGAGCACTTAATAGTC 41_CAACTCGCTCACTTTGAATC 39_TTTTATGAGCTTCGTATCAA 31_TACAGAAAGAGCAATATTAA 27_GACGAATTGCTAGTATTTAT 18_GGACGAATTGCTAGTATTTA	0	N/A	N/A	N/A
aars-2	WBGene00000197	chrI	+	0	N/A	N/A	N/A	1	Outron	221	69_ACAGAAAAACATATTGAATG 68_AATTTGTGTAGTCTCTCACT 67_TTGAAAATGAAGTTTTCCCG 67_CACACTTTCTATGAAAACCG 64_CGGTTTTCATAGAAAGTGTG 64_AAAAGAGAACAATGTGTGCT 63_ACACTTTCTATGAAAACCGC 59_GCATTCAATATGTTTTTCTG 49_GACTACACAAATTTTAGAGA 49_GAAAAGAGAACAATGTGTGC 41_TCATTTGAAAAAAAAACAAC 39_TTTCTTAAAATTATCATGTT 39_TGAATCGAATCGTTTACAAA 38_TTTCAAAATTTAATTTTTTG 33_TTTTATCATCAAAATGAAAT 28_ATTTTTTGCGGTAGAAAATT 28_ATGATAATTTTA…
aat-5	WBGene00000006	chrI	-	1	Outron	290	72_TTTGGTAGCTCATATCTCCG 68_GATTGTAAAAAATTTATCCG 66_TAGCTCAACCAAGCTCAGGG 60_GCTTAGCTCAACCAAGCTCA 58_TTTACAATCACAACTTCCAA 57_AACATTTTGAGCAATAGGCT 54_TTTTACAATCACAACTTCCA 53_GCCCACATACATTGGCTGAT 52_TATTTTTTCTGGAAATCCCT 52_GCAATTTTCCTAATTCACTT 49_TCAGGCTTAGACTAAATCTA 48_TTCCTATCAGCCAATGTATG 47_TCCTATCAGCCAATGTATGT 46_AGCTCAACCAAGCTCAGGGC 45_ACATTTTGAGCAATAGGCTT 44_AAAAATAGGCCCACATACAT 43_TTTGGCTTGAGC…	0	N/A	N/A	N/A
aat-9	WBGene00000010	chrI	-	1	Outron	1533	73_GGAGTTTTGAGAAAATATCG 62_AGAAACCTATAAATTTTCAG 61_GAGTTTTGAGAAAATATCGT 59_AAAATACGCAAACACCGAGC 58_TCGGAAAAGTGTCTAAATAG 57_GAAAATACGCAAACACCGAG 57_AAAACTGCAAAAAAAAATAC 50_AAAATTCTGCATTTTATCGT 47_TTTGCGTATTTTCGAGGCTA 47_CGTAGGATCCGGTGCCCGCT 46_GAGAAATTCAAATTTAATGC 45_TCGGTGTTTGCGTATTTTCG 45_CTGCATTTTATCGTAGGATC 44_CGCAAACACCGAGCGGGCAC 42_TAGAAACCTATAAATTTTCA 39_TTTCTCAAAACTCCGAATTC 39_CAAAAAAAAATA…	0	N/A	N/A	N/A
abf-1	WBGene00000012	chrI	-	1	Outron	1580	62_TCCATCTACGTAGATACTGT 58_CTTCTTTATTGATTCCAAAG 54_TTTATATTACGAATAAGGTA 52_AGCGAAAACTACTGCAGCGC 45_ACCTACAGTATCTACGTAGA 39_AGAATTTTATATTACGAATA 35_CGTAGATACTGTAGGTTTCA 32_TAGCGCTTGTGTCGATTTAC 31_TATTCGTAATATAAAATTCT 30_GATATTTTGCGCGTCAAATA 29_GGAAATTTATTTGTTTTTAC 28_TTTCAAAAATTGAACCTCTT 23_GCAGCGCTGGTGTCGATTTA 19_GTAGCGCTTGTGTCGATTTA 13_TGGAAATTTATTTGTTTTTA	1	Outron	31	70_AACTAAATTCATGATCACGG 66_CTAAAAACAATGTGTCATCG 65_TTGGTCGAAATCTGAACGAA 65_AATTTATTTGCAGACAACAG 65_AAAAACAATGTGTCATCGGG 64_TAAAAACAATGTGTCATCGG 62_TGGAGAAGATGAGAAGAAAG 60_GAAATTTCTGAAAATGATGA 59_ACGAACTAAATTCATGATCA 58_AAGTGATCATGATGCAACAT 57_CGAACGGTTGGGACGCCAGT 54_TGTTTTTAGTCTGTGCCCAC 54_CATGATGCAACATTGGAAGA 54_ACGAACGGTTGGGACGCCAG 53_TGCACGAGAGATGTTACGAT 52_GACTAAAAACAATGTGTCAT 52_CGAAATCTGAAC…
abf-2	WBGene00000013	chrI	-	1	Exon	17	69_TGTTTTGGAGGGCAGAACAG 65_CAAAAACCACCAGCTGCCCA 63_TTGAAGGGTCATGTTTTGGA 63_AGTATCAAGTGACACATCGT 61_CATCCAACATGCTTCTGTGG 61_CAACCTCCACAGAAGCATGT 60_ATGTTTTGGAGGGCAGAACA 56_TTTGAAGGGTCATGTTTTGG 56_GCATTTCTGGAAGTTTTGAA 55_TCGCATCCAACATGCTTCTG 54_ATAAATATGGTTAGTTGTGT 53_TATAAATATGGTTAGTTGTG 52_AACTTCCAGAAATGCATGAC 45_CCAAAAAAAGAATCCAAAAA 44_TGTTTGTTGACTTATTCAAC 38_TGCATTTCTGGAAGTTTTGA 33_AGTTTTGAAGGG…	1	Exon	16	69_TGTTTTGGAGGGCAGAACAG 65_CAAAAACCACCAGCTGCCCA 63_TTGAAGGGTCATGTTTTGGA 63_AGTATCAAGTGACACATCGT 61_CATCCAACATGCTTCTGTGG 61_CAACCTCCACAGAAGCATGT 60_ATGTTTTGGAGGGCAGAACA 56_TTTGAAGGGTCATGTTTTGG 56_GCATTTCTGGAAGTTTTGAA 56_AACCACCAGCTGCCCACGGT 55_TCGCATCCAACATGCTTCTG 54_ATAAATATGGTTAGTTGTGT 53_TATAAATATGGTTAGTTGTG 52_AACTTCCAGAAATGCATGAC 45_CCAAAAAAAGAATCCAAAAA 44_TGTTTGTTGACTTATTCAAC 38_TGCATTTCTGGA…
abt-2	WBGene00000020	chrI	-	1	Exon	2699	41_TCCAAATTTCAAAAGAAATA 31_AATTTTTTCTTAAAAAATTC 21_TTTTACAACTAAAACTTAAA 20_TCCTTATTTCTTTTGAAATT 16_AATGTTTTGAAAAAATTTTA 12_AATTTTTTGTTGTATTTTAA	0	N/A	N/A	N/A
abt-5	WBGene00000023	chrI	+	1	Exon	2041	64_GTGAAAAGCATCGATATCAG 63_GAGTCATCCTAATTCAAAGG 58_TAACTTCTGCTTCGGTTCCA 58_CATTTGGAAATTTGGATGAG 57_AGACTAACATTGGACAGAAG 53_AAACGCGAGATGAGTCTCCC 52_ATTCTTCCGAGATTCAAAGC 52_AATGAGTCATCCTAATTCAA 51_AAATCTGGAAAGACTAACAT 48_AGATTTCCAGCTTTGAATCT 47_AAGGTGGACATGTTCGCAAC 46_TATGAGCTGTGTTGATATCA 44_ACAGCTCATAACTTCTGCTT 43_CAATGAAAATGCTGTAAGAA 42_AACATGTCCACCTTTGAATT 41_GAGATTCAAAGCTGGAAATC 38_CTGCGAAATTTA…	0	N/A	N/A	N/A
abtm-1	WBGene00022281	chrI	-	1	Outron	2903	74_CGGTTTCTAGGCCATGACCG 68_TTTCGGACCGATTAACACGA 65_GGCACAATTATCGCGACTGG 64_GAACGAGGGACGAGGAAATG 62_TTTTTTTTGAACGAGGGACG 61_CTATCATATGGTGTTCGAAG 60_GTTCAAAAAAAAAGTTGCAG 59_GCAACTTTTTTTTTGAACGA 59_ATCGCGACTGGAGGAGAAGA 58_TGCAACTTTTTTTTTGAACG 57_TCGCGTCTTCTCCTCCTCCA 57_CTGGAGGAGAAGACGGTATG 56_GAGATGCATGCCGAGTTGAC 55_GATCACATTTGCCTTGGAGG 55_GACCGATTAACACGATGGCC 55_AGGCAAATGTGATCGCGATT 54_TCTTGTCGGATC…	0	N/A	N/A	N/A
acbp-1	WBGene00016655	chrI	-	1	Outron	265	63_TGGTGGGTACTGTAGCTGCA 62_TTGCAATTAAGTGAAGCTGG 58_AACTTTTGATAAGACACCGA 55_AACGCTTTTGCTAAAACCAT 53_TGCAATTAAGTGAAGCTGGT 53_GTTTCGATCGTGCCAAGACC 53_GTTTCAGTCGCTTCGAGACC 52_CGACGCAACAACACGACACC 52_AACAACACGACACCTGGTCT 47_TAATTTAAAAATACGGTGCC 45_TTTTTGCAATTAAGTGAAGC 44_TTTTTTTTTTTGGGCAAAGA 41_TTAATTTAAAAATACGGTGC 39_ATTAACAATTGCTGGCGATT 36_ATTTTTAAATTAACAATTGC 35_AAATTCTGCAATTGAGTAAT 32_CAATTGTTAATT…	1	Outron	61	59_GATCACACCATCACAGAAGA 58_AACTTTTGATAAGACACCGA 57_GACTGTATACTTCTAGTGCG 55_AACGCTTTTGCTAAAACCAT 53_GTTTCAGTCGCTTCGAGACC 52_GAAGTATACAGTCAGAAAAA 49_GAGAATACAACAACGTTTCG 47_TAATTTAAAAATACGGTGCC 45_ATTTTGTCCTTCTTCTGTGA 41_TTAATTTAAAAATACGGTGC 39_ATTAACAATTGCTGGCGATT 36_ATTTTTAAATTAACAATTGC 32_CAATTGTTAATTTAAAAATA 27_TAGAAAAAAGAAAGAAATTT
acdh-1	WBGene00016943	chrI	+	0	N/A	N/A	N/A	1	Exon	15	70_ATACATCATAGATCACGTTG 64_TAGGGCTGGAATATTGCTGA 63_TAAACATTTTCAGGCCCAAG 61_ATAAACATTTTCAGGCCCAA 59_CCAGCAGTAGACTTTTCTAG 57_GTGATCTATGATGTATAAGT 56_TTATTTCTTGATTCAATATG 52_GTTGTGGTCACAGACCCCTT 51_ACAAAAAAGATCTTTCGGTT 51_AATAAACATTTTCAGGCCCA 50_CTATGATGTATAAGTGGGTG 48_CGTGATCTATGATGTATAAG 48_CCGCTAGAAAAGTCTACTGC 47_AAAAGATCTTTCGGTTCGGC 46_CGTTGTGGTCACAGACCCCT 42_GTCATTTGAACGTTTAGGGC 40_AGATGACAAAAA…
acdh-3	WBGene00019433	chrI	-	1	Outron	261	61_TTAAAACAAATAGAGGAAGG 58_AGAGGCGCAGACGCTGACAC 56_TTCTTAAAACAAATAGAGGA 53_GGCGCGAAAAATAAAGCAAA 53_ATTTTTCTTAAAACAAATAG 51_GTTTGGATAGGATGGACAAC 48_ACACTGGCGCTCGTTTGGAT 40_TGGCGCTCGTTTGGATAGGA 37_CGCTGACACTGGCGCTCGTT 32_ATTGTTTGTTTTTAAAAAAT 23_TTCAGAATTATACGCATTTC	0	N/A	N/A	N/A
acdh-4	WBGene00020419	chrI	-	0	N/A	N/A	N/A	1	Outron	272	70_AGAAGAATATTAATGCAAAG 65_TGCAAAGTGGCCAATACCGG 64_CGCACAGGTACAGTAACCCC 64_ATGCAAAGTGGCCAATACCG 60_GGAAAAACGACGAATGAATG 60_ATTGATAACACTCCGATTGG 58_ATTACAATATGAAAAAGAAG 55_AATGAATGTGGAAGTCGCAC 53_TTCCATAACATGCTCGACAC 53_GGTACAGTAACCCCCGGTAT 52_TTTGAAGAACAAATTGAGAA 51_AATGCAAAGTGGCCAATACC 50_CAAATTGATAACACTCCGAT 48_TAATGCAAAGTGGCCAATAC 45_TCCTTATTCTTTCCACCAAT 41_TTATTTTTCTAGTTTCAAAT 41_TCCGATTGGTGG…
acdh-5	WBGene00016491	chrI	+	1	Exon	738	76_ATTGAAGGAAAGAATTAACG 67_ATTTCAATATGATTGCACCC 66_GAAGTTTTTGATATTTTCCG 65_TTATTTTAGAAAAGTCGTTG 61_CTTCAAATAATCATGCACAC 59_TCCAGAAAAGCGAACGAGAG 59_ATATTGAAATGGCACAGACT 59_AAAGTCGTTGCGGATGAAGA 52_TGATAAAAGAATCCTATTGC 51_ATGATAAAAGAATCCTATTG 49_GAAAGAGAGAAAGAGATTGA 48_GGGGTGCAATCATATTGAAA 43_TTTCTAAAATAACCCGCAAT 42_TGAAGTTTTTGATATTTTCC 39_GATTGAAGGAAAGAATTAAC 33_AGATTGAAGGAAAGAATTAA 31_ATTTGAATATTT…	1	Exon	53	60_TGGTACGGTAGGGGTACTGT 59_AGTGTTAAGAAATTTGGAGA 54_TATATTAAGTGGTACGGTAG 47_TTTATATTAAGTGGTACGGT 47_ATGATGTCCTTAATTTTTTG 45_TTAAAATGAATTATCATCTC 44_TTATATTAAGTGGTACGGTA 44_CTTATTTATATTAAGTGGTA 43_TTTGGCTTATTTATATTAAG 34_AAATAAGTAAAAAAAAATAT 31_TTGATAAATTTTATGCTCTT 31_AATTACTCCGCAAAAAATTA 25_TTTTTCAGTGTTAAGAAATT 23_TCTTAACACTGAAAAATTTT 19_GTAGAATTACTTTAAGATTT 12_GATAATTCATTTTAATTTAT
ace-2	WBGene00000036	chrI	-	1	Outron	2226	73_CTATAACGACTTGAAACCAG 67_TAACGACTTGAAACCAGGGG 67_GCTATAACGACTTGAAACCA 63_TTATTATGTGATTAACTGCA 60_ACGACTTGAAACCAGGGGTG 57_ACGCGCAAAATTAATTTCAG 56_GCAAAATTAATTTCAGTGGG 56_AACGACTTGAAACCAGGGGT 55_GTGATTAACTGCACGGCGCA 55_AAAATGGCGGGACGAATGGA 54_CGCGCAAAATTAATTTCAGT 53_CAACAAAATGGCGGGACGAA 53_CAAAATGGCGGGACGAATGG 52_AAAATATGGTGCAGTTATTG 51_GTCCCGCCATTTTGTTGACA 49_AGCTATAACGACTTGAAACC 47_GCGCGTCAAATT…	0	N/A	N/A	N/A
acin-1	WBGene00016601	chrI	+	1	Outron	105	68_GATCTACTCGCAAATCTCAG 59_ATCTACTCGCAAATCTCAGA 57_CAGTTTTTATCGATTTTGCA 54_CGCTGGCGTCAAAATTATTG 52_TTTCAGATGAGTAGTAAATC 44_TGAATATTTATGTTTACGTT 44_ATTACGAAAAATAGGAGAAT 41_CTGAGATTTGCGAGTAGATC 40_TAAAATAAATTACGAAAAAT 39_TCAGTTTTTATCGATTTTGC 38_AGCTTACAACGTAAAGAATT 38_AAAGAAATTAATTACATATC 33_AAGCTTACAACGTAAAGAAT 31_ATTTTAAAACAAAATAAAAT 28_AGATATGTAATTAATTTCTT	1	Outron	88	68_GATCTACTCGCAAATCTCAG 59_ATCTACTCGCAAATCTCAGA 57_CAGTTTTTATCGATTTTGCA 54_CGCTGGCGTCAAAATTATTG 54_AAGGCGTCAGCAATAGTCGC 52_TTTCAGATGAGTAGTAAATC 44_TGAATATTTATGTTTACGTT 44_ATTACGAAAAATAGGAGAAT 41_CTGAGATTTGCGAGTAGATC 40_TAAAATAAATTACGAAAAAT 39_TCAGTTTTTATCGATTTTGC 38_AGCTTACAACGTAAAGAATT 38_AAAGAAATTAATTACATATC 33_AAGCTTACAACGTAAAGAAT 31_ATTTTAAAACAAAATAAAAT 28_AGATATGTAATTAATTTCTT
acl-11	WBGene00017888	chrI	+	1	Outron	389	70_GAGTCATGAAGAGAATGAGG 70_ACTGAACATCGACTTCATGA 62_CTGGAGTCATGAAGAGAATG 60_TAGATGGGATTCCTGAAGAA 60_ACAGGAGCTACAGATTGTGC 53_TTAAACTGAATACAATAGAT 46_GTTCATTTGCTTAATCAGTC 46_ATGACTCCAGTTATCATTGG 44_TGTTCATTTGCTTAATCAGT 43_TTCATGACTCCAGTTATCAT 41_TTTAAACTGAATACAATAGA 41_AAACGCACTTTTCGTGAAAC 40_AGCAAATGAACAATGATAAC 35_TGAATTCCTCCAATGATAAC 35_GCTTAATCAGTCGGGTTATC 23_CTGAAAAAAATATAATAATT 12_CAAATTATTATA…	0	N/A	N/A	N/A
acox-1	WBGene00008564	chrI	+	1	Outron	641	76_GGAAAATGGACGGTACAATG 71_AGAAAGTGATGTATTCTGTG 68_ATGGACGGTACAATGTGGTG 66_ATAAATGATTGGAAAATGGA 65_CATTGACTACAGTGTAGTCA 63_GAAGAAGTCATGTAACATGT 60_CGTGACTACACTGTAGTCAA 59_AGTGATAACATTAGAAAAGG 58_CGTGATATTGAAAATTGCAT 58_AAGTGATAACATTAGAAAAG 56_ATATTGAAAATTGCATGGGA 54_ACGTGATATTGAAAATTGCA 51_AGTCAATGGACATAAATGAT 49_AAGGGGGATAAAAATTATGT 46_TTGAAAATTGCATGGGAAGG 45_ATCACTTTTTGTCAATTCAC 45_AAAGTGATAACA…	0	N/A	N/A	N/A
acr-11	WBGene00000050	chrI	-	1	Exon	378	78_AAAAAACGAAGTGAACAAAG 70_CGATTTTGGTGATGAAACTG 67_TCATGAAGAAGAAATGCCAG 64_ATCTCCGTCATCTTCTCCAA 62_GAAGCCTTTGGAGAAGATGA 58_GAAGATGCTAAAGAAGGAGA 57_CGAAGTGAACAAAGAGGATG 55_GAACAAAGAGGATGCGGACA 54_GCCAGAGGAAACATTAGAAG 53_TTAATTGGAGATCGAGCAGT 52_AAAAAAGAAGATGCTAAAGA 47_GCGATTTTGGTGATGAAACT 46_GAAATATTTTTCAGTTATAG 45_TATAGTGGCCAAAAATCATT 45_GCTTTAGGTGATGAAGCCTT 45_ACCAAAATCGCCTGTAATCC 44_TCCACTTCTAAT…	0	N/A	N/A	N/A
acs-13	WBGene00022037	chrI	-	1	Outron	2165	76_AGTTCACTACAGTACCAGAG 71_GACCTGCGATGTGAGTGGCA 66_CTGTAGGACTGTAACAAGCA 63_TAGTCGACCTGCGATGTGAG 62_GGCAGAATTCAATAGAATGG 61_GTTCACTACAGTACCAGAGC 61_GGATGTGAACCAGGCGTGGG 61_GGATAAGCTTCTGGAACTGT 59_AAAGGATGTGAACCAGGCGT 57_TGCGATGTGAGTGGCAAGGT 57_GCAGAATTCAATAGAATGGT 57_AGAAAAAAAGGATGTGAACC 56_CGCAGGTCGACTAGGCTCCA 56_AACCTTGCCACTCACATCGC 55_GTGGCAAGGTTGGCAGAGCT 54_CACTTTGCCAATTTGCCGAA 54_ACTCACATCGCA…	1	Outron	203	69_AAAATAAGACAATTTCTCGG 57_ATGCGGGACCTACCGTACTT 55_CGCGCGCGCCGAAGTACGGT 51_TTTCGCGCGCGCAAAAATGC 51_ATTTCGCGCGCGCAAAAATG 47_GAAAAAATAAGACAATTTCT 43_TTCGCGCGCGCGCCGAAGTA 40_AATGCGAAAAACACGAAAAC 39_ATAAATACAAGTTATTGTTC 30_AATAAATACAAGTTATTGTT
acs-16	WBGene00018579	chrI	+	1	Exon	90	61_GGGATTTGTTGTGTAACGGG 60_TACCATGGGAAAACAGCTAG 59_AGGGATTTGTTGTGTAACGG 58_TGAGAATCAACAAATGGGAT 57_TTGTTTCGGAAGAAGCCCGT 57_TTGTGTAACGGGGGGTAGCA 57_TTATGACTGGTCACTTGAGA 57_GGGAAAACAGCTAGTGGAGT 57_CTCCACTAGCTGTTTTCCCA 54_TTTTTGATGGACCTTATGAC 52_TCAGGTCAAATTGTTACCAT 50_CCGAAACAACAAAAAATGAA 50_CAACAAATGGGATCGGAACT 50_AAATTCAGATTTCTGGCAAT 49_AAGGGATTTGTTGTGTAACG 46_CGAAACAACAAAAAATGAAA 45_GAGATTGAGAAT…	1	Exon	45	66_CAGAGATTTGAAGGGACCAA 61_GGGATTTGTTGTGTAACGGG 61_GAGAGACGCAGAGATTTGAA 60_TACCATGGGAAAACAGCTAG 59_AGGGATTTGTTGTGTAACGG 58_TGAGAATCAACAAATGGGAT 57_TTGTTTCGGAAGAAGCCCGT 57_TTGTGTAACGGGGGGTAGCA 57_TTATGACTGGTCACTTGAGA 57_GGGAAAACAGCTAGTGGAGT 57_CTCCACTAGCTGTTTTCCCA 54_TTTTTGATGGACCTTATGAC 52_TCAGGTCAAATTGTTACCAT 50_CCGAAACAACAAAAAATGAA 50_CAACAAATGGGATCGGAACT 50_AGAGATTTGAAGGGACCAAC 50_AAATTCAGATTT…
adpr-1	WBGene00044440	chrI	+	1	Outron	155	69_GATTCATCCGATGTTCCTCG 67_GATGTTCCTCGTGGAGCAGG 66_TTAAAATTGATGTGAAAGTG 66_TGAAGACCGCCTGCTCCACG 61_TGGAGCAGGCGGTCTTCATG 60_TAAAATTGATGTGAAAGTGC 59_GCAAAATGTATTGCCTGCAA 56_GCCTGCTCCACGAGGAACAT 55_TTGCCTGCAATGGCTGATAC 53_GCACCGGTATCAGCCATTGC 51_TGCTTCGGTATCAGCAGCAC 50_TGCTGCTGATACCGAAGCAC 48_ATCGGATGAATCCAGTGCTT 45_TCCGATGTTCCTCGTGGAGC 44_TCGGATTCTTTTTGGAGAGA 38_TTCATGTGGTTCTACATTGT 33_GTGCGGGACAAT…	0	N/A	N/A	N/A
adr-1	WBGene00000079	chrI	+	0	N/A	N/A	N/A	1	Outron	675	69_TTTGCTCTACTGACACGTCA 62_ACACAATTCAAAAATTGAAG 57_AGTAGAGCAAATGCGCTCCA 52_AATTTTTGAATTGTGTGAGT 50_TTAAAAACTCATGAAAATCC 47_ATTTTTGAATTGTGTGAGTC 40_GTCTCATAATACACGTTTCC 33_CTTAAAAACTCATGAAAATC 30_ATTCTAAAACATAGTGTTAA 21_GTGAGCGAAGTTTTCGTTTT
aex-1	WBGene00000084	chrI	+	1	Exon	419	74_AGTGACAACAGTCTGGACAT 65_ACATGGGATGAACGTCAGGA 64_ACATTTAGTAGTGGGGCTCA 60_GAGTGACAACAGTCTGGACA 60_ATTGGACTGACATTTAGTAG 56_GAAATATTGGGATGATCGTA 56_AATTCAATTTTTCAGTGGGA 54_TGGACTGACATTTAGTAGTG 54_TAATTAATTCAATTTTTCAG 52_AATTAATTCAATTTTTCAGT 51_GGGACGGAGTGACAACAGTC 50_TAGTCTTTCATGTAAGGCTA 48_AAAATTGAATTAATTAGATA 47_TTGGACTGACATTTAGTAGT 46_GGCATTGTTTTTTGACAGGT 46_CTGGACATGGGATGAACGTC 46_AATTGAATTAAT…	1	Exon	13	61_AAGCCTACCGTAACTTTTGG 60_TTTCCCCCAAAAGTTACGGT 60_GGAGTTTGTACATAATAATG 54_GGCTTGAGAACAAAAATGGA 54_GGAAAGGTAAAATAAAAGAA 54_GCTTGAGAACAAAAATGGAT 51_ACTTTTGGGGGAAATGGATG 50_GAAGCCTACCGTAACTTTTG 46_TAACTTTTGGGGGAAATGGA 46_AACAAATTGGGAAATTTGAC 45_TGGGGGAAATGGATGGGGAA 45_AATTGGGAAATTTGACTGGT 44_TATCAAATGAATCAATGAAA 44_AATTTGATTTATTTGAAACT 41_TTTCATTGATTCATTTGATA 41_TTGGGAAATTTGACTGGTTG 39_ACCGTAACTTTT…
aex-5	WBGene00000088	chrI	-	1	Exon	382	69_AGATGGCGATCTGATGACAG 67_GGACTTAGAAGTCAGAGGCA 64_ATTTTGATCGCATCTTTGAG 62_TGCGGAGCTCTGGAGTCCTG 62_TAATTGGACTTAGAAGTCAG 62_CCACCAACTTGAAGATGCTG 61_GCTCCTCAGCATCTTCAAGT 60_TGAGTTGCTTGTACTTCTGG 60_TCTGATGACAGCGGCCGATG 60_GTACTTCTGGAGGTTCAAGT 60_ATCATCTTATTAATTTCAGG 59_GAGTCCTGGGGCAACAGAGG 59_AGGACTCCAGAGCTCCGCAT 58_TTTTGATCGCATCTTTGAGA 58_CTGGAGTCCTGGGGCAACAG 55_TCAGAGGCACGGGCGCGAGA 55_GTTGAAGACCCA…	1	Exon	378	69_AGATGGCGATCTGATGACAG 67_GGACTTAGAAGTCAGAGGCA 64_ATTTTGATCGCATCTTTGAG 62_TGCGGAGCTCTGGAGTCCTG 62_TAATTGGACTTAGAAGTCAG 62_CCACCAACTTGAAGATGCTG 61_GCTCCTCAGCATCTTCAAGT 60_TGAGTTGCTTGTACTTCTGG 60_TCTGATGACAGCGGCCGATG 60_GTACTTCTGGAGGTTCAAGT 60_ATCATCTTATTAATTTCAGG 59_GAGTCCTGGGGCAACAGAGG 59_AGGACTCCAGAGCTCCGCAT 58_TTTTGATCGCATCTTTGAGA 58_CTGGAGTCCTGGGGCAACAG 55_TCAGAGGCACGGGCGCGAGA 55_GTTGAAGACCCA…
aex-6	WBGene00000089	chrI	-	1	Outron	2124	73_TTCTCCCAAAAAAAAAAACG 67_TGGAGAAAGCGTGTGCTCCG 64_CGAGAATTTCGAAAATGGAG 64_AAAATGCTAAATAATCAAGA 63_AGCGAGAATTTCGAAAATGG 62_AAAAAAGAGCACTAGCGCCA 61_TGGGAGAAGATGAAGAGAGG 59_TTTTGGGAGAAGATGAAGAG 58_CTTTTTTTGGAAGGCGACTG 57_TTTTTGGAAGGCGACTGCGG 57_GCGAGAATTTCGAAAATGGA 55_TTGGGAGAAGATGAAGAGAG 55_ATCAAGAAGGAGAAGCTCAC 54_CTTCTCTTCCAGAAAAAAGC 53_GAGAATTTCGAAAATGGAGG 52_GCTGCTGCTCTCTCTCTAGA 52_GAATTTCGAAAA…	0	N/A	N/A	N/A
aha-1	WBGene00000095	chrI	-	1	Outron	194	68_TCCAGTGACCATATGTAGGG 68_CTCGTCACCAAACACCGTTG 65_AGTAATAATACGGTCCTCAA 64_ATATTTCTTTAGGATGATGG 62_TATCCAGTGACCATATGTAG 62_ATCCAGTGACCATATGTAGG 60_AGCAACAGATGGAATTAGAG 59_TTGAGAGAAGAAGCAACAGA 59_GGAAAAAAATTAGAAGATGA 59_AAAAATTAGAAGATGATGGA 57_GATGGGGGATGGGAAAGGAA 54_AAGCAACAGATGGAATTAGA 52_GGTGTTTGGTGACGAGGTAC 52_ATATCCAGTGACCATATGTA 52_AGGAATGGTGTGAGAGAGAG 52_AATATTTCTTTAGGATGATG 51_CTCAACGGTGTT…	0	N/A	N/A	N/A
ahcy-1	WBGene00019322	chrI	+	1	Outron	980	70_CATCCACGACGAAAAGTGGG 62_TCTCCGCCCACTTTTCGTCG 62_GCAGAGAAAGAGGAAAGCGA 60_TTTCATGCAAGACGTCGACC 58_TTGAGAGAAAGCAGAGAAAG 58_CATAGAAAAGTACACAGAAG 57_TTGACACATTTTTTACAATG 57_GCACATCCACGACGAAAAGT 54_TAGAAATTTTGAAACTGTCC 53_AAATTACATTATCCAAATTG 52_AGCAGAGAAAGAGGAAAGCG 47_TTTTCATGCAAGACGTCGAC 45_AGCACATCCACGACGAAAAG 41_CTTTTCTATGTTAGATGTGC 25_TACAATGTGGCGCCTCAATT	1	Outron	980	70_CATCCACGACGAAAAGTGGG 62_TCTCCGCCCACTTTTCGTCG 62_GCAGAGAAAGAGGAAAGCGA 60_TTTCATGCAAGACGTCGACC 58_TTGAGAGAAAGCAGAGAAAG 58_CATAGAAAAGTACACAGAAG 57_TTGACACATTTTTTACAATG 57_GCACATCCACGACGAAAAGT 54_TAGAAATTTTGAAACTGTCC 53_AAATTACATTATCCAAATTG 52_AGCAGAGAAAGAGGAAAGCG 47_TTTTCATGCAAGACGTCGAC 45_AGCACATCCACGACGAAAAG 41_CTTTTCTATGTTAGATGTGC 25_TACAATGTGGCGCCTCAATT
ahr-1	WBGene00000096	chrI	+	1	Outron	1031	61_ACATCGTCGTTGCATGAAAG 59_AGCAACGAATCGGACGACTC 58_GCTCCGCCAAATGAAGTCTC 58_CGACTTTCAATCAACTCTGC 57_ATGGGCGGAGCTTTGATGGG 56_CATTTGGCGGAGCAACGAAT 55_CGTTTGGCACTTTTTTTCGG 53_GAGCAACGAATCGGACGACT 50_TAAAAAATAAGAAAAAAAAA 50_CTGCCGGAGACTTCATTTGG 48_AGAGTTGATTGAAAGTCGTT 46_GCAAAAAAAACGTTTCGAAT 46_AGCAAAAAAAACGTTTCGAA 41_TGGGCGGAGCTTTGATGGGC 39_TTCGAATGGGTTCGTATAGT 39_ACTCTGCCGGAGACTTCATT 36_CGTTATTCAAGA…	0	N/A	N/A	N/A
ain-2	WBGene00015007	chrI	+	1	Outron	1066	68_TGTGAGCACATCTGAAAACG 64_TTTGTATAAAGTGACAATTG 59_GGTTTTGAAACGCGAAATTG 58_GTCACTTTATACAAAACCGA 57_TTATCATAAAAAATTTCGGA 49_TTGGAAAAAAGTATTTATCT 49_ATCCGTAATGTCGAATCCAT 49_AAACGCGAAATTGCGGTCTT 41_AACCGATGGATTCGACATTA 41_AAACACGCTCTATTGCTAAA 40_TTTGTTATCATAAAAAATTT 40_TTATAAGTGAAAATATTCTT 37_GAAACGCGAAATTGCGGTCT 33_TGCTCACAGTTGTCTGAAAT 32_AAAAAAAGTCTAGATTTAAT 31_TTTATAAGTGAAAATATTCT 29_AAGAATATTTTC…	0	N/A	N/A	N/A
air-2	WBGene00000099	chrI	+	1	Outron	263	61_GGATAAACGGGCCTGGCACA 59_ATTAACGCGGCAAAATGCAA 57_AAAAGCAGGATAAACGGGCC 55_CCGTACATGACGACATATTG 54_CCGCAATATGTCGTCATGTA 53_AGTACTCATTGGACTATGTA 51_TTTAAAACAAACAAAAAAGC 51_GTACGGTGTAAATGCGTACT 48_GGAAAATCTACATTTTGTGC 47_TCAAGATTGATAGTGAGAAA 46_TGCGTACTTGGCCCTGTGCC 46_GTAATTGGAGCTCCTGGAGC 44_TTTCTACGGATTGTTTTGAT 44_AATGTAGATTTTCCAGCTCC 43_TAGAAAATTTCAGTACTCAT 43_GATAGTGAGAAATGGTCGTT 42_GTTCTTGTAATT…	1	Outron	263	61_GGATAAACGGGCCTGGCACA 59_ATTAACGCGGCAAAATGCAA 57_AAAAGCAGGATAAACGGGCC 55_CCGTACATGACGACATATTG 54_CCGCAATATGTCGTCATGTA 53_AGTACTCATTGGACTATGTA 51_TTTAAAACAAACAAAAAAGC 51_GTACGGTGTAAATGCGTACT 48_GGAAAATCTACATTTTGTGC 47_TCAAGATTGATAGTGAGAAA 46_TGCGTACTTGGCCCTGTGCC 46_GTAATTGGAGCTCCTGGAGC 44_TTTCTACGGATTGTTTTGAT 44_AATGTAGATTTTCCAGCTCC 43_TAGAAAATTTCAGTACTCAT 43_GATAGTGAGAAATGGTCGTT 42_GTTCTTGTAATT…
aman-3	WBGene00018594	chrI	+	1	Exon	2214	69_GACGTCTTATGTTAGCACCA 67_GTTAATAAAATCAGAAACTG 60_TGAGCAGAATGAGATAAAAG 60_AACTAAAAAGTGGCACAGAA 56_TTAGAAAGTTTTTTTACAGG 52_TTCCCAATTTTTTAACACCA 50_TTTTATAATTAGATAGATGC 43_GAGGAAAAAATATTGTGAAA 39_TAAAAAAACTTTCTAAAAAA 37_TGCTAACATAAGACGTCATA 34_GAAAAGGAAAACTGAGTTTC 30_TATACTTTCTCATGCAATTC 28_TTATACTTTCTCATGCAATT 28_CACCATGGTGTTAAAAAATT 27_TTTTTAGAAAGTTTTTTTAC 26_GCACCATGGTGTTAAAAAAT 21_TATTCGAGCATT…	0	N/A	N/A	N/A
anc-1	WBGene00000140	chrI	+	1	Exon	207	74_AGACGCAGCAATAGAAACAG 68_GGCACAGATTATTATACACA 64_GGGACACAGTACTTGAAATG 63_ACAAGGAATTGAGGAGAAGG 62_GAATTGAGGAGAAGGAGGAG 58_TGGCAAAAAATTGTTTGCAA 58_GGAGGAGAGGACTGAAGAGG 58_GAAGGAGGAGAGGACTGAAG 56_TTATTATACACAAGGAATTG 56_GAGACGCAGCAATAGAAACA 54_GACAGCTTCTAGCAACAACT 53_TTGGCAAAAAATTGTTTGCA 52_TACACAAGGAATTGAGGAGA 52_GGATTAGAAGTCTCAGCTAT 47_TAAATTGTCAATTAGCTGGC 45_ATAAAGTTTGTATAAATTAG 44_TAGAGGTCACTG…	1	Exon	207	74_AGACGCAGCAATAGAAACAG 68_GGCACAGATTATTATACACA 64_GGGACACAGTACTTGAAATG 63_ACAAGGAATTGAGGAGAAGG 62_GAATTGAGGAGAAGGAGGAG 58_TGGCAAAAAATTGTTTGCAA 58_GGAGGAGAGGACTGAAGAGG 58_GAAGGAGGAGAGGACTGAAG 56_TTATTATACACAAGGAATTG 56_GAGACGCAGCAATAGAAACA 54_GACAGCTTCTAGCAACAACT 53_TTGGCAAAAAATTGTTTGCA 52_TACACAAGGAATTGAGGAGA 52_GGATTAGAAGTCTCAGCTAT 47_TAAATTGTCAATTAGCTGGC 45_ATAAAGTTTGTATAAATTAG 44_TAGAGGTCACTG…
apg-1	WBGene00000158	chrI	+	1	Outron	206	78_TCGACGCAAGATGGTCACTG 78_CGATGAGCTATCGACCACAG 75_CTATCCCGCATCTTTCAGCG 72_CGATTGCAGACCGTAGTAGG 66_CTGCGGAGCTAAAAAGCAAG 59_TCTCTCCGCGCTGAAAGATG 59_CCGATTGCAGACCGTAGTAG 57_GTCGTCCTCACAAGAATTGG 57_CATCGATTTTCGACGCAAGA 56_TTTCTCCTCCAATTCTTGTG 55_TTCTGAAGCAGCAGCCTCTG 51_CATCTTTCAGCGCGGAGAGA 50_CTCTCCGCGCTGAAAGATGC 49_ACCCGATTGCAGACCGTAGT 49_AAATTAAATTCCCCCTACTA 47_CCCTACTACGGTCTGCAATC 45_CCCCTACTACGG…	0	N/A	N/A	N/A
aph-1	WBGene00000147	chrI	-	1	Outron	864	74_ACATTGTAAAGGCCCTACGA 68_TCGATATAAAAACCCATGAG 66_TGAAATACCGAAGAAATGGA 64_AAGACATGAGACTGCTGTGA 61_CTAAAAACCGTTGCGAGTGG 59_GCACTAAAAACCGTTGCGAG 56_TGGGGAGAATTTCCGTCGTA 56_GACTTTCGCGTAGCTTGGTG 53_CACTAAAAACCGTTGCGAGT 53_ACTAAAAACCGTTGCGAGTG 53_AATTCTTCCCCCACTCGCAA 52_TTGACTTTCGCGTAGCTTGG 52_GGTTTTTATATCGAAGACTA 51_CCGTCAATTCGTCCTCTCAT 50_GAATTAATTTATTCGAAATG 49_CCCATGAGAGGACGAATTGA 47_TCTTCCATTATA…	1	Outron	799	74_ACATTGTAAAGGCCCTACGA 66_TGAAATACCGAAGAAATGGA 61_CTAAAAACCGTTGCGAGTGG 59_GCACTAAAAACCGTTGCGAG 57_GCAAAAGAAAAGTGATATGC 56_TGGGGAGAATTTCCGTCGTA 56_GACTTTCGCGTAGCTTGGTG 56_AGCAAAAGAAAAGTGATATG 53_CACTAAAAACCGTTGCGAGT 53_ACTAAAAACCGTTGCGAGTG 53_AATTCTTCCCCCACTCGCAA 52_TTGACTTTCGCGTAGCTTGG 50_GAATTAATTTATTCGAAATG 47_TCTTCCATTATACATTGTAA 47_AGGGCCTTTACAATGTATAA 46_AATTAATTTATTCGAAATGA 44_TGACTTTCGCGT…
aph-2	WBGene00000148	chrI	+	1	Outron	104	65_AAGCTTGTTAATGGCATCGG 64_TTTCATTGGTGAATAAATGG 60_TGGAGCTGGAGCTGGTGCGG 60_GATCTTTGGATTTTGCGTCA 56_AGCTGGGAAGTCTTTTCCAG 55_TCGAATGCTCAATCGAAGAA 55_ATTGAGCATTCGATGGAGCT 55_AGCTGGAGCTGGAGCTGGTG 54_CTCAAGGAAATTGAAGAGCA 53_CAGAAGCTTGTTAATGGCAT 53_ATTTCATTGGTGAATAAATG 52_TTCTTCGATTGAGCATTCGA 51_GCTAATTTCAAGAAAGCCAC 50_AGCGCAGCTTCGTCGAAAGC 49_AAAATCCAAAGATCCAAAAT 44_CGACGAAGCTGCGCTTCTCA 43_TCGAAAGCTGGA…	0	N/A	N/A	N/A
apm-1	WBGene00000150	chrI	-	1	Outron	571	66_GTTTTGCGGACACCTATAGA 62_AATAAATATTCTGATCACGA 59_TTGTATGCAGTCACCGAAAG 54_GAAAGAGGCGCACCGTCTAT 52_AAAGAGAATCATGAAGCATA 51_TTTGTAATTATCCAAAAAGA 48_TCAGATAGTGAATAGTTTTG 44_CACACTTCACTAAATTCTAA 42_AGCAGAATATCTCTAAAAAA 35_TCACACTTCACTAAATTCTA 34_TATAGACGGTGCGCCTCTTT 20_TGTATCACATTCCTTCTTTT	0	N/A	N/A	N/A
app-1	WBGene00000155	chrI	-	0	N/A	N/A	N/A	1	Outron	302	67_TGAAAATGTTAATTTCACTG 66_TCTCACAGGCCTCTAATCGG 66_TCAGAAATTTTTATGACACG 65_TATTGATGGGTCAAAAAAGG 64_GGAAACTTGGAAAACCGCAA 64_AAAATTTCTGAAAAAAAGCG 58_TGGTGACTCGAAAGCTGAGA 57_AGATCTCTAGACTCAAGAAG 55_TTTATGACACGAGGTCTCAC 49_AGAAGGCGCGCTCTATTGAT 48_TTCGAGTCACCACCGATTAG 48_AGACTCAAGAAGTGGAAACT 45_AGGTCTCACAGGCCTCTAAT 42_AAGCGTGGATAATTCGTATC 40_GAGAAGGCGCGCTCTATTGA 40_ATTTCAAAACGTTTCCTTTG 37_CTCTATTGATGG…
apr-1	WBGene00000156	chrI	+	1	Outron	1307	76_GAATAGAACTGTAACTAACG 67_ATGGGACCACAAAAAAGTGG 65_TGGGACATAAGATTCCTGAT 62_ATAATTACCCATATTGTGCA 60_TAGTCCCTTTCTCTAGTCAA 59_CTGATGGGACCACAAAAAAG 58_TTGGGACATAAGATTCCTGA 55_AAATACCCTTGACTAGAGAA 52_GTAGTCCCTTTCTCTAGTCA 49_TTCCGGTAACCCTATTGTGT 48_AATACCCTTGACTAGAGAAA 47_AAAGTATACTCCAAAATCAT 46_TCTTATGTCCCAACACAATA 46_TCCCAACACAATAGGGTTAC 45_TATAATTACCCATATTGTGC 44_CTAGTCAAGGGTATTTGTGT 43_TCCGGTAACCCT…	0	N/A	N/A	N/A
aps-3	WBGene00000165	chrI	-	1	Outron	103	56_GAAACCGTAGTCCGCAGCGA 55_AAACCGTAGTCCGCAGCGAT 55_AAAAAACTTGTGTAGCACTA 54_TAAAAAACTTGTGTAGCACT 53_GATATTTAATACGAATTACT 46_AGACCCATCGCTGCGGACTA 43_CAGTTAAATTAATTGAACTC 43_ATTGAGTGAAAAAGAGAAAA 40_CAAAAAATCACGACAAAAGT 38_CGAAAAAAAACAGTAAAAAA 36_TGTTTTTTACTAAGAAAATA 29_TTGTTTTTTACTAAGAAAAT 25_TAATCGCGAAATGTATTTAA 23_TTCTCTTTTTCACTCAATTT 22_AGTAAAAAACGGCGCATTTT 21_TAACTGAACATATTTTTTTC 17_ATACATTTCGCG…	1	Outron	103	56_GAAACCGTAGTCCGCAGCGA 55_AAACCGTAGTCCGCAGCGAT 55_AAAAAACTTGTGTAGCACTA 54_TAAAAAACTTGTGTAGCACT 53_GATATTTAATACGAATTACT 46_AGACCCATCGCTGCGGACTA 43_CAGTTAAATTAATTGAACTC 43_ATTGAGTGAAAAAGAGAAAA 40_CAAAAAATCACGACAAAAGT 38_CGAAAAAAAACAGTAAAAAA 36_TGTTTTTTACTAAGAAAATA 29_TTGTTTTTTACTAAGAAAAT 25_TAATCGCGAAATGTATTTAA 23_TTCTCTTTTTCACTCAATTT 22_AGTAAAAAACGGCGCATTTT 21_TAACTGAACATATTTTTTTC 17_ATACATTTCGCG…
aqp-9	WBGene00000177	chrI	+	1	Outron	343	77_GTTGGGAAAAAAGAACACGG 73_GAGCAGGGTTCGAACCTACG 70_TTCGTGCAGCGATGTCCGAG 70_CTTGTTGGGAAAAAAGAACA 65_AGCAGGGTTCGAACCTACGC 61_GTGTGCACTCGCGAGCGGTA 61_CGTCCGTGTGCACTCGCGAG 61_AGTCCAACTCCTTAACCACT 61_AAGAGAGGTATGTATAAGAG 57_GAGTTGGACTTGAAATCCAA 57_AGAGGTATGTATAAGAGTGG 56_GCAAAACTTCGCAGCGAGCA 56_AGTTGGACTTGAAATCCAAT 54_CTACCGCTCGCGAGTGCACA 54_CCTACGCGGGCAAAGCCCAT 53_TGTCCGAGTGGTTAAGGAGT 52_TTCTTTTTTCCC…	0	N/A	N/A
ari-1	WBGene00016158	chrI	-	1	Outron	105	73_GTGGGTTACGGTAAACAACG 66_GGAGAAATTTTGGAGCGCAG 65_AGAAATTTTGGAGCGCAGAG 61_TTTAAAAGAAAAAGGTCACA 61_ACAGAACAGCCGGAGACAGT 56_GAGAAATTTTGGAGCGCAGA 52_AGAGAAACGAGCGTGTTTTG 50_TCGATTTAACCAACTGTCTC 42_GAGAAACGAGCGTGTTTTGT 39_TTTGGAATTTTAAAAGAAAA 37_AAATTAAGTTTTGTGGGTTA 35_AAAATTCAAATTAAGTTTTG 34_AACACGCTCGTTTCTCTCAT 32_ACACGCTCGTTTCTCTCATT 29_GTGTTTTGTGGGAGAAATTT 27_AAATTCAAATTAAGTTTTGT 24_TTTATTAGTCGT…	1	Outron	331	65_AGTGATGAGGAAAACTGAAG 60_CTAATGAGAATGTTAATTCG 58_ATTCGAGGTACTTAGTGATG 33_CTCGAATTAACATTCTCATT 24_TTTCGCAACTTTTTTTTTGT 24_TTTATTAGTCGTCGAATAAA 23_TTTTATGAAATACGATTTCT 23_AAGAAATCGTATTTCATAAA
arl-13	WBGene00021349	chrI	+	1	Exon	17	78_AATTGTGGAGAGAAGCCGCG 71_CATCTCTTCCTCCCACCCCG 65_TTTTCAGGAGAAGGAGACAG 62_GAGGAAGAGATGAGGTGAGG 62_AGAATTGTGGAGAGAAGCCG 61_TTGCTCTCGGCTTTCACGAG 61_CGGGGTGGGAGGAAGAGATG 60_GAATTGTGGAGAGAAGCCGC 57_CCGAGAGAGCACAAGAATTG 55_CGCAAAGAAGGTCGCCAAAG 54_TATTTAAAAAAACATCGTAT 54_GAAGAGATGAGGTGAGGCGG 52_TGTGGAGAGAAGCCGCGGGG 52_CTCTCGGCTTTCACGAGCGG 52_CATCTTCAATGGGTCCACTT 51_GAGAGAAGCCGCGGGGTGGG 51_CTGAAAAATGTA…	0	N/A	N/A	N/A
arx-1	WBGene00000199	chrI	-	1	Outron	1223	59_TATATGTTAACTGAATTCCA 59_ACCGGAAAAAGGCAAAAGCC 58_TGAATTTCGCAATTTCTAAG 57_AATATGTGGACAGACATCAT 50_GCCAAAACGCGATAAAATCC 50_CACACAAACCATTTTGGCAC 49_CTCTAAATCAGTAATTTACA 48_ATTTTTCTTGCAAATTTCCA 48_AGTCTAGGGTTTTGGTATTG 47_GAAAATTGTCGTAAAGTCTA 44_CTTTTTTTCATTTATCTTTG 44_AGAAAATTGTCGTAAAGTCT 37_ACCATTTTGGCACCGGAAAA 36_GCCAGGATTTTATCGCGTTT 35_AAAATGCACACAAACCATTT 31_TGTCGTAAAGTCTAGGGTTT 30_GCCTTTTTCCGG…	0	N/A	N/A	N/A
arx-7	WBGene00000205	chrI	-	1	Outron	1141	70_AAAGCGAGTTGACATGAAGG 63_GAGCATATTCAAGATAATTG 60_CAGAATAGTGTACAGGAGGT 60_AATAAAGCGAGTTGACATGA 58_AGTACAGAATAGTGTACAGG 56_GAGAGTACAGAATAGTGTAC 54_GGTGAGGAAGAGGATTTCAA 53_GAAGGCGGCTGAATTGAGAC 52_ACAGAATAGTGTACAGGAGG 51_CTATTTATGCTCCTGATCAA 50_TGTCGAAATGCACTTTTGGA 49_TCGAAATGCACTTTTGGATG 45_GTCGAAATGCACTTTTGGAT 45_AAAAACTGACACCCTTGATC 43_TAGTGTACAGGAGGTGGGTG 43_CCTATTTATGCTCCTGATCA 41_CTTGATCAGGAG…	1	Outron	1141	70_AAAGCGAGTTGACATGAAGG 63_GAGCATATTCAAGATAATTG 60_CAGAATAGTGTACAGGAGGT 60_AATAAAGCGAGTTGACATGA 58_AGTACAGAATAGTGTACAGG 56_GAGAGTACAGAATAGTGTAC 54_GGTGAGGAAGAGGATTTCAA 53_GAAGGCGGCTGAATTGAGAC 52_ACAGAATAGTGTACAGGAGG 51_CTATTTATGCTCCTGATCAA 50_TGTCGAAATGCACTTTTGGA 49_TCGAAATGCACTTTTGGATG 45_GTCGAAATGCACTTTTGGAT 45_AAAAACTGACACCCTTGATC 43_TAGTGTACAGGAGGTGGGTG 43_CCTATTTATGCTCCTGATCA 41_CTTGATCAGGAG…
asah-1	WBGene00010769	chrI	+	0	N/A	N/A	N/A	1	Exon	27	68_CCCGGTACTCATCGACCCAG 68_AGAGGAAGAGAAATTCGGCG 68_AAGTGATAAGGAGTAAAGTG 67_GAGTACCGGGTAGACTTCAG 65_GAAAATGTCATCAATCACAC 64_TGATTGATGACATTTTCATG 64_TAGACTTCAGTGGAGCCCTA 64_GGTTCGTGCCCAGCACAAAG 64_AGGTGAAATTCGTTGATCGG 62_GGGCTCCACTGAAGTCTACC 60_GTTCGTGCCCAGCACAAAGG 60_ATTCGTTGATCGGTGGAGTG 59_GATTGATGACATTTTCATGA 54_AAATTCGTTGATCGGTGGAG 53_TAAAAGTTATAGTCTAGTCT 53_GGGGTTCGTGCCCAGCACAA 51_TCTAGGTGAAAT…
asg-1	WBGene00000209	chrI	+	1	Outron	264	66_ACATCGTGTCGGCTGGAACG 66_AAAGCGAGAGAACTGCCACT 65_GATTTGTGCACACATCGTGT 64_CCGTATCTCATTGAGTTCCA 64_CATTGAGTTCCAAGGCGCCG 62_AACGTTCATCAAAAAGTGGG 61_TAAAACAAAAAAAATTTCCA 58_TACAACGTTCATCAAAAAGT 58_CTACAACGTTCATCAAAAAG 57_CCTTGGAACTCAATGAGATA 56_GAAAATGATATATCAAATTG 55_AATCCGGATCTTGCTTGGCT 54_TGTGCACACATCGTGTCGGC 53_AAAGTAATCCGGATCTTGCT 51_AATATTAAGTCAGTTTTGAA 51_AAAAGCGAGAGAACTGCCAC 50_CGGATCTTGCTT…	1	Outron	166	69_TCGCTGAATTAAAAAAACCA 66_ACATCGTGTCGGCTGGAACG 66_AACACCGTGCCGCTCAACTG 65_TTGGTTTTTTTAATTCAGCG 65_GATTTGTGCACACATCGTGT 64_CCGTATCTCATTGAGTTCCA 64_CATTGAGTTCCAAGGCGCCG 62_AACGTTCATCAAAAAGTGGG 61_TAAAACAAAAAAAATTTCCA 60_CGAGGCTGTCCGCAGTTGAG 58_TACAACGTTCATCAAAAAGT 58_CTACAACGTTCATCAAAAAG 57_CTGTCCGCAGTTGAGCGGCA 57_CCTTGGAACTCAATGAGATA 56_GCAATCGAGAAAGAAATCCT 54_TGTGCACACATCGTGTCGGC 51_AATATTAAGTCA…
asic-2	WBGene00012137	chrI	+	1	Exon	586	78_TCGATCGAAACGAAAAACCG 66_AAAACCGGGGCAGAACAAAG 64_AAAAGGCACAACAGAGACAA 63_TGTGTGTGTGTGCAAAATGG 58_TGAATAGAGAATAAGAAATG 58_ATGACGGAAATATTTGTATG 56_TCGATCGAACGTTTTTGGAA 55_TGCAAAATGGAGGAAATTGA 55_AGAACAAAGTGGCCAAATGA 54_TTCGATCGAAACGAAAAACC 51_ATGTGATACAACACAGACTA 50_TTCGATCGAACGTTTTTGGA 48_TTGAAGGTTCGCTTGTTGGT 48_GGTTGTGTGTGTGTGCAAAA 46_GAAATTGAAGGTTCGCTTGT 44_TTGGCCACTTTGTTCTGCCC 41_ACCCATACAAAT…	0	N/A	N/A	N/A
aspm-1	WBGene00008107	chrI	-	1	Outron	444	74_TAAATGTGTTCTATATCACG 72_TCACAATGTCGCTCAAAACG 67_TGACGTGGATTTCAGAACTG 64_GCTCATGTGGAGTAATCGAC 63_TCGGAAGACATCAAAATCCG 62_TGTCTTCCGATGACTACAGC 61_GAAATCAAAAACTATAGCAA 60_ACGGGGAAATCCTGCTCATG 58_TTCGAAAATGCAGCTTGACG 58_AATCGACCGGCTGTAGTCAT 51_GTCGATTACTCCACATGAGC 49_TTTCGAAAATCTTGCGTATG 49_AAGAAAAATAAATTAGGAAA 47_GTATGAGGAGCATATTTTCA 42_AGAAGAGATTGCTAGCATTA 40_TTTAACAAGAAAAATAAATT 40_ACTCACAATGTC…	0	N/A	N/A
atg-4.1	WBGene00013595	chrI	-	0	N/A	N/A	N/A	1	Outron	82	67_AAAATCAATAAACTGATCCG 57_ATTTATTTCGGGTCCTGCCA 53_TCAATAAACTGATCCGTGGC 37_TTAAAATGTTACTGTAGCTT 35_TGTTACTGTAGCTTTGGTTT 35_CATTGCTCGAAATTTATTTC 33_ACACAATTTTCGATTAGTTT 29_TAATTCTAAACGTTGAAAAT 27_GCATTGCTCGAAATTTATTT 25_AACACAATTTTCGATTAGTT 21_AAAGCTACAGTAACATTTTA 12_TGAAAATTTTACAAATTTTT
atg-5	WBGene00022152	chrI	+	1	Outron	25	50_AAACGTTAAAAAATCGAAGT 49_TCGGTTTTTTTTCAAAAATG 46_TCTATTTTTTTCCGGCAAAC 39_TCGAATTTCAGGCAATTTGT 38_TTTCAAGTCCGAAAATTTGC 38_AAAATTAAAAAACCGAATTT 37_CCGAAAATTTGCCGGTTTGC 37_CAAAAAAAAAGTCCCAAATT 35_AAAAAAATTCTAAAAAAATT 33_CAGGCAATTTGTCGGTTTAC 21_CCGGCAAACCGGCAAATTTT 19_TTTTTTTCTCTATTTTTTTC 19_TTTTCGGACTTGAAAATTTC 18_TTAAGAAAAAATCGAATTTC 13_AAAAATTAAAAAACCGAATT	0	N/A	N/A	N/A
ath-1	WBGene00010564	chrI	-	1	Outron	962	65_CAGAATTAATCAGCTCTCCG 64_AATTCGAATCAAAGAAAAGG 62_ATTAATCAGCTCTCCGAGGA 62_ATGATTTATCGGTAATCGAA 58_TGAAATACATAACAAAATTG 57_AAAAGGAGGACTTATTGGAA 56_ATCATATGAAAGGCGAAAAG 55_TTACCGATAAATCATATGAA 55_GATTATTATTGAATAAATCA 53_GACAAATGCCTGTCCGTCCT 53_CAACTTTTCAGAATGTCAGA 52_CAATATGGACCAATATCAGC 51_TGCACTTGACGTTGAAAAGT 50_TCAGCTCTCCGAGGACGGAC 50_AACTTTTCAGAATGTCAGAT 46_TTCTATTGCTCTTGGAAACA 45_GCTGCAGCTTCT…	0	N/A	N/A	N/A
atm-1	WBGene00000227	chrI	+	1	Exon	58	64_TCTCGAGATGAGGGAAATCG 59_ATGAGGGAAATCGTGGCGCG 58_GCAGAGAAATCTCGAGATGA 56_TGAGGGAAATCGTGGCGCGC 54_CGCTCTCTAACGCGTGTCAG 52_TTTTTTAGTGGTCTGAACCT 52_CGCAGAGAAATCTCGAGATG 51_GATTTTTGAAGGATTTTCCC 50_TTTTTTTAGTGGTCTGAACC 49_GATTTTTGGCGGATTTTTGG 47_GTAAATAACGAATTTTTGTA 45_CCCAAAAAATAGATTTTTGG 34_GGTAAATAACGAATTTTTGT 34_GAGATTTACAATTTTTTTAG 32_TAGGGAAAATTGATTTTTGA 25_ATAGATTTTTGGCGGATTTT 23_AAGCCCAAAAAA…	0	N/A	N/A	N/A
atp-3	WBGene00000230	chrI	-	1	Exon	86	57_ATTGGCCATCCTAGGATGGT 53_GGTACACAATTGGCCATCCT 52_ATAAAATGCATGTTCATGAC 51_GAACATGCATTTTATCGAGA 51_CATCCTAGGATGGTTGGCTG 51_CACAGCCAACCATCCTAGGA 49_AAGCCACAGCCAACCATCCT 45_GTCATATATTTTCAGATCAT 43_CACAATTGGCCATCCTAGGA 40_ATGGTTGGCTGTGGCTTTGG 38_TCAGATCATGGGTACACAAT 38_CGTCATATATTTTCAGATCA 35_GGTTGCTGCTGCAGAAAATA 33_TTTTTAGACAATTTTTTTTG 31_AGGATGGTTGGCTGTGGCTT 25_CATGACAGGTTGCGTATAAA	1	Exon	31	65_ACTCTCTTAACCATAAGCCA 60_CGCTCTACTGAACTGACAGC 59_AAGGTACGCAGCCAAATCAC 57_ATTGGCCATCCTAGGATGGT 53_GGTACACAATTGGCCATCCT 52_ATAAAATGCATGTTCATGAC 51_GAACATGCATTTTATCGAGA 51_CATCCTAGGATGGTTGGCTG 51_CACAGCCAACCATCCTAGGA 49_AAGCCACAGCCAACCATCCT 47_TCAGTTCAGTAGAGCGCATT 45_GTCATATATTTTCAGATCAT 43_CACAATTGGCCATCCTAGGA 41_TGGCTGCGTACCTTGGCTTA 40_GGTGATTTGGCTGCGTACCT 40_ATGGTTGGCTGTGGCTTTGG 38_TCAGATCATGGG…
axl-1	WBGene00010497	chrI	+	1	Outron	2029	70_AACCCACAGGAAAATGTACA 66_GATGATGAGGAAGATGATAG 60_ACAAGAACCGGAAAACCCAC 58_AGTCCCTGTACATTTTCCTG 56_TTGGAAGCATGCCAGATGAA 56_AAACCCACAGGAAAATGTAC 53_AAGAAACAGTAACATGAAGT 50_GTTGGAAGCATGCCAGATGA 50_AGATGAAGAAGATGAACTAA 49_GTCCCTGTACATTTTCCTGT 43_TGAACTAATGGAACAAGAAC 41_TTTTCTGCCCGAAAGTTATC 38_AGAACAACCCGATAACTTTC 36_TAAATCTGAGTAAATCATTT 34_GTTTTCTGCCCGAAAGTTAT 33_TGAACTTTTTTCCCTTCATC 32_CAGAACAACCCG…	0	N/A	N/A	N/A
B0019.2	WBGene00007094	chrI	+	1	Outron	88	78_ATGGCCGAAGAAATCCCCAG 76_AAAAAAAACACATTTCACAG 69_CACTCTCTCGTAGAGCCCAG 67_AGTGTACAAGAGTGAGAGAG 66_GAAAAAAAACACATTTCACA 65_CGGTAGAGAAAACGGTTCGG 62_GCGGTAGAGAAAACGGTTCG 61_GCCGAAGAAATCCCCAGCGG 59_GTTGGAATGAACGAAATAAG 59_GAAAATAATAAACTTTTCTG 53_TTGGAATGAACGAAATAAGA 53_CGAAAAAAAACACATTTCAC 52_GAAAATTTGAAAAAAAATGA 51_GAGCCCAGTGGCCGCCGCTG 50_GAGCGGTAGAGAAAACGGTT 50_AATCCCCAGCGGCGGCCACT 48_TTCGGTTTTTTA…	0	N/A	N/A	N/A
B0025.1a.1	WBGene00006932	chrI	+	1	Outron	60	54_TCGAAAGTATTGATTACCTA 54_TACTTTCGACGTTTAGCAGG 53_AGGTGGTTTTGAGTCTCGAC 46_CAATACTTTCGACGTTTAGC 40_CGATATATTGGGAGATCCTT 34_TTCATGAAGATCGATATATT 33_AATAAGAGATTGTTTAATAA 32_TTCGGAAATTTAGGTTAATC 29_TTTAATAAAGGTACAGAATT 28_GATTTTTTTTTCGGAAATTT 24_ATTCATGAAGATCGATATAT 16_TTTCATCTAGATTTTTTTTT 14_TCTAGTTCTCTCAATTTTTC 12_TAAAATCAAACTTTATATTT	0	N/A	N/A	N/A
B0041.1	WBGene00015006	chrI	+	1	Exon	1300	68_ACAATGTTTAAGTGTCCGGG 65_CCGGGTGGACGAAGGAGACG 65_AGTTTGAAGACATAAATATG 64_TATATGCTCAGGGCGCATTG 63_GTGAGAGTGACGTCCTCACC 63_AATCAAGAAGCGTCCCGGTG 62_TTAAGTGTCCGGGTGGACGA 61_AGGACGTCACTCTCACAAGA 58_GGACGTCACTCTCACAAGAA 58_GACGTCACTCTCACAAGAAG 57_TGAAGAATCAAGAAGCGTCC 56_TATCTCTCTCTATATGCTCA 56_ATAACAATGTTTAAGTGTCC 55_CCGCGTCTCCTTCGTCCACC 54_TGTGAGAGTGACGTCCTCAC 37_GTTCTACAAACTAAAAAAAT 37_AATAACAATGTT…	1	Exon	372	76_AGGCCGATACAAAAACATGG 69_GAATACATAGGTAGGCGAGT 69_ACAGGCGTGAGGGATGCCAA 68_AGTAGACAGATGTAGGCACG 65_GGCAGGAATAGCCATGATGT 65_ATAAATTTTTTACGTGTACG 64_GGTATGAAGTAGACAGATGT 62_GTGGGCAACTAGCACGCAGT 62_AGACAGATGTAGGCACGAGG 61_TAGTAGCCAGAAAGTAGGCA 61_TAGCCATGATGTAGGCATGT 61_GACAGATGTAGGCACGAGGT 61_CTGCCTACATGCCTACATCA 61_CGATACAAAAACATGGAGGT 60_TTTCAATTTAAAAGATGCTG 60_GGGATGCCAACGGAATACAT 59_AGTAGGCCGATA…
B0041.3	WBGene00015008	chrI	+	1	Outron	214	69_ATAAGATAAGTCATTTCAGG 68_AGCTGATAAGTTGACAACGA 66_CATTTCTTATGTTTGCACTG 59_GATAAGATAAGTCATTTCAG 55_TTTCGATGATGTAAAAACAA 49_AGATAAGATAAGTCATTTCA 45_TCATTTCTTATGTTTGCACT 43_AGTGGAGGGTGGGACGCAAT 41_GTGGAGGGTGGGACGCAATC 40_TACTTAGTAATAAAAAATCT 31_GTCATTTCTTATGTTTGCAC 28_GTTGTTCAATTGTAATATAT 26_AAGATAAGATAAGTCATTTC 12_CAATTGAACAACTTCTTTAA	0	N/A	N/A	N/A
B0041.8	WBGene00015011	chrI	+	1	Outron	76	71_TTGATTGCAGGTAATAATGG 71_GCCGACATTTCGTCTCATCG 70_ATTGGCTGAGTATCCAACGT 68_TGGCTGAGTATCCAACGTCG 64_GGGAAATCGTGTTTAAAGGG 62_GCCGCGATGAGACGAAATGT 58_TCGCGGCGAGACCCCGACGT 56_CGATGAGACGAAATGTCGGC 52_CTAAAAAATTTCAGAAAACA 50_TTTTCGACCGAAACAGGCTT 43_TTGGCTGAGTATCCAACGTC 41_GGAGGCAAAAATTAGGGTAT 37_TGAATATCCTAAGCCTGTTT 37_AACAGGGAAATCGTGTTTAA 35_TTTAAAGGGAGGCAAAAATT 32_TCAGATTTTTCGACCGAAAC 31_TTACTATTTCTG…	1	Outron	76	71_TTGATTGCAGGTAATAATGG 71_GCCGACATTTCGTCTCATCG 70_ATTGGCTGAGTATCCAACGT 68_TGGCTGAGTATCCAACGTCG 64_GGGAAATCGTGTTTAAAGGG 62_GCCGCGATGAGACGAAATGT 58_TCGCGGCGAGACCCCGACGT 56_CGATGAGACGAAATGTCGGC 52_CTAAAAAATTTCAGAAAACA 50_TTTTCGACCGAAACAGGCTT 43_TTGGCTGAGTATCCAACGTC 41_GGAGGCAAAAATTAGGGTAT 37_TGAATATCCTAAGCCTGTTT 37_AACAGGGAAATCGTGTTTAA 35_TTTAAAGGGAGGCAAAAATT 32_TCAGATTTTTCGACCGAAAC 31_TTACTATTTCTG…
B0205.1	WBGene00015017	chrI	-	1	Outron	274	69_GAGTCTCCGACAAGTTTCAG 64_TGAATATCTGTTGAAAGCGG 64_AAGTTGATAAAATGGGAAGT 63_TCATGAATATCTGTTGAAAG 63_GAGAGTGTGCGCATTTCTCG 63_GAAAAACTGAAGAAAACAAG 63_AAAGCGGCGGCGAGGCAAGG 61_AGTGTGCGCATTTCTCGTGG 60_GAAAAAAGTCGCAGTGAGCA 59_ACTTGTCGGAGACTCGGCCA 58_ACTGCGACTTTTTTCGAACG 56_GCTGAAACTTGTCGGAGACT 56_CTTTTTTCGAACGAGGGACG 56_ATCTGTTGAAAGCGGCGGCG 55_GCAAAAAGGTTTCTAGGCCA 55_CTGCGACTTTTTTCGAACGA 54_TTGAAAGCGGCG…	0	N/A	N/A	N/A
B0205.11	WBGene00015025	chrI	-	1	Outron	77	71_CTATACAAACTTGCTCACCT 68_CCTCGGCGTAGACCCTCGCC 68_ACCAAATGTGAACTCGTGCG 62_CCGGGCGAGGGTCTACGCCG 61_CTCGCCCGGCTAGGAATCGG 56_AGTAGAAATAGTAAAATCTC 55_GATATTCCCGCTGCGAAAGT 51_TCCGATTCCTAGCCGGGCGA 51_GTGAGCAAGTTTGTATAGCC 51_AAATGCCTCCGATTCCTAGC 50_TCTGTTCAATAATTAACTCC 48_GCGTAGACCCTCGCCCGGCT 47_CAGTAGAAATAGTAAAATCT 47_AATGCCTCCGATTCCTAGCC 44_CTCCGATTCCTAGCCGGGCG 43_ACCCTCGCCCGGCTAGGAAT 41_TTGTTTCAGATC…	1	Outron	77	71_CTATACAAACTTGCTCACCT 68_CCTCGGCGTAGACCCTCGCC 68_ACCAAATGTGAACTCGTGCG 62_CCGGGCGAGGGTCTACGCCG 61_CTCGCCCGGCTAGGAATCGG 56_AGTAGAAATAGTAAAATCTC 55_GATATTCCCGCTGCGAAAGT 51_TCCGATTCCTAGCCGGGCGA 51_GTGAGCAAGTTTGTATAGCC 51_AAATGCCTCCGATTCCTAGC 50_TCTGTTCAATAATTAACTCC 48_GCGTAGACCCTCGCCCGGCT 47_CAGTAGAAATAGTAAAATCT 47_AATGCCTCCGATTCCTAGCC 44_CTCCGATTCCTAGCCGGGCG 43_ACCCTCGCCCGGCTAGGAAT 41_TTGTTTCAGATC…
B0205.12	WBGene00044413	chrI	+	1	Outron	148	62_TATTAAAATTTCAGAAATCG 62_AGAAATCGCGGAAATTTCGG 58_AATTTCGGCGGAGGACGTGG 55_AGTGATCGTTGTTCATCCAT 54_AATCGCGGAAATTTCGGCGG 53_TATGACAGAAAGTACAAGCT 52_CAGTGATCGTTGTTCATCCA 51_CCAGAAGAAATAATAACTAT 51_CATGGATGAACAACGATCAC 45_GGAAATTTCGGCGGAGGACG 43_TTCGGCGGAGGACGTGGTGG 42_TTATTTCTTCTGGGCTCCCA 41_TTTCAAAGATCGATATTCTC 39_TATAAGAAAATGTCTGAAAC 39_AATTATTCATTTAAACTGAT 33_AGCTGAAAATAATAAAATTT 30_CGATAGTTATTA…	0	N/A	N/A	N/A
B0205.13	WBGene00044644	chrI	-	1	Exon	234	75_CTACCGTACTCGTAAAACCA 67_TGTGTCGAGACCAGGTACCG 56_TTTAGTCGTTGTACTGGCGG 55_GTGCCAGGACTCAAAGTAGT 55_AATATTTTTGTGTCGAGACC 54_GATTTTAGTCGTTGTACTGG 54_ACTCGTAAAACCACGGTACC 53_GATGATTTTAGTCGTTGTAC 52_TGAAAACTTTCTCTCGTGCC 50_TCGCCTACTACTTTGAGTCC 47_GTACCGTGGTTTTACGAGTA 31_GATTTTTATTGGTTTAATAT 28_TTCCCATTTTTGAAAAATTC 27_TGCCAGAATTTTTCAAAAAT 23_TTGCCAGAATTTTTCAAAAA 21_GAAACTACAGTACTCTTTAA 18_ATCTGAAAATTG…	1	Exon	47	64_TCACGAAAAGTGTGTGAGAG 56_TTTAGTCGTTGTACTGGCGG 56_TGCAAAATATTTCGCAATCG 55_GTGCCAGGACTCAAAGTAGT 55_AGAGTGGAGTTTGTGTTGCT 54_GATTTTAGTCGTTGTACTGG 53_GATGATTTTAGTCGTTGTAC 52_TGAAAACTTTCTCTCGTGCC 51_AATATTTCGCAATCGCGGCC 50_TCGCCTACTACTTTGAGTCC 40_TATTGAAACGAATAAGTTAC 36_ATTTTTTTTTAATGAAAATC 32_AATGAAAATCGGGAAAATTC 31_GATTTTTATTGGTTTAATAT 28_TATTTTTTTTTAATGAAAAT 26_GAGAGTGGAGTTTGTGTTGC 18_ATCTGAAAATTG…
B0205.14	WBGene00044646	chrI	+	0	N/A	N/A	N/A	1	Outron	15	63_CTGCAAGACTAATTTTCGAT 62_AATTTTCGATCGGTCCGTAG 60_TAGAAGTGTTTCGCAATAGG 60_CTATTAGTCTTGCACCCCTA 56_TTAGAAGTGTTTCGCAATAG 55_TAGGGGTGCAAGACTAATAG 54_AAATGGTGCAAGACTAATAG 53_TAATTTTCGATCGGTCCGTA 53_CTAATTTTCGATCGGTCCGT 44_AAGACTAATAGAGGAAATAA 42_GCTGATCTGGCCAAAAAAAA 39_CTTTAGAAGTGTTTCGCAAT 38_TTTAGAAGTGTTTCGCAATA 30_CAAGACTAATAGAGGAAATA 29_TCAAATAATTGATAAAATAA 29_AACACTTTTAATTGCTGATC 26_CAAATAATTGAT…
B0205.4	WBGene00015019	chrI	-	1	Exon	16	62_TGAAAAACAGTCATTCGAGA 56_GAACAAAAGAAAAGGTTTCG 53_ATCCAATAAAGAAAAAATAC 53_AAATGTACTGATCCATATGA 50_TGTTTCCAGTTTAAGAGAGT 44_ATTTAGATGAACAAAAGAAA 43_TAAAAAGAAAGACAATTGTA 43_AAAAAGAAAGACAATTGTAT 42_GTAAGAGTGAGAGTTTTTCT 30_AAAAGCCTACTCTCTTAAAC 28_TCAGACATTTAAAGTTAATT 26_TTCTCTTGTTTTCCGTCATA 24_CAATTGTATGGGAATGATTT 23_AGAGATATCTCTTAAAATTT 03_AACCAGTATTTTTTCTTTAT	0	N/A	N/A
B0205.6	WBGene00015021	chrI	+	1	Outron	405	78_CATGTGCTTCAACAACTGGG 71_ACTGAACAAGCTGACGGACA 66_AATGGAACTGAACAAGCTGA 64_GAGCATGTGCTTCAACAACT 62_GGAACGCCTAACTGCTCAAG 60_GCGGAAGTATTCGTGACCCA 60_CTAACTGCTCAAGAGGCCAT 57_ATCGGAGGATTGAGAAGAAG 56_GAAGCACATGCTCGTGCCAA 56_CCATGGCCTCTTGAGCAGTT 55_GCCGTCAATTTTGGCATCGG 51_TAAAAAAGGAAATAGTCAAC 51_AGCGCCGTCAATTTTGGCAT 49_AACTGAACAAGCTGACGGAC 47_CCTAACTGCTCAAGAGGCCA 45_TCCTCCGATGCCAAAATTGA 42_GTCAGCTTGTTC…	0	N/A	N/A	N/A
B0205.8	WBGene00015022	chrI	-	1	Outron	32	70_CAGCGAGATGATGAAGAATG 62_ATGGGGCTTGGAGCATACGC 61_ATTCTGTGCAAAGTACGCTC 60_TCTCGCATCTCCTGACGATG 56_TCAGTTACAAAAGCTTCCAT 56_GTACTTTGCACAGAATTATG 52_TTCATCATCTCGCTGGCCGA 50_CTTCTCGCATCTCCTGACGA 49_ATGCTCCAAGCCCCATCGTC 46_CACATTCTTCATCATCTCGC 42_CAATAATTTCAGTAAAATAT 41_TTCTCGCATCTCCTGACGAT 34_CATCTCCTGACGATGGGGCT 31_ATAAAATATGTGATACATTT 23_TCAATAATTTCAGTAAAATA 17_AATTAAATTGAATATTTTAA	1	Outron	32	70_CAGCGAGATGATGAAGAATG 62_ATGGGGCTTGGAGCATACGC 61_ATTCTGTGCAAAGTACGCTC 60_TCTCGCATCTCCTGACGATG 56_TCAGTTACAAAAGCTTCCAT 56_GTACTTTGCACAGAATTATG 52_TTCATCATCTCGCTGGCCGA 50_CTTCTCGCATCTCCTGACGA 49_ATGCTCCAAGCCCCATCGTC 46_CACATTCTTCATCATCTCGC 42_CAATAATTTCAGTAAAATAT 41_TTCTCGCATCTCCTGACGAT 34_CATCTCCTGACGATGGGGCT 31_ATAAAATATGTGATACATTT 23_TCAATAATTTCAGTAAAATA 17_AATTAAATTGAATATTTTAA
B0205.9	WBGene00015023	chrI	+	1	Outron	337	72_AGAGAGCGCAGAGAAAAAGG 67_CGATGGGACAGCCTCACTCA 60_CCGACTCCTTCTAAGTGAGG 60_CCACCTCACTTAGAAGGAGT 59_AAATTTATGCCAGACTGTAG 58_CGTGGTGGAGGCCGTGAGTG 57_TTTGTGCGCAGTGGATCGAT 57_TCTCTGCGCATTTCTCGTGG 56_CTGAAAAGAAACAATTGGAA 56_CGTCTCTCACCTCCACAGCA 55_TTCCCGACTCCTTCTAAGTG 54_GCACTCTCGCCATGCTGTGG 53_GAGTACTGTCCTCTACAGTC 53_CCACTGCGCACAAAAATGTC 53_CACCTCACTTAGAAGGAGTC 52_TCCACTGCGCACAAAAATGT 51_TTAGAAGGAGTC…	0	N/A	N/A	N/A
B0207.5	WBGene00015028	chrI	+	1	Exon	2208	80_ATAGTGAAAGTGAACCACGT 68_GCAAGTGGGGAAACCCACGC 67_ATAACTGCAGCAAGCCGACG 66_ATGGACTGACTGTCTTGACA 61_TAGTTGAACAACGTCCTGCG 60_TTCCCCACTTGCAAAGACGA 57_GAGATCTAATATGGTAATTG 55_AGTTGAACAACGTCCTGCGT 54_TCTTCCATCGTCTTTGCAAG 53_ATATGAATCAAGCGAGAGCA 52_CTTCCATCGTCTTTGCAAGT 49_TTCCATCGTCTTTGCAAGTG 48_TAGATCTCGTTCGGTTCAGC 44_TTACCATATTAGATCTCGTT 38_AGAATTCAATGAACAACTTC 35_GAACCGAACGAGATCTAATA 33_CGTCGAAGTACT…	0	N/A	N/A	N/A
B0207.6	WBGene00015029	chrI	-	1	Outron	132	76_GTTTAAATAAAAAATTAACG 59_ATTAACGCGGCAAAATGCAA 50_TTATGAAGAAATAAAATAGA 47_AGAAACTAAAAATTGTCAGC 42_TTTTGTAAACATATTTACTC 42_TGAATTAATTAGAAGTTCAA 41_TAAAATAGACGGCACGATTA 37_AAATTGTCAGCTGGATAGTA 36_TATTTATGTAGAATAAAAAT 36_AATGTATTCAATTAAAAATT 27_AAATGTATTCAATTAAAAAT 23_GCGTTAATTTTTTATTTAAA	0	N/A	N/A	N/A
B0261.1	WBGene00015091	chrI	+	1	Outron	684	66_ACGATTAAGAGGAAACTCGA 64_GTTACTTGAAGTGGTTCAGG 60_AGAGAATATGGATTTGAACA 59_ACCGAATTCGTTCACACTGA 56_CAAATCCATATTCTCTTCCA 53_AGTTGCTCAGTTACTTGAAG 46_GTGTGAACGAATTCGGTCCC 45_TCCGTCAGTGTGAACGAATT 45_TAACTTTGACACAAATTCAA 41_AATTTGTGTCAAAGTTATAT 40_TCGGTCCCTGGAAGAGAATA 37_TCAGTTACTTGAAGTGGTTC 33_ACATTTCAGCAAAAGTTTTG 31_TCAAATCCATATTCTCTTCC 14_AAGAATAGCAATACTTAATT	1	Outron	684	66_ACGATTAAGAGGAAACTCGA 64_GTTACTTGAAGTGGTTCAGG 60_AGAGAATATGGATTTGAACA 59_ACCGAATTCGTTCACACTGA 56_CAAATCCATATTCTCTTCCA 53_AGTTGCTCAGTTACTTGAAG 46_GTGTGAACGAATTCGGTCCC 45_TCCGTCAGTGTGAACGAATT 45_TAACTTTGACACAAATTCAA 41_AATTTGTGTCAAAGTTATAT 40_TCGGTCCCTGGAAGAGAATA 37_TCAGTTACTTGAAGTGGTTC 33_ACATTTCAGCAAAAGTTTTG 31_TCAAATCCATATTCTCTTCC 14_AAGAATAGCAATACTTAATT
B0261.4	WBGene00015092	chrI	+	1	Exon	49	72_GCGGTCATTTATATGCCTGG 67_AATCTCCCAATAAATAAATG 64_CTATGGGGGAGGCAATTGTG 62_AATTGCCTCCCCCATAGCAG 55_TGGGGGAGGCAATTGTGCGG 54_TTTGAATTACCTCTGCTATG 52_AATTACCTCTGCTATGGGGG 52_AATCAAAAAAACTGACCTCC 51_TTGAATTACCTCTGCTATGG 51_AGTTTTAATACTTTTAACAT 49_AATGCGGTCATTTATATGCC 48_AAGTTTTAATACTTTTAACA 39_TTTTGAATTACCTCTGCTAT 36_TTTTTGAATTACCTCTGCTA 33_TTGATTAAACTGGAAGCTTC 27_AAATGACCGCATTTATTTAT 26_TTTAATAACAAA…	1	Exon	42	72_GCGGTCATTTATATGCCTGG 67_AATCTCCCAATAAATAAATG 64_CTATGGGGGAGGCAATTGTG 62_AATTGCCTCCCCCATAGCAG 55_TGGGGGAGGCAATTGTGCGG 54_TTTGAATTACCTCTGCTATG 52_AATTACCTCTGCTATGGGGG 52_AATCAAAAAAACTGACCTCC 51_TTGAATTACCTCTGCTATGG 51_AGTTTTAATACTTTTAACAT 49_AATGCGGTCATTTATATGCC 48_AAGTTTTAATACTTTTAACA 39_TTTTGAATTACCTCTGCTAT 36_TTTTTGAATTACCTCTGCTA 33_TTGATTAAACTGGAAGCTTC 27_AAATGACCGCATTTATTTAT 26_TTTAATAACAAA…
B0261.6	WBGene00015094	chrI	-	1	Exon	1861	62_TAAACCGGGAAAATAATTTG 57_CATAAAAATTAATATAAACC 47_TTGCTCGAAAAATTGGAAAA 43_ATTGCTCGAAAAATTGGAAA 41_CTTTTTTTGGCTTGAAAAAG 32_ACATAAAAATTAATATAAAC 31_TTGTCCGCAAATTATTTTCC 31_TTGAAAAAGTGGTTTCTAAA 30_ATTTAATTATAAATATTTGT 28_CACTTTTTCAAGCCAAAAAA 23_AAAAACATTGCTCGAAAAAT 21_AAAAAAAAAACACTCGATTT 20_GTTACATTCAATCAATATTT 16_TGTTTTGTTTTGAATTTTTA 14_TTTTTTCATACTCCTTTTTT 13_TTGTTTTGTTTTGAATTTTT 13_AAAATCGAGTGT…	1	Exon	25	67_GTGGAGATAATACAAGTCCA 66_GTCGACGCCTACAAGGATGT 66_CAGAGACTTATTATGCTCCG 62_GACCTCGAATCGCACTTCTG 60_GATTTAATTATTCATACGCA 60_CTCCACAGAAGTGCGATTCG 59_GATGAAAATTTGACTCGTAG 58_TCATCAATGTGTCGGAAACA 58_CGTAGTGGATGCATCTCTTG 57_GTCGGCGAAATGTGGAGCAA 57_ACAAGGATGTCGGCGAAATG 55_TCAAATTTTCATCAATGTGT 54_TTCGAGGTCGACGTTCGGGA 53_TCGAGGTCGACGTTCGGGAC 47_CTGTGGAGTCGACGCCTACA 47_CATTTCGCCGACATCCTTGT 42_TGCGATTCGAGG…
B0261.7	WBGene00015095	chrI	-	0	N/A	N/A	N/A	1	Outron	154	63_TTAATAATAAAACCATACTA 62_AACCATACTACGGTAGACAA 58_TTTTGATCTCAACGAAGCAG 53_TGCAATGATTTCTGGTTGAG 50_GTTGAGATCAAAATTGGAAG 46_AGAGTCGACGTATTTTCAAA 45_TGCCATTGTCTACCGTAGTA 45_CAAAGTCCGCAAACACTGTT 44_GAGTCGACGTATTTTCAAAC 44_AATTTTCCTAACAGTGTTTG 41_TGATTTCTGGTTGAGTGGAT 30_TGCTTCGTTGAGATCAAAAT 18_TTTTAAAAATTAAAATTTAA 16_TCAATTTATGCAATGATTTC
B0261.8	WBGene00015096	chrI	-	1	Outron	596	69_GGGTGCAAAAAAGAAGACTG 68_AATATTTTACAAAATCATGG 66_ATAAAAATTAGAGAAAGAGG 61_GCAGCAGCGGCCAGCACACG 61_AAAATGGACGACTGCAGCAG 59_AGGAGATTGAGTAGTTTTAG 58_GGAGATTGAGTAGTTTTAGG 58_CACGAGGACAAATGTTCACC 56_GAATATTTTACAAAATCATG 55_TTCATCGTCAAAATATATGT 54_AGGATAAAAATTAGAGAAAG 51_GAGGAAAGGAGAATGATTAT 51_GAACATTTGTCCTCGTGTGC 48_AATTAGAGAAAGAGGAGGAA 47_TCCTTTTTCTCGTTCACACC 47_ATCCTTTTTCTCGTTCACAC 46_CATTGCAAGACT…	0	N/A	N/A	N/A
B0379.6	WBGene00007158	chrI	+	1	Exon	1341	73_TAAATATTTAGAGAGGTCAA 63_CACGACATTTCCTTTCATCG 63_ACTCAACAAGGTCGCTCTCA 63_AAAATAGATTCGGGTGCATG 62_CACGATGAAAGGAAATGTCG 61_GGAGCAGGCGTCACTCAACA 58_TTGATGGACTCGATTCATGA 57_ATAGATTCGGGTGCATGAGG 57_AATGTCGTGGAGCAAAAGAA 53_TCATGAATCGAGTCCATCAA 53_GTGGAGCAAAAGAAAGGAGC 53_GTAATTCTTGTGAAAAACAA 53_GGGAAAATAAATATTTAGAG 50_ATCGCTTCTCTCGGTTACCA 49_GACTCGATTCATGATGGAGC 49_GAAATAAGGACCACGATGAA 48_AAGAATTACATC…	0	N/A	N/A	N/A
B0511.11	WBGene00015236	chrI	-	1	Exon	1175	60_AAATTTGTCGTGTCGAGACC 53_ATTTCAAACTCTCGTTGCTG 53_AACACCATGAATACGGTGCC 52_CTTTTAAACTCTTGTTTCTG 51_CTGGAGAGTGTTTGGTTGTG 49_AAAATTTGTCGTGTCGAGAC 48_GAGACCGGGCACCGTATTCA 47_CGATTTTAACACCATGAATA 40_ACATGTTGCACAAGCTCATC 40_AAAATCATCTGGAGAGTGTT 39_AATGAACCATTAAAATCATC 38_AATTTTTGTGAAATGGAAAA 36_AAAAGTACAGTACTCATTAA 31_TGAGGAATTTTCTGCATTCA 24_CACGACAAATTTTTGTGAAA 22_GAAATTACAGTAATCTTTAA 20_TCATTTTCAGTG…	0	N/A	N/A	N/A
B0511.12	WBGene00015237	chrI	-	1	Exon	325	72_TGAATGTCTTGTTGTTACGG 72_AACAACAAGACATTCATCAG 51_TAAGATGCGTCTTGTATACA 45_CAAGGTTAATAGATGAAATA 41_TGATGAATGTCTTGTTGTTA 41_AAAAAAATAGTAAAATTTCC 38_GAAAAGTATACAGAAAGTTT 29_CGCAACTTCGGTTTAACTTA 27_TGTCTTTTCGATATGTTTCC 17_TAGAGCTAATTAGAAATTTC	0	N/A	N/A	N/A
B0511.13	WBGene00015238	chrI	-	1	Outron	73	70_TGCGTCTTCATAATAACCCA 69_AAAGATAGATAATTTCATTG 65_TAGCGAGACCTATGGTTTGG 64_GGTCTCGCTAGGTATTTGGC 62_AGACGCAGAATCGCGCTCCA 60_CCCAAACCATAGGTCTCGCT 59_AGCACAGAAACTAGATGGGT 57_AGACCCCACCCCCAAACCAT 56_TCTAGTTTCTGTGCTACCGT 56_CGGTAGCACAGAAACTAGAT 55_ATCTAGTTTCTGTGCTACCG 55_AGGTCTCGCTAGGTATTTGG 54_TCACAAAATCGATTTTGTGA 54_CTAGCGAGACCTATGGTTTG 53_TTGGTTCATGATACTCAGCC 53_CAAATACCTAGCGAGACCTA 48_ACGGTAGCACAG…	0	N/A	N/A	N/A
B0511.7	WBGene00015233	chrI	-	1	Outron	65	77_GTAGGAAACTATAAAATACG 68_CTAGTGGGACTGAATACGTA 65_CATTTCGGTGATGAGAAAGT 64_GTACGTGGCCGAGATTCTAG 63_AATCGATAAAAACATGACGT 59_GAGCCGGTTGATTGAGTACG 59_CGGCCACGTACTCAATCAAC 59_ATGACGTTGGTGTGAACAGT 58_ACATTTCGGTGATGAGAAAG 57_TACGTGGCCGAGATTCTAGT 57_ATTCAGTCCCACTAGAATCT 56_CTATGGGATCTGTTCAGAGC 52_AGTAGGAAACTATAAAATAC 50_AGACAACATTTTATTTAACA 40_AGTTCTACAAAAAAACATTT 39_TGAGAAAGTGGGTTCTCAAT 38_TATCGATTCTAA…	0	N/A	N/A	N/A
bag-1	WBGene00000236	chrI	-	1	Outron	133	67_GTTTTCGTACGATACTGTGA 67_AATCTACAAACAGATTGACC 66_CGTTTTCGTACGATACTGTG 65_GTGAGTTGGGTGATAACCAT 53_CATACTTATTATTCAACCGA 52_CGAGTTTGTAAATTGTCTCC 49_CTCACAGTATCGTACGAAAA 49_ACAAGAAAATTACTTATGGC 47_AATAAAATAAACAGTGAGTT 46_TTTTTTCAATCGCTCGAGAA 45_CAATAAAATAAACAGTGAGT 43_ATTTACAAGAAAATTACTTA 42_TCGCAAAATAGTTAAAAATC 39_AAACGGTGATTCATTGTCTA 36_TGTGACTTAAAAACAAAAAT 32_GCACATGATAGTTTTTATAT 31_TTGTGACTTAAA…	1	Outron	101	75_TGTACACATCGATTGCAATG 67_GTTTTCGTACGATACTGTGA 66_CGTTTTCGTACGATACTGTG 65_GTGAGTTGGGTGATAACCAT 59_GGTGTACACATCGATTGCAA 53_CATACTTATTATTCAACCGA 52_CGAGTTTGTAAATTGTCTCC 49_CTCACAGTATCGTACGAAAA 49_ACAAGAAAATTACTTATGGC 47_AATAAAATAAACAGTGAGTT 46_TTTTTTCAATCGCTCGAGAA 45_GTGTACACATCGATTGCAAT 45_CAATAAAATAAACAGTGAGT 43_ATTTACAAGAAAATTACTTA 39_AAACGGTGATTCATTGTCTA 36_TGTGACTTAAAAACAAAAAT 32_GCACATGATAGT…
bah-1	WBGene00050875	chrI	+	1	Exon	15	64_TAAAGATGGAGTAGCGCCAG 64_AAAGATGGAGTAGCGCCAGT 61_AATTTCAGCCCAATTGAAAG 56_TTTGTCGGGTGCGATGGCAT 54_ACCGTGAAGTCTCCGAAGAA 50_TTTTATTTACTGTCAAAAAG 50_CGGATAATCCGAATTTTGTC 50_AGAACGAGTTTTTATGTACT 49_CCGAATTTTGTCGGGTGCGA 47_GTTTTTAAAAATTTTCCCAC 45_GGAAAATTTTTAAAAACTAA 44_TCCGTTCTTCGGAGACTTCA 44_TAGAACGAGTTTTTATGTAC 42_ACGGATAATCCGAATTTTGT 42_ACAAGAAATTTTGTTAAAGA 37_AATTCGGATTATCCGTTCTT 35_CCATCGCACCCG…	0	N/A	N/A	N/A
bam-2	WBGene00000237	chrI	-	1	Outron	256	64_GGAAGCTAAGATTGTCCGAG 63_TTTTATTCTGATTCTCCCAG 62_TTTTTTTTCGATTGTCCGAG 60_AAATAAATGTGGGCTCCTCT 52_AATTTTTAAAAAAATAAATG 51_ATTTTTAAAAAAATAAATGT 51_ATTTTAATTTGAACTCCTCT 51_ATTAAATTTTGAAGACCTCT 46_ATTTGAATTTCAGAAAAGTA 43_AAAGTAAGGAGTTTGAAAAT 37_AGTTCAAATTAAAATTTTGA 36_AATTAAATTTTGAAGACCTC 19_AAAAGTAAAAAAAAATTTTC 18_GAAAAGTAAAAAAAAATTTT 06_CAAAATTTAATTTTGATTTT	0	N/A	N/A	N/A
bath-34	WBGene00012195	chrI	+	1	Outron	620	72_TGAGAATGGGTCTCGCAACG 66_GTAGCTCTTGTCGATTTACG 62_TGAAAAATGTTGGAAAAACA 61_CAACAAGAAATACTGTAGCC 53_ATTAATTTCGTTTCGAGACC 51_CAGAAGTCTAAAAATGAGAA 48_TAATTTCCAATGAAAAATGT 46_AGAAGTCTAAAAATGAGAAT 43_TTGGAAAAACATGGTGCAAC 43_GCAACAAGAAATACTGTAGC 38_GTTTTTCCAACATTTTTCAT 37_GCAATTTCTTTTAAAATTCA 29_TGTAGCTCTTGTCGATTTAC 20_TTTACGGGGCGCTATATTTT 15_CTGTAGCTCTTGTCGATTTA 12_GTTTTATTTTAGTTTTTTTT 12_CGCAATTTCTTT…	1	Outron	663	72_TGAGAATGGGTCTCGCAACG 66_GTAGCTCTTGTCGATTTACG 62_TGAAAAATGTTGGAAAAACA 51_CAGAAGTCTAAAAATGAGAA 48_TAATTTCCAATGAAAAATGT 46_AGAAGTCTAAAAATGAGAAT 43_TTGGAAAAACATGGTGCAAC 38_GTTTTTCCAACATTTTTCAT 37_GCAATTTCTTTTAAAATTCA 33_CATAAATTTCAGCTTAAAAC 29_TGTAGCTCTTGTCGATTTAC 20_TTTACGGGGCGCTATATTTT 17_GCTGAAATTTATGATATTTT 15_CTGTAGCTCTTGTCGATTTA 12_GTTTTATTTTAGTTTTTTTT 12_CGCAATTTCTTTTAAAATTC
bath-35	WBGene00012196	chrI	+	1	Exon	502	73_GTCCGTGTAGAGTACACCAG 72_TGTCCGTGTAGAGTACACCA 67_AATTAGCCGTAATAGCCGAT 66_CACAAAAAAAAAGAGAGGCG 65_CGTTGCACAAAAAAAAAGAG 63_TGTAGATTTACGGCGCGTCG 63_TAGAGTACACCAGGGGTGTG 61_TGCACAAAAAAAAAGAGAGG 61_CTGCCATTTCGATTTATGAG 60_ATTTAGCCGAATTTGCCGAT 58_CACCCCTGGTGTACTCTACA 55_TTTTTTTGGAAAACAAAATG 55_GGCTATTATCCGCACACCCC 55_ATGGCAGAGTTTGCCGAACT 54_CTTCCTCTCATAAATCGAAA 52_TTGTCCGTGTAGAGTACACC 48_GCACAAAAAAAA…	0	N/A	N/A	N/A
bath-40	WBGene00013689	chrI	+	1	Outron	1009	69_CAACTCTAATGGATATCGGA 63_CGAATATCTACTCACTCTGC 54_CAGAGTGAGTAGATATTCGC 52_GATATCGGACGGATTTTGAA 50_GTGAATTTAATGCTTAAAGA 50_AGCACAACTCTAATGGATAT 49_GTTTGTGACAATTTGGTGTC 46_GGATATCGGACGGATTTTGA 44_ACGGATTTTGAAGGGAAAAA 42_TAGAGTTGTGCTATCACATC 41_GAAGGAATCTCCTTGAAAAA 41_ATGTGATAGCACAACTCTAA 40_AAAATCTGTTTTTGCAAGCC 39_TAGTGTAGTTTGTGACAATT 39_CTGAAAATTCGTGTTTTTAG 38_ATAAAAATAAAAAATTCTAT 30_TATTTTTCAGCC…	0	N/A	N/A	N/A
bbs-1	WBGene00000241	chrI	-	1	Exon	44	67_GAAGGGTCTGAAGGTGCCAG 64_ATTGATTTGTTATAGAAACG 63_TTGATTTGTTATAGAAACGG 62_CTAGTGGCGCAATCTCGGGA 62_CAAATCAATACTTCTTCCTG 61_TCAGGTTAAAGGTGGAGTAG 60_TCAGATTTTCAGGTTAAAGG 60_GATTTTGTCTAACTAGGGAA 60_AAATTTCAGAATTGAGCTCA 59_TGTTTCGCTCGAAAAGCCGC 59_GATGCTCAGAACAGCACTAG 58_ATCTCACCGTTTCTAAACAT 56_AGGTTAAAGGTGGAGTAGTG 55_ACTAGTGGCGCAATCTCGGG 52_GTGGGGATTTTGTCTAACTA 52_GGATTTTGTCTAACTAGGGA 52_CTAACTAGGGAA…	0	N/A	N/A	N/A
bbs-9	WBGene00016744	chrI	-	1	Exon	33	64_GGCTAAGGATAACAAAAGCA 62_CACGGCTCGTCAACGCCGTG 61_ACGGAGCTTGATAACGGCGT 61_ACGCCGTGAGGAGAAGAAGA 60_CCTTAGCCAAAGTGGTGTCA 58_GGTGTCACGGAGCTTGATAA 57_GTAAAAATAAAATTGATGAA 57_CCGTGACACCACTTTGGCTA 55_TTTGTTATCCTTAGCCAAAG 52_TGGCCTTCTTCTTCTCCTCA 52_CAAGCTCCGTGACACCACTT 50_TAAATACAAAAAAACCCAAA 50_ATGGAGCAGCGTGTAGAGAA 47_TGTCTTTGGAATGTGAACTT 40_ATTGTATGTCGAGTTGTCTT 37_CCAAGTAAATGTACAAAAAC 33_CCTGTTTTTGTA…	0	N/A	N/A	N/A
bet-1	WBGene00022473	chrI	-	1	Outron	1235	78_TGTGTGCATTGAAAGTTGCG 73_GTGGATACACTAGAGACCTG 70_ACACACGGTTAAGAGAAGAC 69_TTTGGGAGTTGATCGACACA 67_AAGACAGGCAGTGTGTGCGG 62_TTCGGGCATCGCATTCGAAG 62_GCGCGGTATGCGATTAGGCA 61_GAGAGCGAGAAGGAGACGGA 61_GAGAAGACAGGCAGTGTGTG 61_ATGCGATTAGGCACGGAGCA 61_AACATCACTTCTATGACCAC 60_TGTGTGCGGCGGAACACGGA 60_GCAGTGTGTGCGGCGGAACA 60_AAGGAGACGGATGGATGAAG 58_ACGAGATAGCAGGCAAAATG 57_GAGAGAGAGAGAGAGCGAGA 57_GACGACAATCAC…	1	Outron	1235	78_TGTGTGCATTGAAAGTTGCG 73_GTGGATACACTAGAGACCTG 70_ACACACGGTTAAGAGAAGAC 69_TTTGGGAGTTGATCGACACA 67_AAGACAGGCAGTGTGTGCGG 62_TTCGGGCATCGCATTCGAAG 62_GCGCGGTATGCGATTAGGCA 61_GAGAGCGAGAAGGAGACGGA 61_GAGAAGACAGGCAGTGTGTG 61_ATGCGATTAGGCACGGAGCA 61_AACATCACTTCTATGACCAC 60_TGTGTGCGGCGGAACACGGA 60_GCAGTGTGTGCGGCGGAACA 60_AAGGAGACGGATGGATGAAG 58_ACGAGATAGCAGGCAAAATG 57_GAGAGAGAGAGAGAGCGAGA 57_GACGACAATCAC…
bli-3	WBGene00000253	chrI	-	1	Outron	1155	73_AGTCTCGACCGACATACGGG 70_TCTCCGACCATAGAAGACAA 70_AAAGAAGGAATCCTCCTGCG 68_TTCGGCCATCAAAAATCGGG 68_CAGTCTCGACCGACATACGG 68_ATTATTATTAGTTTTGACAG 67_TCAGTCTCGACCGACATACG 66_ACCGGTTCGAAATATGAAGT 65_CGACCATAGAAGACAAAGGG 64_TTTGTCTTCTATGGTCGGAG 64_ATTCGGCCATCAAAAATCGG 62_AATTCGGCCATCAAAAATCG 60_GCAGTGTACTCTCTCACTCC 59_TATTATTATTAGTTTTGACA 59_GCCGAATTTTTCCCATGACA 59_AAGAAGGAATCCTCCTGCGC 58_CGAAAAAATAAG…	0	N/A	N/A	N/A
bre-4	WBGene00000269	chrI	-	1	Outron	2033	67_TTGAAAATTTCTCCGCCGCG 65_AGGAGAGAGTGTGTGAATCG 61_AGAGAGTGTGTGAATCGAGG 57_TGTTGAAAATTTCTCCGCCG 56_AGAAATTTTCAACACAAGCT 56_AACGCGCTCTATGGAGAATG 54_GTTGAACTATAAGAATTCAA 54_AAATTCTGCAATATTTCGCA 52_AGGAAATTATATAAAAATCC 47_CAAGGAAATGGCAGAGAGAA 45_GAGAATGGCAGAGAAAATAA 43_TTAAAAATCATTAAATTTCG 42_TGCAATATTTCGCAAGGAAA 41_GTTGAAAATTTCTCCGCCGC 41_GAAACGGCAAACGCGCTCTA 40_ATCGAGGAGGCGCAGAGAAA 36_CAATTTTTTCAG…	0	N/A	N/A	N/A
bro-1	WBGene00000272	chrI	+	1	Exon	50	70_GCGGGAGAAAGATGAACAGG 61_ACAAGAATATTAATGGTGTG 57_GTAATATGGCAATTCGGACT 54_CAAGAATATTAATGGTGTGC 53_TGTGCGGGAGAAAGATGAAC 46_AACTGAAGTCTGAAAAAAGT 45_GATGAACAGGAGGTAAAGTT 45_AGTCCGAATTGCCATATTAC 44_GTTCCCGTAATATGGCAATT 44_AGATGAACAGGAGGTAAAGT 43_TGCATACTTATGCTATTCGC 41_CGTAATATGGCAATTCGGAC 32_TATTGTTATCAACAATTTGA 30_ATTGAACGTTTGACAAAAAT 29_CAGTCCGAATTGCCATATTA 28_AATTTTGTGTTCCCGTAATA 28_AATTGAACGTTT…	0	N/A	N/A	N/A
bub-1	WBGene00000275	chrI	+	1	Outron	149	75_GCGCACTACTGAAAATTGGG 72_ACGGACTACGAAAAAATGGG 70_ATTTCGAAACTAGTGACGAA 63_GTCACTAGTTTCGAAATCGA 60_CGGACTACGAAAAAATGGGC 55_GTTCAGTGACGTCACTCTCA 44_ATTGCGCACTACTGAAAATT 42_CGAACGGACTACGAAAAAAT 41_ACGAACGGACTACGAAAAAA 37_TGGCTACGTTCTTTTGAATC 37_AAAGAAACAAAACAGGAAAA 36_AATTGCGCACTACTGAAAAT 28_AAAAAGTGTTTGTATGCAAT	0	N/A	N/A	N/A
C01A2.1	WBGene00007213	chrI	-	1	Outron	585	67_ATGACGAACGGGAAAATGTG 65_CAAGCTGAGCAATGAAATGG 64_CAACCTATCCCTATGACGAA 63_AGGTTCAGGACTCGATCGGG 61_ACGCCAAAGCACAATTGTCT 60_CTTCCCTGACCCAATCGCTG 59_CGGTATTATCCTCAATAAGG 58_TTCCCTGACCCAATCGCTGA 58_GCTGAAACAATTGGCTCTGG 58_ATCCCTCAGCGATTGGGTCA 57_TGCAGGTTCAGGACTCGATC 55_AGAGCCAATTGTTTCAGCGA 54_TGAGGGATTCCTCCTTATTG 53_TTGCAGGTTCAGGACTCGAT 53_GTTCTGGTTCGTTTGTCTTG 53_AAGAGTCTCCATTCCAAAGA 52_TTCCCGTTCGTC…	0	N/A	N/A	N/A
C01A2.2	WBGene00007214	chrI	+	1	Outron	1965	66_AAAGGAAAGACAGAGAGGGA 65_ACATTAAAGGAAAGACAGAG 64_AACGGACAGAGAAATGGGTG 62_CATTAAAGGAAAGACAGAGA 61_TGAAAATAGAGCGAAATTGG 59_TAAAGGAAAGACAGAGAGGG 57_ATGCGCTGAAATTTTGATCG 56_TGACAGGAAGATGAAGATGA 55_GCGGAGATTCTTTAATTAGG 54_TATTTTCAATCGGGAATACA 53_AAGATGAAGATGAAGGAAGA 50_GAGGGAAAGTGTTAATTGAA 49_ACAAGGAATAAATGAGAGAG 46_TTAATTGAACGGTAAGAAAA 46_AGCGAAATTGGTGGTTTGAC 43_GGTAAGAAAATGGTTGTAAA 43_ATTTCGCTCTAT…	0	N/A	N/A	N/A
C01A2.3	WBGene00007215	chrI	+	1	Outron	128	74_AAGCATAGTAAATCGACACG 70_CTATGCTTGTGTACTCCACG 67_GTTGTGAAATCTTCTCCTCG 66_TTAATCTCAAAAAAAATCAG 56_CGGGAATTGTTCAAAAATTG 55_AAGCATTTTAACTGAAAACT 54_TAATCTCAAAAAAAATCAGC 51_TTTATTAACTCTTGAAAACA 49_AAAATCGATTGTTCTTCTGC 48_ATTTTTTTTAATCTTTTATG 39_ATGCAAAACCTGAAAAAAAT 39_ATAAAAGATTAAAAAAAATA 34_TTCAGGTTTTGCATTAAAAT 31_GCTGATTTTTTTTGAGATTA 29_CATAAAAGATTAAAAAAAAT 28_AAAAAATAGGCGAAAATAAA 13_TATTTTCGCCTA…	0	N/A	N/A	N/A
C01A2.4	WBGene00007216	chrI	+	1	Outron	876	63_CGGAGATCAGCCATCGATGG 62_ACAAAAATATCGAAAAAATG 59_TGTCGGAGATCAGCCATCGA 59_CAAAGCAATTCCTCCATCGA 59_AATAATGTAAAAAAAAACTC 56_ATGATGAAGCATCACGTTGT 55_TGCTTCATCATTCAAAAAAG 55_GCTTCATCATTCAAAAAAGC 52_TCATTCAAAAAAGCGGGACG 45_TTCCAAAAAACAATTTTTTG 42_ATTGCTTTGTTGTCTGGAAA 41_TTGCTTTGTTGTCTGGAAAT 39_GGAGGAATTGCTTTGTTGTC 25_TCATCAAATCATTACGTAAT 24_TGGTAGATTTTCAGACTTAT 23_TCTTGTTTTTATATTTTATT 22_CGTTCCAAAAAA…	0	N/A	N/A	N/A
C01A2.5	WBGene00007217	chrI	+	1	Exon	63	77_CTAAACCACTGTCTCCCGTG 67_TGGCTCAGGGTAAATAGACA 63_TACCTCCGCACGGGAGACAG 63_GGTTTCGCAATACCTCCGCA 61_AACCACTGTCTCCCGTGCGG 61_AAACCAAGATATATGGCTCA 60_GTTTCGCAATACCTCCGCAC 56_TTGTTGAAGAAGAAAAAAGA 43_TAAACCAAGATATATGGCTC 36_TTACCCTGAGCCATATATCT 36_CTTAAATAAACCAAGATATA 35_CACAGAAAAAATTAATTTCA 28_TTTTTTTTCACTTTGCAATT 27_ACACAGAAAAAATTAATTTC	1	Exon	63	77_CTAAACCACTGTCTCCCGTG 67_TGGCTCAGGGTAAATAGACA 63_TACCTCCGCACGGGAGACAG 63_GGTTTCGCAATACCTCCGCA 61_AACCACTGTCTCCCGTGCGG 61_AAACCAAGATATATGGCTCA 60_GTTTCGCAATACCTCCGCAC 56_TTGTTGAAGAAGAAAAAAGA 43_TAAACCAAGATATATGGCTC 36_TTACCCTGAGCCATATATCT 36_CTTAAATAAACCAAGATATA 35_CACAGAAAAAATTAATTTCA 28_TTTTTTTTCACTTTGCAATT 27_ACACAGAAAAAATTAATTTC
C01A2.9	WBGene00077546	chrI	+	1	Outron	331	68_TTTTCAATATACATGCCGTG 63_CTCCACATTCGGTACATGGT 62_CGAGCTGCCGTGACACCCCA 59_TTTCTCAAAATTATAGCCAG 59_ACAAATCACACACACACACA 58_AACCGACCATGTACCGAATG 57_ATACATGCCGTGGGGTGTCA 53_TTTTTTCAATATACATGCCG 53_TTTTTCAATATACATGCCGT 53_AACCGTTACAAAGCAATTAC 52_TGAGCTCCACATTCGGTACA 52_CTCGACTCATAAAAACGAAC 49_AAAATTGATAAATGCGAGAT 47_TTTGAATATAGTGTTTCCTC 45_CTCCTGTAATTGCTTTGTAA 44_CAATTTTTGAGCTCCACATT 42_ATTGAAAAAATA…	0	N/A	N/A	N/A
C01G8.1	WBGene00015312	chrI	-	1	Exon	36	66_TGAATTTCGTAAATAAAACG 63_TTACGAAATTCAAAAAATGG 56_TTAAATTCAAACTCAAAACT 54_GAATTTCGTAAATAAAACGC 48_ATTAAATGAACAGAGAAAAC 36_AATAATTCAGCGATTAAAAA 35_CGTTCTTTCGCAGAAAATTC 30_TATTTACGAAATTCAAAAAA 30_TAATTGTTTTTTCTTTACTT 12_ACTTTAACGTTTCAGTTTTC 09_TATGTAAATTTTAATTTTTC	1	Exon	36	66_TGAATTTCGTAAATAAAACG 63_TTACGAAATTCAAAAAATGG 56_TTAAATTCAAACTCAAAACT 54_GAATTTCGTAAATAAAACGC 48_ATTAAATGAACAGAGAAAAC 36_AATAATTCAGCGATTAAAAA 35_CGTTCTTTCGCAGAAAATTC 30_TATTTACGAAATTCAAAAAA 30_TAATTGTTTTTTCTTTACTT 12_ACTTTAACGTTTCAGTTTTC 09_TATGTAAATTTTAATTTTTC
C01G8.2.1	WBGene00000540	chrI	-	1	Outron	257	62_GAAGAATTGCCCAAACTTGG 54_TAGAAGACACAGTTTGGAAA 52_TTTCCAAAATTTCTGTACCA 48_GTTTCCAAAATTTCTGTACC 48_GTCGAAGAATTGCCCAAACT 47_ACTGATGAACAGAGAAATCA 46_GACACCTAGAAGACACAGTT 44_TTTAATAAAATTTCAATCCC 44_GACGTCGATCCGCCAAGTTT 42_ACAGAGAAATCATGGAGAAA 29_AGACGTCGATCCGCCAAGTT 27_GTTTCCAAACTGTGTCTTCT 21_AATCCCTGGTACAGAAATTT	0	N/A	N/A	N/A
C01G8.6	WBGene00015313	chrI	-	1	Outron	1345	70_TGGAGATGGATGGAGCAACA 69_AAGGAACTACGATCATGCAA 68_ATTTATGGACCAAAAATGCG 63_AAAAGAGCCCATCTTTCCAA 62_GGATGGAGCAACAAGGCGAG 61_GTTTCAACGAACGGAACACT 59_AAATCTTCAGTTTCAACGAA 57_AGTTTCAACGAACGGAACAC 53_GGTGATGCTTCTCAAAATGA 51_TGGGCTCTTTTCGCTGGTGG 47_TTTTGATTTATCGAATCCGT 45_TATCGAATCCGTTGGAAAGA 45_ATCGAATCCGTTGGAAAGAT 44_AGATGGGCTCTTTTCGCTGG 42_GAAAGATGGGCTCTTTTCGC 41_GATTAGAAATGATATAAAAA 39_TTTTCGCTGGTG…	1	Outron	206	68_ATATCACAAAAACTACTGGG 65_TATCACAAAAACTACTGGGT 60_GAAATATCACAAAAACTACT 59_TCATCAGCGCCTAAATCGGT 57_TGCCAATTGTGCATTCAGAA 56_CACAAAAACTACTGGGTGGG 55_TATATTTAGGGATGCAAATG 53_TTCATCAGCGCCTAAATCGG 52_TGTAAATGTTTTTAAACGCG 51_TGGAAAAATGCGAAAAGATA 48_GTAAATGTTTTTAAACGCGC 42_GGAAATATCACAAAAACTAC 38_GCCAATTGTGCATTCAGAAA 37_ACTGGGTGGGTGGTGATTAC 36_GACAAATTGACGAAATATTC 33_TCAGCGAAACCCACCGATTT 32_GCCCTTTCTGAA…
C01H6.2	WBGene00007252	chrI	-	1	Exon	58	67_CCAAACCTCAAATCTGCTGA 58_GTTCCTGATTGCGAAAATCA 47_AAAAGTGTTTAGATTTTTGG 42_GTGTGCCGTCAGCAGATTTG 41_CCGTCAGCAGATTTGAGGTT 40_TATATTTCAAACTTTTAGAC 37_CTTCCCTGATTTTCGCAATC 35_TGTTCCTGATTGCGAAAATC 32_AAAAATTATGAATTAGAAAT 29_AAACTGACATTTTCAGTTTT 27_ACACAAAATGTTATATTTAT 21_AAAACTGACATTTTCAGTTT 18_CACACAAAATGTTATATTTA 16_GGAAAAAGTGTTTAGATTTT	0	N/A	N/A	N/A
C01H6.3	WBGene00007253	chrI	-	1	Exon	83	61_ATGATGATGTTCAAAGATCA 54_TAGTAACAGCTTCATTGAAG 54_ACAGCTTCATTGAAGTGGCT 53_ATTGAAGTGGCTTGGCTCAA 51_AAGCTGTTACTATGAGAATA 48_AAAAGTGCAAACATGAGTTT 46_AAACTGCATACGTCAGATAT 37_GAAGTTTTCAATTGATCAAC 36_GAAGCTGTTACTATGAGAAT 35_TAAAAGTGCAAACATGAGTT	0	N/A	N/A	N/A
C01H6.4	WBGene00007254	chrI	+	1	Outron	50	62_AACTATCCATTTATGCAATG 55_ACAAGTAATCAGAGAAAAAG 49_TTAGTGAAACCAGTTAAAAC 49_TCATTGCATAAATGGATAGT 45_TCGCATTTTTTCAGAAACTC 44_TCTTTTGTGATATTTTCAAA 41_GACAAGTAATCAGAGAAAAA 33_AGACAAGTAATCAGAGAAAA 30_TCTAAATTGCCAGTTTTAAC 28_TTTATGCAATGAGGTAATTT 26_TAGAAAATTTTTTAATGAAT 26_AAATTACCTCATTGCATAAA 24_TAAATGGATAGTTGGTAAAA 21_TAAAATGGCAACTCAATATT	1	Outron	46	62_AACTATCCATTTATGCAATG 55_ACAAGTAATCAGAGAAAAAG 49_TTAGTGAAACCAGTTAAAAC 49_TCATTGCATAAATGGATAGT 45_TCGCATTTTTTCAGAAACTC 44_TCTTTTGTGATATTTTCAAA 41_GACAAGTAATCAGAGAAAAA 33_AGACAAGTAATCAGAGAAAA 30_TCTAAATTGCCAGTTTTAAC 28_TTTATGCAATGAGGTAATTT 26_TAGAAAATTTTTTAATGAAT 26_AAATTACCTCATTGCATAAA 24_TAAATGGATAGTTGGTAAAA 21_TAAAATGGCAACTCAATATT
C01H6.6	WBGene00007255	chrI	+	1	Outron	1288	64_GAGGAAACGAGATTCATGGA 62_GGAAACGAGATTCATGGACG 62_CATGCCAAGAATTGGATGCA 61_ATGATATATGGATTCAGTCA 61_AAGAGCTATTCACTGCAGAT 59_TTCATGGACGGGGATAGGGA 58_AGTGAATAGCTCTTTGTAGA 57_CAGTGAATAGCTCTTTGTAG 56_GGAAGCTTTTCAGATGATGT 56_AACAGCTCGTTTGCATCAAG 55_AGGAAACGAGATTCATGGAC 54_TCCATGAATCTCGTTTCCTC 54_ATGATGTTGGATCAGACATT 50_AATAGCTCTTTGTAGAGGGC 48_GGGGATAGGGAAGGAGAGCA 48_CAATTCTTGGCATGACACTT 48_ATAAAACTATTG…	0	N/A	N/A	N/A
C01H6.8	WBGene00007257	chrI	+	1	Exon	39	71_ATTTGACACAAATAAAACAG 67_TTTGACACAAATAAAACAGA 62_TTTGACGTATTAAAAAATGT 61_GACACAAATAAAACAGAGGG 56_ATTTAAAAGTTTGAAACTGA 54_ATCGGTGTTGATATGGATGA 52_AAGTCTAGATTATATCAAAC 51_GGTTCGAAAACATGTTTGAT 43_ATATAATCTAGACTTCTTGT 39_TGGTTCGAAAACATGTTTGA 35_ATGAGAATAGAGACCATTTT 21_GATGATATATTCAATATTAT 20_ATGATATATTCAATATTATT 18_TTATTAATTAACTCCTAAAA	0	N/A	N/A	N/A
C01H6.9	WBGene00007258	chrI	-	1	Outron	67	71_AAACAATAATAGGGCAACGG 68_AAAACAATAATAGGGCAACG 65_TATTATTGTTTTGACCTACG 65_CAAAAAATCAATTTCCACGT 55_ATTTTCAAAAAACCAATACA 54_TCAAAACAATAATAGGGCAA 47_GTACAACTTAACATAACAAC 47_CGTAGGTCAAAACAATAATA 43_AGTTTTAAGTTTGAAAAATC 39_TTTTGAACAAAGTTTTAGAT 39_TTTGAACAAAGTTTTAGATT 36_CAAAACAATAATAGGGCAAC 35_AAAATAAAATTTCCATGTAT 30_CAGTTTTAAGTTTGAAAAAT 28_TTTTTTTTGTTTTTTTGTTA 28_AAGCGAAAGAAATATTATTT 25_TTATGATTTTTA…	1	Outron	21	65_TATTATTGTTTTGACCTACG 65_CAAAAAATCAATTTCCACGT 64_GTGCGCTCTACGGAGAACAC 55_ATTTTCAAAAAACCAATACA 50_ATAAATGAAAGTGCGCTCTA 47_GTACAACTTAACATAACAAC 47_CGTAGGTCAAAACAATAATA 43_AGTTTTAAGTTTGAAAAATC 39_TTTTGAACAAAGTTTTAGAT 39_TTTGAACAAAGTTTTAGATT 35_AAAATAAAATTTCCATGTAT 30_CAGTTTTAAGTTTGAAAAAT 28_TTTTTTTTGTTTTTTTGTTA 28_AAGCGAAAGAAATATTATTT 25_TTATGATTTTTATGGGTTTA 21_ATAAGTTTTATGATTTTTAT 21_AATAAGTTTTAT…
C03C11.1	WBGene00007274	chrI	+	1	Exon	2959	68_ACTCTGGTGAAAGAGAAAAG 66_CCCATCTACAGTAATTCCGA 65_TGGTGAAAGAGAAAAGAGGA 65_GGTGTCGGAGCGGTCCACCG 64_TATAAAAGTGATAAAGAATG 64_GGGGGCCTTCGGTGTCGGAG 64_AAAAGTGATAAAGAATGGGG 63_CCGACACCGAAGGCCCCCGG 61_TTCGTCTTGTGGGCCCCCGG 61_TCAAGAAATTGATGAACCCT 61_GTGTCGGAGCGGTCCACCGG 61_GAGGGACGTGCCCGAAACGG 61_AGAGGGACGTGCCCGAAACG 60_GTGGACCGCTCCGACACCGA 59_AATTTGTAGTTTGGAAGACC 58_AGAGAGAGACAGAGAGAGAG 57_GAGAGAGACAGA…	0	N/A	N/A
C03D6.1	WBGene00007275	chrI	-	1	Outron	1199	71_TAATAGGGGGAAAAGTCACG 69_GAAAAGTCAGAGGAATTCCG 67_GGACAGGGGTGAAAAGTCAG 66_ATTGTGTCAGGTCGAATTGG 65_TGAAAATGATGAAGGGACAG 63_GGAATTCCGTGGAAGGAAAG 59_TGCAAAATTTGGTTGACATG 59_CATTGTGTCAGGTCGAATTG 58_ATGAAAATGATGAAGGGACA 58_AGTCAGAGGAATTCCGTGGA 57_TGTCAGGTCGAATTGGGGGA 56_TAGAAAATGAAAATGATGAA 56_AAAGTCTTAGAAAATGAGTA 53_ATAGAAAATGAAAATGATGA 53_AGGAATTCCGTGGAAGGAAA 51_AATGGTTTTTCATACTCGGT 50_GTTCTTCCCCTT…	1	Outron	1330	66_TATTTTTGGACATGAAGTAT 66_ATTGTGTCAGGTCGAATTGG 59_TGCAAAATTTGGTTGACATG 59_CATTGTGTCAGGTCGAATTG 57_TGTCAGGTCGAATTGGGGGA 56_AAAGTCTTAGAAAATGAGTA 51_AATGGTTTTTCATACTCGGT 49_TTTGAATGGTTTTTCATACT 48_TTTTTGGGAATCATTGTGTC 48_AGTACGGTAGATTGTTTGAA 42_GATACTTCATGTCCAAAAAT 38_TGACATGCGGTTTCTCTCTC 34_ATCATTGTGTCAGGTCGAAT 33_TCATTGTGTCAGGTCGAATT 31_CCAAAAATAGGTGACATTTA 31_AACCTATAAAGATTATTTCT 25_TCTAAGACTTTT…
C04F12.5	WBGene00007299	chrI	-	0	N/A	N/A	N/A	1	Outron	761	71_TGATGAAGAAGAAGGAGTGG 69_TGCTGATGAAGAAGAAGGAG 66_TCAGACAAGTGAGAGAAAGT 65_CATGATTTGATGCATTCGTG 63_GTGTATGCTGATGAAGAAGA 60_ACAGTAACTTATGTTTGGCA 58_GGGAAACGGAAACGAGCTCT 57_AATACGATTCTAAATAAAAG 55_GGTCTGAAGCAGAAAAGAGT 53_ATCAGACAAGTGAGAGAAAG 41_TATCTACAGTAACTTATGTT 23_TCTGTTTCGAAAGTTTTTTT 19_CTCGGATCTTCAGAAGTTTT
C04F12.7	WBGene00007301	chrI	-	1	Exon	48	70_GTCAACTAGGCACAGGACGA 70_ACAGGACGAGGGTCGCCCAG 66_GTAGGTACATAGTGTCAACT 66_ACGTTGAAAAAAGTTATGCA 62_TGTACCTACAAACAGAAAGT 60_GTAGGGCATCGCGTTGAGGT 59_ACATAGTGTCAACTAGGCAC 57_TAGAGTAGGGCATCGCGTTG 55_TGTCAACTAGGCACAGGACG 54_TTAAACGACACAGTTTTACA 54_ATGTACCTACAAACAGAAAG 45_TATAAGCTTGTTCGACCTCT 35_TAAAATAATTCAATTAAAAT 35_AAAATCTTTACGCAATTTCA 32_CTATAAGCTTGTTCGACCTC 22_ACTGCCCACTTTCTGTTTGT	1	Exon	51	70_GTCAACTAGGCACAGGACGA 70_ACAGGACGAGGGTCGCCCAG 66_GTAGGTACATAGTGTCAACT 66_ACGTTGAAAAAAGTTATGCA 62_TGTACCTACAAACAGAAAGT 60_GTAGGGCATCGCGTTGAGGT 59_ACATAGTGTCAACTAGGCAC 55_TGTCAACTAGGCACAGGACG 54_TTAAACGACACAGTTTTACA 54_ATGTACCTACAAACAGAAAG 45_TATAAGCTTGTTCGACCTCT 44_ACAGAAAGTGGGCAGTAGAC 35_TAAAATAATTCAATTAAAAT 35_AAAATCTTTACGCAATTTCA 32_CTATAAGCTTGTTCGACCTC 22_ACTGCCCACTTTCTGTTTGT
C04F12.8	WBGene00007302	chrI	-	1	Outron	1630	62_TTTCTGATCTGTATAAGTGA 58_TTTTCTGATCTGTATAAGTG 55_AGAAATTTTTTATTTCAAGT 54_AAATTTTCACAGTAGGAAGT 51_TTTTTTAAAATTTTCACAGT 46_TAGAAATAATTTACTAAGAA 46_AAAATTTTCACAGTAGGAAG 44_TTGCTAAGTTACTGTGCAGC 43_GCAGGCTGATGTGATAATTT 40_ATGCAATTGGGCATTCAAAT 38_AAAAAAAGTAAATATAAAAA 37_CTAAGAAAGGCAATGCAATT 37_ACTAAGAAAGGCAATGCAAT 32_ATTGATTTCTGGAAGCATTT 32_AATGCAATTGGGCATTCAAA 29_AATTGATAAATGTTCAGTTT 19_AATTTCTGCAGA…	0	N/A	N/A	N/A
C06A5.1	WBGene00015499	chrI	+	1	Outron	75	31_TTATATTTTAAAAACAAAAA 21_TCTTTGCGCGGATGTTTAAA 16_TTAAATGGTTATTTTTTTAT 15_TTTAAATGGTTATTTTTTTA 14_TTTACATTTTACAGTCTTTT	1	Outron	75	31_TTATATTTTAAAAACAAAAA 21_TCTTTGCGCGGATGTTTAAA 16_TTAAATGGTTATTTTTTTAT 15_TTTAAATGGTTATTTTTTTA 14_TTTACATTTTACAGTCTTTT
C06A5.12	WBGene00044414	chrI	-	1	Outron	2718	73_GTCCCGGACAGAACACTGGG 70_CAAAAAGTCCTCGAAAACGT 66_TGTGGTTTCAGGTATTGAGG 64_CGAACTAGATGATCCAGGTG 61_CCGGACAGAACACTGGGTGG 61_ACTGTCCCGGACAGAACACT 61_AAGTCCTCGAAAACGTCGGT 60_AGAATCAAATACTACTGTCC 59_TCCTCGAAAACGTCGGTAGG 59_GAAAACGAACTAGATGATCC 57_CGCCACCCAGTGTTCTGTCC 53_TCAATACCTGAAACCACACC 53_GGTTTCAGGTATTGAGGAGG 53_CCTGAAAATTTTCAAATCAA 53_AGGTGTGGTTTCAGGTATTG 52_ATTTTCAAATCAAGGGAGCA 50_TACTGTCCCGGA…	0	N/A	N/A	N/A
C06A5.2	WBGene00015500	chrI	+	0	N/A	N/A	N/A	1	Exon	34	56_ATTTCAATTTCCTGGCATTG 50_GAAAATTTATCCACAATGCC 49_AGACAAAAAGTGTGAATACT 42_TTAAAATTTTGCACAGACAT 36_TTTAGTACAAAAGTCTAAAC 36_CACAATGTAAAAAAAAATAT 35_TAAAATTTTGCACAGACATT 29_TTTTGAAAATTTCAATTTCC 28_GCACAATGTAAAAAAAAATA 26_CATTGGGATAAATTTGAAAT
C06A5.3	WBGene00015501	chrI	+	1	Outron	49	71_GTGTTTGCACAAAAACGTCG 71_GCATTTCATGATCCAACCCG 61_ATCATGAAATGCGTCAATAG 57_TTAATTTTTAATTCGAATGG 55_ACGACGTTTTTGTGCAAACA 49_AAACACAAAAATCTAAAGAA 48_ATTTATTTGAAACATAGCTT 47_GAATTAATTTTTAATTCGAA 46_TTGAAACATAGCTTCGGTTA 34_CGGTTACGGTAGAAAAGTTT 32_CTATACTTTTGTATGTAAAT 21_CTATGTTTCAAATAAATTTA 19_TATGTTTCAAATAAATTTAT 08_TTCTTTCTTTTTCAATATTT	1	Outron	49	71_GTGTTTGCACAAAAACGTCG 71_GCATTTCATGATCCAACCCG 61_ATCATGAAATGCGTCAATAG 57_TTAATTTTTAATTCGAATGG 55_ACGACGTTTTTGTGCAAACA 49_AAACACAAAAATCTAAAGAA 48_ATTTATTTGAAACATAGCTT 47_GAATTAATTTTTAATTCGAA 46_TTGAAACATAGCTTCGGTTA 34_CGGTTACGGTAGAAAAGTTT 32_CTATACTTTTGTATGTAAAT 21_CTATGTTTCAAATAAATTTA 19_TATGTTTCAAATAAATTTAT 08_TTCTTTCTTTTTCAATATTT
C06A5.6	WBGene00015504	chrI	-	1	Outron	155	71_GTGTTTGCACAAAAACGTCG 71_GCATTTCATGATCCAACCCG 61_ATCATGAAATGCGTCAATAG 58_AATGCGCTAGCACCACGGGT 57_TTAATTTTTAATTCGAATGG 57_CACAAAATGCGCTAGCACCA 55_ACGACGTTTTTGTGCAAACA 54_ACAAAATGCGCTAGCACCAC 49_AAACACAAAAATCTAAAGAA 48_ATTTATTTGAAACATAGCTT 47_GAATTAATTTTTAATTCGAA 46_TTGAAACATAGCTTCGGTTA 34_CGGTTACGGTAGAAAAGTTT 32_CTATACTTTTGTATGTAAAT 21_CTATGTTTCAAATAAATTTA 19_TATGTTTCAAATAAATTTAT 08_TTCTTTCTTTTT…	1	Outron	183	71_GCATTTCATGATCCAACCCG 61_ATCATGAAATGCGTCAATAG 58_AATGCGCTAGCACCACGGGT 57_TTAATTTTTAATTCGAATGG 57_CACAAAATGCGCTAGCACCA 54_ACAAAATGCGCTAGCACCAC 49_AAACACAAAAATCTAAAGAA 48_ATTTATTTGAAACATAGCTT 47_GAATTAATTTTTAATTCGAA 46_TTGAAACATAGCTTCGGTTA 34_CGGTTACGGTAGAAAAGTTT 32_CTATACTTTTGTATGTAAAT 21_CTATGTTTCAAATAAATTTA 19_TATGTTTCAAATAAATTTAT 08_TTCTTTCTTTTTCAATATTT
C06A5.8	WBGene00015505	chrI	-	1	Outron	105	68_AAATCGCACAGATTTTTCAG 64_CGAATTCGGAAAGTCTTCAG 64_AACAATACAAAAATTTCAGG 63_AATTCGCACATAGAAGAAGC 57_AAATCTGTGAAGAACTCTGC 53_GCTGAGTGAAGATTCATTGT 53_ACAAAAATTTCAGGCGGAGA 50_CAAAAATTTCAGGCGGAGAC 47_GGAGAATTCTTTTTCGTCGT 47_CAAAAATTCAGGACTTTCAA 43_GAAATCGCACAGATTTTTCA 40_GCTTCTTCTATGTGCGAATT 37_CAAAAGCGAAAATAAAATAA 35_TCAAAAATTCAGGACTTTCA 30_TTTTTCTCATTCAAAAATTC 25_TAAAACAATACAAAAATTTC 25_GGAAATCGCACA…	0	N/A	N/A	N/A
C07F11.2	WBGene00015570	chrI	+	1	Outron	2433	74_GTATGGCCTAGAAAGTGTGG 68_TTGTATGGCCTAGAAAGTGT 65_CTGAAATTGAATGGGAAACG 64_TTGCGACGAGCCCTAACATG 63_TGTATGGCCTAGAAAGTGTG 62_TGAATTTCTAGGCCACATGA 58_AAGTTTGAAAAATATGTCCT 57_TCATACGAATTTCCATCATG 56_TTTCCTAGAAATTGTGACCA 56_ATTGTATGGCCTAGAAAGTG 55_AATCTGCTGCCTACAAGTTG 55_AACATGTGGCCTATTAATTG 47_AGGCCAAAATTTCTAGGCCA 47_AATTCACAGTTTGATTTCCT 45_AGGCCATACAATTTCTATGT 44_TTTTCTAGGCCACAACTTGT 43_CATCCGACATAG…	0	N/A	N/A	N/A
C09D4.1	WBGene00015632	chrI	+	1	Exon	238	50_AAATAGAGAAACCATAATAC 47_AAAATGTTCATAATAACGTC 43_TTCAGAAATTCGGAAGAATC 39_AATTTTAGGAATCACAGTTA 37_TATTTAAAACTTCAGAAATT 34_GTTCTAGAATACCTGTATTA 26_TACATTTAGAAAACTTTATA 21_AACTGTGATTCCTAAAATTA 20_TTACATTTAGAAAACTTTAT 15_AAATACATTTCCATAATTTT 11_AATTATGGAAATGTATTTTT	1	Exon	85	73_TATACAAAAACAAAACCATG 60_TAATTCAAACAAAAACCGCA 50_AAATAGAGAAACCATAATAC 49_CACATGAAATTGGAAACTAA 46_ATGGTTTTGTTTTTGTATAA 43_TTCAGAAATTCGGAAGAATC 39_AATTTTAGGAATCACAGTTA 37_TATTTAAAACTTCAGAAATT 34_TGATAGAAGTCACATGAAAT 34_GTTCTAGAATACCTGTATTA 26_TACATTTAGAAAACTTTATA 21_AACTGTGATTCCTAAAATTA 20_TTACATTTAGAAAACTTTAT 15_AAATACATTTCCATAATTTT
C09D4.2	WBGene00015633	chrI	+	1	Exon	3	69_TAAATCAAAGATAACATCTG 65_TTTTTTTTCGAGTAAAACAG 65_ATCGATGGTAAAGATTGATG 63_AGGTTTCCAATGCTGAAAGG 63_AATAGGTTTCCAATGCTGAA 60_ATTTTTTTTCGAGTAAAACA 56_GAATGATGAGCTTGAATCGA 55_AAATATCAGAAAAGAAACTT 53_TGCTGGATATTTCGATTGCG 51_CGTACTCCACCTTTCAGCAT 41_CAAGGATTTTAAAGCACTGC 39_TTATTTATTGGGAGAACATC 39_ATTGGAAACCTATTTATTCA 36_GATATGTTTTTTTTGACAAC 34_TATTTTTTTTCGAGTAAAAC 33_TTTAAAATCCTTGAAAAGTT 28_AAGTTTTTCCAA…	0	N/A	N/A	N/A
C09D4.3	WBGene00015634	chrI	+	1	Exon	2330	71_TCAGGTCTCGTAGTGAAACG 59_TAGGCAAAAAAATCATTCCA 59_ACGAGACCTGAGCGCGTCAA 57_AAAAATTTTGATTCTCTGAA 54_TACAGGAAACTCCAAATACT 54_CTGGGTAGCAAGACGAAATG 51_GCGTCAAAGGCGCATGACTA 47_CATGCGCCTTTGACGCGCTC 43_TTACAGGAAACTCCAAATAC 42_CAAAAATTTTGATTCTCTGA 40_CTTTTCGATTTTTCAAGCCT 39_GAAAAATCGAAAAGAAGTTT 37_AATTTTGTACATCAAAAATT 32_TCGTCTTGCTACCCAGTATT 27_ACTTTATATTAATTTTTTAC 23_GAATCAAAATTTTTGCTTAA	0	N/A	N/A	N/A
C09D4.4	WBGene00015635	chrI	-	1	Outron	158	65_AGCCAGACGTGACAAGAACA 63_TTGCGCGAAGGTAGAGCTCG 62_TGACGACTTGTCTCTCCTCA 61_GGAGAGCCGCAAGCGCCGTG 61_CGAGCTCTACCTTCGCGCAA 57_ATACAGAGATGCCAAGAAGT 56_AGTTGTTTCCCTTTGCGCGA 55_GAGCTCTACCTTCGCGCAAA 51_TAAAACTTACGCAAGTTGCT 51_GAAGGTAGAGCTCGTGGTAA 48_GTCTCTCCTCACGGCGCTTG 48_GCTTGGTCACTGAAATCATC 45_TGTCACGTCTGGCTTGAGCT 37_AAGGTGCTTGTCCAACTTCT 29_CTCCTTGTTCTTGTCACGTC 16_TGAAAGACTTCTCAATAATT	0	N/A	N/A	N/A
C10G11.1	WBGene00015685	chrI	+	1	Exon	2367	62_TAAAATGCAAATTCTAACAG 51_TTAAAATGCAAATTCTAACA 45_AGAAGTACATCATAGTTTTG 41_GAAGTACATCATAGTTTTGA 34_TGTTTAGTGAATTTCCTATA 31_ATTAAAATGCAAATTCTAAC 29_TTCGACTTGAATAAATGATT 25_GAGATTTTCAGTTATATTTT 20_TTCGTTAATTCGCTCCTTAT	0	N/A	N/A	N/A
C10G11.6	WBGene00015686	chrI	+	1	Exon	2343	74_TCAGAAGACAGCTATCCCAG 65_AATTCCGATCAATGTCGGAA 62_TGATATGCAAATAGGTCGGA 62_TATATGAGTTAATTAAGTGA 60_TTTTCTGATAAGAATATATG 60_GAAGGTGCATTATCAATTAG 60_AAGACAGCTATCCCAGAGGA 59_TAAGTGATATGCAAATAGGT 58_TTATATGAGTTAATTAAGTG 58_TTAACATACCTCAAGAGCGT 57_GAGCGTTGGCCAGCTTGGCG 56_AATGAATTGGTTGCGAGTCG 53_TTCCGAATTCCGATCAATGT 51_TCTTTCGCTCTCCTTCCTCT 50_TGGAGATGTCCTCGCCAAGC 49_CAAGCTGGCCAACGCTCTTG 48_GGAGAGCGAAAG…	1	Exon	2384	74_TCAGAAGACAGCTATCCCAG 65_AATTCCGATCAATGTCGGAA 62_TGATATGCAAATAGGTCGGA 60_TTTTCTGATAAGAATATATG 60_GAAGGTGCATTATCAATTAG 60_AAGACAGCTATCCCAGAGGA 59_TAAGTGATATGCAAATAGGT 58_TTAACATACCTCAAGAGCGT 58_CAACTACCAGGTTATCGACT 57_GAGCGTTGGCCAGCTTGGCG 56_TATTTTTCAGGCCAACTACC 56_CCAACTACCAGGTTATCGAC 56_AATGAATTGGTTGCGAGTCG 53_TTCCGAATTCCGATCAATGT 53_TCTGAACCCAGTCGATAACC 51_TCTTTCGCTCTCCTTCCTCT 51_CCAGTCGATAAC…
C10G11.7	WBGene00015687	chrI	+	0	N/A	N/A	N/A	1	Outron	1419	79_GCAATGCTCAATGTTCATGG 72_ACGCAAACATCCATCCAGCG 67_ACGGTAATAACTGATAAAAG 56_TAGAACGGAATTATCTAAAG 53_ATCATTTTACACTTCCCGAA 49_TAAAGCGGAAACAATTAGTA 49_GGTGCAATGCTCAATGTTCA 49_CCATGACAACCAAAATTACT 46_TCATTTTACACTTCCCGAAA 46_TATTTTATCGGATGATAGAA 46_GCTCAATGTTCATGGCGGTT 42_GGGCGGGTGTCCGCGCTGGA 42_CCCAGTAATTTTGGTTGTCA 38_ACCATGACAACCAAAATTAC 37_TGTGGGGCGGGTGTCCGCGC 35_TGAAAACAGATAATTTTTGA 30_TCGAGTTCATAC…
C10G11.8	WBGene00015688	chrI	-	1	Exon	595	69_ATTGTGGTAGAAGGAATCGG 66_TTGTTGTTCAATCTTTCACA 59_AAACGCTCGATGAGCCGTAA 57_GATGAGCCGTAAAGGTTGAA 56_GGTAGAAGGAATCGGTGGCT 56_CCGCAGCAGAAGCCAGCAGA 54_CCTTCTGCTGGCTTCTGCTG 54_AAAATTGTGGTAGAAGGAAT 52_AAATTCTGATTCGAAAATTG 49_CTGCGGCTACGTCTTTTGGC 47_GATTCGAAAATTGTGGTAGA 45_CTAGGTGAAAAGCGATTTTG 44_TCGAGCGTTTCACCTTCTGC 43_TTTGTTGTTCAATCTTTCAC 43_GATAGTTTCTGGATGACTAT 42_TCAGTCATGTTTTCTTAGCT 41_GATATGCTTTCA…	0	N/A	N/A	N/A
C10G11.9	WBGene00015689	chrI	-	1	Exon	2560	63_TTACATCAGAATCTGTGACC 63_ATGATTATTATATTTTTGAG 62_ACTAGGTTGCTCTCAGAGCA 60_CATTACACTAAACAAATACC 58_TATATTTTTGAGTGGTCACT 58_ATCTTGCTCTGGATTACTGT 55_TTTTCAGAGCAACGAAGATG 49_ACGAAGATGAGGAATTCAAT 48_AACGAAGATGAGGAATTCAA 47_AGTGTAATGACATTAACATT 45_GTTTAGTAACGTGAGTGCTT 44_CACTAGGTTGCTCTCAGAGC 35_ATTTATGAATCATCTTGCTC 28_TGACATTAACATTTGGTTAA 24_TCTCAGAGCAGGGAGTTTTA 19_TTCTGATGTAATAAGTTTTT 19_TAATGGTTTTGT…	1	Exon	51	61_TAGAAAAAAGAACGACCAGA 59_CTATGACGTCACTTATACAG 55_CATAGTTGAACTGGCTTCAC 43_AAGTGACGTCATAGTTGAAC 41_TTTCTGCAAAAATGTCCTTC 38_AACAATTCTTCGGAAAGTTC 37_ATTAAAAAAAAACAATTCTT 32_ACAGTAAGTGATTTTACTTT 29_CAGAAAAATAAAAATTAAAA 22_GCAGAAAAATAAAAATTAAA 11_AATTGTTTTTTTTTAATTTT
C10H11.7	WBGene00015696	chrI	+	0	N/A	N/A	N/A	1	Exon	44	68_CGTCTAACAAATGGGCCGAG 64_TCGGCCCATTTGTTAGACGT 59_ACGTCTAACAAATGGGCCGA 59_AAAGTCAAGAACAAGATGCT 58_AAAACTGCACAATCGAAACT 57_CCGAAACAGCCAGGAAGTGG 55_GGAAGTGGTGGAGCTAATAG 54_CACGTCTAACAAATGGGCCG 54_ATCGAAGAGAAACAAGTGAT 53_TCTAACAAATGGGCCGAGGG 53_CTTGGTAAGCCGAAACAGCC 52_AAGCCGAAACAGCCAGGAAG 50_GTCTAACAAATGGGCCGAGG 50_ATAATAAGAAGCAGGTACTT 46_GGTTCCCACGTCTAACAAAT 46_CTCGGCCCATTTGTTAGACG 44_CTAACAAATGGG…
C10H11.8	WBGene00015697	chrI	-	0	N/A	N/A	N/A	1	Outron	777	67_CATTGAATCATCACGATCAG 61_CTTTAAATTTTCAGACAACA 61_CATTTTACAAGACTTTAGCA 58_CAGAGACTATTGATAGATTG 54_TCTTCACGACGACATGCTCC 53_TTTAAATTTTCAGACAACAC 45_GTGGAAGAGTTTGACGATCC 42_TTATTGCAGTTATCCGTTTG 42_CGTTCTTATGGCTCCACAAA 36_CTCTCGTGAACTCGTTCTTA 30_AACGGATAACTGCAATAAAT 19_AAACGGATAACTGCAATAAA
C15A11.4	WBGene00007598	chrI	-	1	Exon	192	54_TTCTTTTTTCAGTTACCGGA 50_GTGACATTTTATTTGATGAT 43_TTTTATTTGATGATTGGCTT 43_GTCATGATATTATTACAAAA 36_TGTCATGATATTATTACAAA 33_AATCTTCTTTTTTCAGTTAC 33_AACTATGTTGTTCGAAGAAA 32_AACAATTTTGGCAATCCTTC	0	N/A	N/A	N/A
C15A11.7	WBGene00007599	chrI	+	1	Exon	4	71_CAGTTTGACGAACAAAAAGG 69_AGTTCAGGGAGAGTACGGAA 64_AGTTTGACGAACAAAAAGGC 59_GTTCAGGGAGAGTACGGAAA 53_AATGATTTGATGTATTCGAT 52_GCTTCTGAATACAAAGTTCA 52_CTATTCATAGATTGATAACA 51_TGTACACTTTTGTCAAGTAT 49_AACCAGTTTGACGAACAAAA 47_ATGATTTGATGTATTCGATT 46_GTGTCAATTAGATACAAGTT 46_AGATCATTCTGAAGATAAGA 44_CTGAAGATAAGATGGTAAGA 43_TACAAAGTTCAGGGAGAGTA 39_AGCTTCTGAATACAAAGTTC 32_CGCCTTTTTGTTCGTCAAAC	1	Exon	4	71_CAGTTTGACGAACAAAAAGG 69_AGTTCAGGGAGAGTACGGAA 64_AGTTTGACGAACAAAAAGGC 59_GTTCAGGGAGAGTACGGAAA 53_AATGATTTGATGTATTCGAT 52_GCTTCTGAATACAAAGTTCA 52_CTATTCATAGATTGATAACA 51_TGTACACTTTTGTCAAGTAT 49_AACCAGTTTGACGAACAAAA 47_ATGATTTGATGTATTCGATT 46_GTGTCAATTAGATACAAGTT 46_AGATCATTCTGAAGATAAGA 44_CTGAAGATAAGATGGTAAGA 43_TACAAAGTTCAGGGAGAGTA 39_AGCTTCTGAATACAAAGTTC 32_CGCCTTTTTGTTCGTCAAAC
C15C6.1	WBGene00007600	chrI	+	1	Outron	2602	76_AGAGAGGGGGAGACGCAGAG 69_CAGAGAGGCAGAGTGTCTCG 66_AAAAAGTGAAAAAAAGATGG 64_CAGCCGTTCAGGAAATACAA 63_GAAAAAAAGATGGCGGTGGG 59_TGCAACTATTGAAAGTAGTG 58_ATAAAATTTTGCATCGCATG 57_AAGTTTAGCTGATAGAGAGG 57_AAACCGTTGTATTTCCTGAA 56_ATGAAAAAGTGAAAAAAAGA 54_TTTAAAGGTTAGCAGGTGAG 54_AGTGAAAAAAAGATGGCGGT 53_GAAGTTTAGCTGATAGAGAG 52_TGAAGTTTAGCTGATAGAGA 51_ACACGTAACTCCTTAACTAA 50_ACGTGTGTTTAAAGGTTAGC 50_AAGTGAAAAAAA…	0	N/A	N/A	N/A
C15C6.2	WBGene00007601	chrI	+	0	N/A	N/A	N/A	1	Exon	50	53_AAAATGAGCAATCAGTACAT 52_ACTAACTTATTACTGATCTC 50_TAATAAAAATGCAAAAGATC 50_CTCGTGTAAGTTTTGTTCAG 46_AAAGCGCCAGCAAAGTCTGC 45_TGAAAACAACTTTGAAAGCT 43_AGCTTGGCGTGTTAGATTGT 38_ATCGCGCCAGCAGACTTTGC 37_AACATTTTTTTTGAAGTTCA
C15C6.3	WBGene00007602	chrI	+	1	Outron	328	70_GATGTACGCAAACACCGCAG 66_TATCGCGCCTGCGTCCCCTG 62_TGATGTACGCAAACACCGCA 57_ACGCAGGCGCGATATTTGAC 56_TAATTTTGAACCTAAAAACT 55_ATGATGTACGCAAACACCGC 51_ATTATTTCTATTATTTTGGA 50_GCGAAAATAGACAAAATAGA 48_GCAAACACCGCAGGGGACGC 41_GACGCAGGCGCGATATTTGA 36_TGTAGAAAAACATGTAAAAT 32_TTGTAATTTTTCAAAAAATT 27_TTGTCTATTTTCGCTGATTT 22_TTTGTAATTTTTCAAAAAAT 21_GCTTTGAAAACCGAGTTTTT 18_AATAATTATTTCTATTATTT	1	Outron	316	70_GATGTACGCAAACACCGCAG 66_TATCGCGCCTGCGTCCCCTG 62_TGATGTACGCAAACACCGCA 57_ACGCAGGCGCGATATTTGAC 56_TAATTTTGAACCTAAAAACT 55_ATGATGTACGCAAACACCGC 51_ATTATTTCTATTATTTTGGA 48_GCAAACACCGCAGGGGACGC 41_GACGCAGGCGCGATATTTGA 36_TGTAGAAAAACATGTAAAAT 32_TTGTAATTTTTCAAAAAATT 27_TTGTCTATTTTCGCTGATTT 22_TTTGTAATTTTTCAAAAAAT 21_GCTTTGAAAACCGAGTTTTT 18_AATAATTATTTCTATTATTT
C15C6.4	WBGene00007603	chrI	+	1	Outron	733	75_TGAATTTCCCTCGAGCAACG 73_TCCCGAATCGAAATCGACGG 70_CTGATTGGTCCAAAAGTGGG 67_GCCACCAGAAAATGAGCCGG 66_GTTTCCCGAATCGAAATCGA 64_ATTTCCCTCGAGCAACGGGG 62_TGCTCATTGAGCAGTCGCCG 61_TTCATCGGAGAGCTCGGCCA 60_GATGAATTTCCCTCGAGCAA 60_AAATCCTCCCCGTTGCTCGA 59_CGAATCGAAATCGACGGTGG 59_ACCGCCACCAGAAAATGAGC 58_GGGAAATTCATCGGAGAGCT 58_CGAAGAAACAGTTGAAAATG 57_TCCTCCGGCTCATTTTCTGG 57_AAAATCCTCCCCGTTGCTCG 56_GTTGCTCGAGGG…	1	Outron	733	75_TGAATTTCCCTCGAGCAACG 73_TCCCGAATCGAAATCGACGG 70_CTGATTGGTCCAAAAGTGGG 67_GCCACCAGAAAATGAGCCGG 66_GTTTCCCGAATCGAAATCGA 64_ATTTCCCTCGAGCAACGGGG 62_TGCTCATTGAGCAGTCGCCG 61_TTCATCGGAGAGCTCGGCCA 60_GATGAATTTCCCTCGAGCAA 60_AAATCCTCCCCGTTGCTCGA 59_CGAATCGAAATCGACGGTGG 59_ACCGCCACCAGAAAATGAGC 58_GGGAAATTCATCGGAGAGCT 58_CGAAGAAACAGTTGAAAATG 57_TCCTCCGGCTCATTTTCTGG 57_AAAATCCTCCCCGTTGCTCG 56_GTTGCTCGAGGG…
C16C2.4	WBGene00007621	chrI	-	1	Outron	376	68_GGGAAGACTTGATCGAACAA 60_ATTCAAGATGAGAAAATGCA 56_TCTCATCTTGAATATCGTGC 56_AAAATATTACTGTCTGGCAT 54_ATTTCTGACTAAAGAACTCT 50_AGTCAGAAATACGAATTGAA 42_TCAAATAAAATATTACTGTC 38_TTTCAGATCAATTATCACTT 36_AGAACTGCTTGATTCTGTTT 33_TTTGGGCAACTGTATTATTC 32_GAGAACTGCTTGATTCTGTT 29_TTCAGATCAATTATCACTTT 20_ATCAATACATTTTCAGATTA	1	Outron	316	68_GGGAAGACTTGATCGAACAA 61_TAGGATAAAATTTTCTTACG 60_ATTCAAGATGAGAAAATGCA 56_TCTCATCTTGAATATCGTGC 54_ATTTCTGACTAAAGAACTCT 51_TATGCTCCTGATGTTGCCTT 50_AGTCAGAAATACGAATTGAA 44_TTTTATCCTAAGGCAACATC 41_CGTAAGAAAATTTTATCCTA 38_TTTCAGATCAATTATCACTT 36_AGAACTGCTTGATTCTGTTT 33_TTTGGGCAACTGTATTATTC 32_TTAGGATAAAATTTTCTTAC 32_GAGAACTGCTTGATTCTGTT 32_CTTAGGATAAAATTTTCTTA 29_TTCAGATCAATTATCACTTT 20_ATCAATACATTT…
C17D12.1	WBGene00007637	chrI	+	1	Outron	2387	75_CCTAGAGACCCCCTACACCG 74_CCATTGAAAAAGACACACTG 71_TGAAAAATGCGATTTTCACG 67_GGGTTGACAGAGTGTAATGG 66_TGCCTGTGTTACTAGCCACT 63_CCCCCTACACCGTGGCCTAG 62_TGTTACTAGCCACTAGGCCA 61_GGCCTAGTGGCTAGTAACAC 60_CACATTTGTCACCGGAGACG 58_CTTTTTCAATGGTCTCGACA 57_CAAAAGAGCACATTTGTCAC 56_CCACTAGGCCACGGTGTAGG 55_AGGGTTGACAGAGTGTAATG 53_TCTCTAGGTACATGCTATGC 53_GCCACTAGGCCACGGTGTAG 52_TAGCCACTAGGCCACGGTGT 52_GTTTATGTGTTA…	1	Outron	2386	75_CCTAGAGACCCCCTACACCG 74_CCATTGAAAAAGACACACTG 71_TGAAAAATGCGATTTTCACG 67_GGGTTGACAGAGTGTAATGG 66_TGCCTGTGTTACTAGCCACT 63_CCCCCTACACCGTGGCCTAG 62_TGTTACTAGCCACTAGGCCA 61_GGCCTAGTGGCTAGTAACAC 60_CACATTTGTCACCGGAGACG 58_CTTTTTCAATGGTCTCGACA 57_CAAAAGAGCACATTTGTCAC 56_CCACTAGGCCACGGTGTAGG 55_AGGGTTGACAGAGTGTAATG 53_TCTCTAGGTACATGCTATGC 53_GCCACTAGGCCACGGTGTAG 52_TAGCCACTAGGCCACGGTGT 52_GTTTATGTGTTA…
C17D12.5	WBGene00007639	chrI	+	1	Exon	1426	67_CGCAGAAGGACATTTACAGG 66_TTGGTGGTACTGTAACAGGT 65_CCAATAAGTTCAATCGCAGA 64_ATTGGTGGTACTGTAACAGG 62_CATCGTCGAATTACTTCCCT 60_ACATGGAATAAATTCTTTGG 59_GAATTTATTCCATGTGCCGA 59_AGAGGGTCTAGAGAAATGTT 58_GAATTACTTCCCTCGGCACA 58_ACATTTACAGGTGGCAGTGA 57_CACATGGAATAAATTCTTTG 53_AGAATTTATTCCATGTGCCG 49_TCTGCGATTGAACTTATTGG 48_CGGTTTTGGTCTGAAATAGA 48_CAGAGGGTCTAGAGAAATGT 48_AGTAGGAAAAGTTTATAGAA 46_GGGCTGTTGAAG…	0	N/A	N/A	N/A
C17D12.7	WBGene00007640	chrI	-	1	Outron	134	75_ATGTTCAAATGGGATCCGTG 68_TAAACAACGATGAAAATCCG 68_AAAATTTCCAGATTAGTTGG 61_CATTAAACCGAGAATAGAGC 60_GCATGGATTTATACGAGTGG 58_TAATTTATCAATCATTTCCA 57_GGCGCATGGATTTATACGAG 57_CACACACAAACGAGCCCGCA 54_TGTTCAAATGGGATCCGTGC 53_GCTCTATTCTCGGTTTAATG 53_ACCTACGAGTGCCCGAAAGT 52_CTATCTACTGATTGCATATG 50_GCCAACTTTCGGGCACTCGT 50_CAAAATTTCCAGATTAGTTG 48_ATTGATAAATTAAAGGCGCA 47_TTTTTATCACAAAATTCGTT 46_GAGCCGGAAAAT…	0	N/A	N/A	N/A
C17E4.1	WBGene00007641	chrI	-	1	Exon	1908	62_TGAAACGCCTAGAAACCCGC 62_TAGCACCTGGAGGCAGACAA 60_AAAAAAACTATGTACGGTGA 57_ATAAATATCTATAATTCCAG 56_GGTCAGCTCCAAAGTGTTGG 56_GGACAGCTGTTTTTTCTCCA 55_TTTTCTCCAAGGTAGGCCTA 55_TTGGGTCAGCTCCAAAGTGT 54_TAAATATCTATAATTCCAGC 53_ATCTTGGAGAATCGGGCCTT 53_AAAGCTGACTTTTGGGAAAG 52_AGCTGTTTTTTCTCCAAGGT 51_GAAAGCTGACTTTTGGGAAA 50_AGAAAGCTGACTTTTGGGAA 49_ATATTTATTATTGTCTGAGA 49_ACTTTTGGGAAAGGGGAGTA 48_TTTTGAAAAAAA…	0	N/A	N/A
C17E4.11	WBGene00044236	chrI	-	1	Outron	342	68_GCAGGTGGATTTCGTCCAAG 68_CTAACAGGCCTCCATTCCGT 65_TCTCGTGAGTTCTTAGTACG 65_ATTTCGTCCAAGAGGTCGTG 62_ACTAACAGGCCTCCATTCCG 61_CCAAAACGAACAAACAAGCC 61_ATATGTCGAATTTACCGAGA 60_CTTAGTACGGGGCGAATCCG 60_CCTCCACGCCCACGGAATGG 59_GTCGAATTTACCGAGAAGGA 58_GGCGTGGAGGACGTGGACGC 58_CGTGGGGCTAGAAGACGCCC 57_GTCCACGTCCTCCACGCCCA 57_CCTCCATTCCGTGGGCGTGG 56_GATTTCGTCCAAGAGGTCGT 55_TCCAAAACGAACAAACAAGC 55_GTCAAATACGTC…	0	N/A	N/A	N/A
C17E4.2	WBGene00007642	chrI	+	1	Outron	162	75_ACAGTACAATTAGCACCTGG 67_AATGGAAAAACATCTGAAGG 62_TAGCACCTGGAGGCAGACAA 62_AAATGGAAAAACATCTGAAG 61_GATGAGCTGACCTTGTATTG 58_AACACAGTACAATTAGCACC 57_AAAATGGAAAAACATCTGAA 53_TTGAGTGATAGTAAATTACT 53_ATAAAAATTTAACTAATCAA 52_TCAAATGGCTCCTCAATACA 47_TCTTTTTTTTTACAAGATAT 45_TAAAATGGAAAAACATCTGA 45_GAGGAGCCATTTGAGCCAAT 45_GAGCCAATTGGGCAATAGAA 45_ATTGAGTGATAGTAAATTAC 45_ATCTTCCATTGTCTGCCTCC 43_TGAGCCAATTGG…	0	N/A	N/A	N/A
C17E4.3	WBGene00007643	chrI	-	1	Outron	429	72_CGGGACGAGACCCTACTGTG 64_GTCTTCAGGTTCGTAGAATG 62_AAATTCGAAAAACTGTCTGT 61_GGCACACAACTCCCCACAGT 60_TTTAGGAAATATAATACAAG 60_GTCGGGACGAGACCCTACTG 58_TCGGGACGAGACCCTACTGT 57_GCACACAACTCCCCACAGTA 54_TTTATTGGTGGAATTTCAGT 54_TAATGTCGAAATTTTACAGA 53_ACACTTGATTGATTTATTGG 52_AATTCGAAAAACTGTCTGTC 49_GACAGTTTTTCGAATTTACA 41_GTTTAGAATTCTGAAACTTA 40_TCGTAGAATGCGGTGTTCAT 31_ATTAACATACAGCTCAATTT 29_TCAGTTGGAAGA…	1	Outron	89	63_TGTTTGATCTCCGAAAAATG 61_AAAAACTACAGTACGATCAC 56_AAAAAGTTAAAAGATTGCGC 47_AAGTCCTGTAAAAAACAAAT 43_TAAGTCCTGTAAAAAACAAA 36_AGTTGCTTTTCAATCTGATT 33_CTGAATATTTGTACTGAAAA 31_TCTGAATATTTGTACTGAAA 22_GTATTGTGTACCGCATTTTT 21_AGCTCCCATTTGTTTTTTAC
C17E4.6	WBGene00007645	chrI	+	1	Outron	106	70_GCTCTAATCAAGACAGAATG 70_AGTTTATAGAATAAACAATG 67_ATGAATATCGAAGACAGTGA 65_TGGAAAAGAGATCCAACCGA 64_CAAGACAGAATGCGGTCTCG 62_ATTTGAATTTCGAAAAAGTG 59_TGAGTTTATAGAATAAACAA 45_GTCGTTTTCAGCGTTTCCTT 43_TTTTCAGCGTTTCCTTCGGT 43_TAGAATAAACAATGGGGAAA 43_AATATAATTAATCTTAATAT 42_GAGTTTATAGAATAAACAAT 30_GATATTAAGATTAATTATAT 11_AACAATTTAATAACTTTAAA	0	N/A	N/A	N/A
C17F3.3	WBGene00015908	chrI	+	0	N/A	N/A	N/A	1	Exon	77	73_ATCAGTAGAACATATCACAA 66_GATCAGTAGAACATATCACA 64_GAATTCTTCGAAGCTGCTAG 64_GAACATATCACAAGGGCCAT 61_AATCCAGCTGACAATACCGA 54_GTGAATAATGCCAAAAATTG 52_GGGCCATCGGTATTGTCAGC 38_TTTTTTTTGTTGTTAAAATC 36_GGCATTATTCACGTAGTAAT 33_ATCATTTGCAAACATAAATT 31_TATTGAAATTCTAAATTTCA 29_ATTTTTTTTGTTGTTAAAAT 14_ATTAAATTCGCCACAATTTT
C18E3.1	WBGene00015970	chrI	+	1	Exon	210	77_AAGACTATGAACGAGCTGAG 73_GTGAGACCTGAAACAGAGGA 68_AGAATCTTGCGTAGAAATCG 63_CTACGTGAGACCTGAAACAG 61_GACTATGAACGAGCTGAGCG 60_CCAGCTTTTGATGAATTCTG 59_CGCAGAATTCATCAAAAGCT 57_CTCTGTTTCAGGTCTCACGT 56_AAACAGAGGAAGGAGTTCAA 53_CAGCTTTTGATGAATTCTGC 52_TTTCAGATACATGTTCCAAA 51_CGAGCTGAGCGGGGATCTTG 49_CCGCAGAATTCATCAAAAGC 45_TGAATATCATTGGCAAGTCC 44_AGACTATGAACGAGCTGAGC 43_CTGGGTGATGAGCCAGAATT 43_ATCAAGAGTTTG…	1	Exon	32	73_GTGAGACCTGAAACAGAGGA 63_CTACGTGAGACCTGAAACAG 57_CTCTGTTTCAGGTCTCACGT 56_AAACAGAGGAAGGAGTTCAA 54_GAACCAGAAGCGACACGAGT 52_TTTCAGATACATGTTCCAAA 51_CGAGCTGAGCGGGGATCTTG 47_CACGAGTTGGAGCAAAGTCT 40_TGAAAAAAACCGAAAAAAAA 37_TTTTTTTCAAATAATCTATA 26_GCTCCAACTCGTGTCGCTTC 21_GTCGCTTCTGGTTCACCTTT 20_AGGTATTTGCCGTTTTTTTT 10_TGAACTCCTTCCTCTGTTTC
C18E3.2	WBGene00015971	chrI	+	1	Outron	138	66_AATCATGTCTAGAAAGTGTG 65_CATAGCTAAATTGTCACTTG 62_GTTTTGAAGGTTACTGTGAG 60_TGGTTTTGAAGGTTACTGTG 53_GGTTTTGAAGGTTACTGTGA 52_CTACTGTAGTTTGTTCTATG 46_TACTGTAGTTTGTTCTATGC 44_TTGCTTTAAGAATTCAATCA 43_TTTTGATTAAAAAACCATAC 41_TCAAAAAATCTGTTCCAGTA 39_ACTGGAACAGATTTTTTGAT 38_ATTGCAAAGAAAATGTAAAC 35_TAGAAAGTGTGTGGTTTTGA 34_CTGGAATAAATAAATATTTG 22_CTCGTTTCAAACAACGTTTT	0	N/A	N/A	N/A
C18E3.3	WBGene00015972	chrI	+	1	Outron	241	71_CCTCCAGGTCGAGTTCTCCG 64_GTTTTTGAGTCTTATCAGAG 61_TAAAAGTATAAACATACAGA 61_CCTCGGAGAACTCGACCTGG 59_ATTTAAAATTTATTTTGACT 57_GGATAAATTTTCATGAAGAG 55_TTTCCTCGGAGAACTCGACC 52_CTGGATAAATTTTCATGAAG 52_AGCGACAAGACCATTTTCCT 52_AAATTTATTTTGACTCGGAA 50_TTTATCAAAAATTTTGTGCA 50_TGGATAAATTTTCATGAAGA 49_AAAAAGTATTTGAGAAACAT 45_GTCGAGTTCTCCGAGGAAAA 42_GAACTGAAAAATGTTTGGTT 41_AGAGAGAACTGAAAAATGTT 37_CATTTTTCAGTT…	0	N/A	N/A	N/A
C18E3.9	WBGene00015976	chrI	-	1	Exon	81	64_AGAATTATGAGCAGTCCCAA 60_ATGATGGGCAATTGTTGATG 59_AGAAACGGACACATGCCCGT 56_GTTGTGAAATAAGAAAATGA 56_GAAGGGAAAAATGCAGTTAG 55_ATGCGCCAATTTTTCACTCG 54_CATGAGCTGTCTACAACTTG 54_ATATGCGCCAATTTTTCACT 53_TTGTGAAATAAGAAAATGAT 53_AAATGATGGGCAATTGTTGA 52_GAATTATGAGCAGTCCCAAC 51_TATGCGCCAATTTTTCACTC 50_TCTTGCATCCGAATTTGCAT 50_GGGCAATTGTTGATGGGGAA 50_GAAACGGACACATGCCCGTT 49_TGTCCATCAACATTGAGAAA 48_TGGGCAATTGTT…	1	Exon	80	64_AGAATTATGAGCAGTCCCAA 60_ATGATGGGCAATTGTTGATG 59_AGAAACGGACACATGCCCGT 56_GTTGTGAAATAAGAAAATGA 56_GAAGGGAAAAATGCAGTTAG 55_ATGCGCCAATTTTTCACTCG 54_CATGAGCTGTCTACAACTTG 54_ATATGCGCCAATTTTTCACT 53_TTGTGAAATAAGAAAATGAT 53_AAATGATGGGCAATTGTTGA 52_GAATTATGAGCAGTCCCAAC 51_TATGCGCCAATTTTTCACTC 50_TCTTGCATCCGAATTTGCAT 50_GGGCAATTGTTGATGGGGAA 50_GAAACGGACACATGCCCGTT 49_TGTCCATCAACATTGAGAAA 48_TGGGCAATTGTT…
C24A11.1	WBGene00016040	chrI	+	1	Exon	2558	58_TTTTGTGAATAGAGGATAGG 58_GAAGTGAAGTTGAATAGTAT 57_CCCGTACGAGTCGCACGTAC 55_GATTTTAATTCACATTAGAA 53_CCCGTACGTGCGACTCGTAC 53_ATGAATAATGAAAAGATCAA 52_TGGTTTTGTGAATAGAGGAT 52_TCCCGTACGAGTCGCACGTA 50_TTTGTTGGTTTTGTGAATAG 50_GGATATTTGTGATTTTTACA 49_GATATTTGTGATTTTTACAA 47_GCCCGTACGTGCGACTCGTA 47_AAGGGATCTCGATGCAAGTA 47_AAAACGAGAAAAAATTGAAA 46_ATGCTGACCAATAATTTTGT 45_AAAAACGAGAAAAAATTGAA 40_TGAAGTGAAGTT…	1	Exon	51	63_GTGAGATTAAGCATAAGCGA 61_GATTAAGCATAAGCGATGGT 56_TGTGAAGCAGAACATCGAAT 54_TTGTGAAGCAGAACATCGAA 53_GTTTCTCTTTTTCTGAACAT 49_TTCGTTGATCTATTTGTCAA
C24A11.2	WBGene00016041	chrI	+	1	Exon	2300	70_CGGCGTCTATATGAAGAGGG 70_ACTCTCTACTAGCTGAAGGG 69_ACCGCACATGAAGAGAGTGA 66_AACTGAGCAGGAATGAGCAG 63_TGGGCGGCGTCTATATGAAG 63_TCCCTCACTCTCTTCATGTG 63_GGGCGGCGTCTATATGAAGA 61_TCTACTAGCTGAAGGGGGGT 61_ACGTCGTGCGCGAAAATGGG 60_ATGACATCATCATTATATGC 59_GGAGAAAACGAGAGAGCACT 59_GCGACTCTCTACTAGCTGAA 58_TCTCGCAAGCAAAAATAGCC 58_GACTCTCTACTAGCTGAAGG 58_AACCGCACATGAAGAGAGTG 57_TTATTGAATAGAGAAACATA 57_GGCGACTCTCTA…	0	N/A	N/A	N/A
C24A11.5	WBGene00016042	chrI	-	1	Exon	973	70_CAAAAGGTGAGTGAGGTGAG 68_GAGGGAAAATGGGAAAATGG 67_GCTGAAAGAGAAAAAGAAAG 66_TTATAGGCAAAAGGTGAGTG 64_GAAAAGGACAACAAATCGCA 60_GATTTGTTGTCCTTTTCTGG 58_GGCAAAAGGTGAGTGAGGTG 58_GCGTGGGCGAATATGAAAGC 57_ACTTCGAAAATCTTCTCTCG 56_AAAAGAAAGAGGCATGAGAG 55_GCAAAAGGTGAGTGAGGTGA 55_ATTTGTTGTCCTTTTCTGGT 52_AAGAGGCATGAGAGGGGAAA 51_AAAAAGAAAGAGGCATGAGA 49_ATTGACACTTTATAGGCAAA 47_TCCTTTTCTGGTGGGAAGCG 47_ATACACAGTTAG…	1	Exon	2854	59_GACAAGCTGAAAAAGAAACA 57_TTTCTGATAAAAAACTAGCA 52_CTGAAAAAGAAACACGGAAC 52_ATTACAATTTCACACAAGAA 51_AGACGCAAGTCACCCAAATC 46_TTATGAAAATTGGTAAGTCT 44_TTCTTGTGTGAAATTGTAAT 42_TTTTCTGATAAAAAACTAGC 37_AGAAACACGGAACCGGATTT 33_TTGGTAAGTCTAGGTTTTTT 27_TCAAAAATATTTATGAAAAT 27_AAGAAACACGGAACCGGATT 26_CGTCTAATCGTAAAATAAAT 19_TGGTAAGTCTAGGTTTTTTT
C24A11.6	WBGene00016043	chrI	-	1	Exon	582	74_CATGTGAATTTCAAGAACTG 71_CAAAAAGCTAGATCTCGATG 61_CACAAAAAGCTAGATCTCGA 58_ATGTTTGGCATGATTCGGTG 56_ACAAAAAGCTAGATCTCGAT 55_CGCAGTTCTTGAAATTCACA 52_TTTTCATTTTTTACGCGAGA 52_ATCTAGCTTTTTGTGTCTTG 42_CAAAATTTAAAAAAATATCT 42_AACTGCGGCAAAGTCAAAAA 39_ATGGTATATTCTTTCATGTT 36_TTTCGGAAAATGAAAAGAAA 34_CTTTCATGTTTGGCATGATT 31_TCTCGATGGGGCATTTGTTT 14_CGAGATATTTTTTTAAATTT	0	N/A	N/A	N/A
C25A1.1	WBGene00007705	chrI	+	1	Outron	81	74_AAATAATGGATTAGTCCACG 67_CACGAGGAGTACATACATGA 65_CTTCATGTATGTACTCCTCG 57_TGAGAACGCTGCAAATGTCT 56_GGACCATTACAGCGTTCAGT 55_AACGCTGCAAATGTCTAGGT 53_TTTGACAGCGCGTTCGGCCA 53_GCAGCGTTCTCAATATCGAT 49_ACATTTTTCGCTAGTGGCCG 48_GCTCCAACTGAACGCTGTAA 48_ATTCGAACATTTTTCGCTAG 43_TGATATTTATTAGTCAATCT 43_ACTAAGTTTGACAGCGCGTT 39_CTTTATGTGCTTTTTTAACA 34_TGGAGCGATGTATTGCTCTT 29_ATATTAAAATTTATAAATAA	1	Outron	309	58_TACAACAAAGTTCTACAGGT 57_CAAAATGAGCTCATCAGAAG 56_TATGAGAAATATGAATAACT 55_GTTCTACAGGTTGGCATCGA 53_TTTGACAGCGCGTTCGGCCA 53_TACAGGTTGGCATCGAAGGC 49_TCACTACAACAAAGTTCTAC 49_ACATTTTTCGCTAGTGGCCG 48_ATTCGAACATTTTTCGCTAG 46_TAGAACTTTGTTGTAGTGAC 39_CTTTATGTGCTTTTTTAACA 36_TTAATATCTTACTGATAAGT 31_TTATGAGAAATATGAATAAC 31_TCATTTTGTTGCTGAAAAAT
C25A1.12	WBGene00007711	chrI	-	1	Outron	223	69_TGACAGTGATGCGATGAAGT 69_GGTTTGAGGCGATCAACACG 69_AAACAAAGTGAATCCAGTGT 66_AGTGATGCGATGAAGTTGGT 60_CGATCAACACGTGGAACCGA 59_GGCAAAATGAAGAAAGGCAA 57_CGCGAGATTCCATTATAAGC 55_TAAATTGGCAAAATGAAGAA 53_CTCTCATTTTTAGATGCCAT 53_AAAATTGCGAACTCCGACAC 51_CGGCTGTGTAAATGGGTTTG 51_CAAAAGCTCTGAACTTTGGA 49_GCCGCAAAAGCTCTGAACTT 47_AACTTCATCGCATCACTGTC 43_GCTTTTGCGGCTGTGTAAAT 33_TCCAAAGTTCAGAGCTTTTG 29_TTCTGATTTTCT…	1	Outron	39	64_ATGCGAAAACAGGTTTCGCG 63_GCTCCGAGAATTCTAGGCCA 60_CGATCAACACGTGGAACCGA 59_GGCAAAATGAAGAAAGGCAA 55_TAAATTGGCAAAATGAAGAA 53_CTCTCATTTTTAGATGCCAT 45_ACGACAGCTGATGCGAAAAC 39_CGGCCGTGGCCTAGAATTCT 38_AGAATTCTCGGAGCTTCAAA 30_TTTGAAGCTCCGAGAATTCT 20_AAGAAATCGTACTGTTAAAT 08_AATGGAATTTATTAATTTTT
C25A1.13	WBGene00007712	chrI	+	1	Outron	2833	67_GATAGCGAGGATAGCGACGA 65_TGATTCCGACAGTGATAGCG 65_GCTATCCTCGCTATCACTGT 64_GGAATCGGAAGATGAAGAAG 59_CAAAGTTGCTCCAAAGCCAA 55_TGGCTTCTTTTCGTCGTCAG 55_ACAGCTGGAGCTTTCTTCGG 52_AAAGCCAATGGCAAAGAAGC 51_CAAGAAAGCAAATCCAGTAA 48_GCTATCACTGTCGGAATCAC 47_GGAGTAGGTTTAGCTGGAGT 46_GCAACTTTGGTTGTAACAGC 46_CTTTTCGTCGTCAGAGGAAT 45_CATTGGCTTTGGAGCAACTT 43_GTATCCTGCTTCTTTGCCAT 42_AGGTTTAGCTGGAGTTGGTT 37_GTAACAGCTGGA…	0	N/A	N/A	N/A
C25A1.15	WBGene00007713	chrI	+	1	Exon	2985	65_AAGGAGCACCACAGGCACAA 63_GATTACGGACAATCGAGTAG 61_TACGGACAATCGAGTAGTGG 56_GGATGGAGACCTGAAGCTCA 56_GAATGAGTTGAATAACTCGT 55_TGAAGCTCAAGGAGCACCAC 55_GACAATCGAGTAGTGGAGGA 54_CGGCGGTGCTCCAAGTGCTG 53_TGTCCGTAATCCACAGCACT 53_TCCCATTGCCATTGTGCCTG 51_CACCACAGGCACAATGGCAA 50_ACCACAGGCACAATGGCAAT 49_TGGCAATGGGACCCGATGAA 47_ACTGGTTATATCCATTCATC 46_TAGATAGAAATGAGAATCAT 46_GAAATGAGAATCATTGGAAT 43_AATACTGAACAG…	0	N/A	N/A	N/A
C25A1.4	WBGene00007706	chrI	-	1	Outron	647	68_TTGAGAATAAATCTGTCATG 66_CGGAGGCAAAACAAAACGAG 65_TGTGGCGTCAAATCTGATGT 62_AGAATAAATCTGTCATGCGG 59_CAAATCGCCGCGAAAAGTGA 55_AAATTATTTTTAGGGAAACA 50_TCGTAAAAGATCCAGAATAC 47_TTTTTTCATTTTCGATAGCA 42_GAAAAAGCCTTCACTTTTCG 41_TCACTTTTCGCGGCGATTTG 36_TTTGTTCGTTAATTGTCAAT 36_TTGCTGCTAAGCCAGTATTC 29_CTGAATTCAGTGTCAAATTT 18_TAACGAACAAAATTATTTTT 13_AACGAACAAAATTATTTTTA	0	N/A	N/A	N/A
C25A1.5	WBGene00007707	chrI	+	1	Outron	1685	74_TTGAAAATAAGAAGACAATG 73_TTCGATGAAATGGAAAACGG 66_GTTCGATGAAATGGAAAACG 63_TTCCAAAATTGCGAGGAGTG 63_ATGCAATTTCCAAAATTGCG 63_AAAATAAGAAGACAATGCGG 62_TAAGAAGGAAACTCATTCGA 59_GTGCTCCTCCAGCTCAAGAG 59_AAGAAGGAAACTCATTCGAC 57_AAAGGAAGGAAGGAAAGAAG 57_AAAAGCCTCTCTTGAGCTGG 56_TTTTAAGCTTCTCTGGGCGA 55_TGCGAGGAGTGCGGAGCCGG 55_GCGTGGCGGGAAAGGAAGGA 55_GAAGGAAAACACTGAGCGCG 54_AAGGAAAACACTGAGCGCGC 53_TGGAAAACGGGG…	0	N/A	N/A	N/A
C25A1.7.1	WBGene00002153	chrI	+	1	Exon	336	66_ATAATTGATAGGTTTATTGG 65_CGAAAAGCGAGCTGGATGAG 58_CGGACTCTTGCCAACCCAGA 56_GTTTATTGGGGGTGAAAGAG 54_AAGACCGTTTGCTAAAATGC 53_GGGAGTGGCGCCGCATGTTG 51_TCTTCCGGCGAAAAGCGAGC 51_TCATCCAGCTCGCTTTTCGC 51_GGATTTTTTGCCGCAACATG 51_ATCATCATCAAGAAGCGCTT 49_CAAACCAGCATTTTAGCAAA 49_ACGGTCTTTGCCTTCTGGGT 47_GTTTGCTAAAATGCTGGTTT 47_CTAAAATGCTGGTTTGGGAG 46_ATTACCTGTTGATAATTGAT 45_TAAACCTATCAATTATCAAC 45_GATAATTGATAG…	0	N/A	N/A	N/A
C26C6.4	WBGene00007739	chrI	+	1	Exon	38	54_GATACCGTTTCGTAATATGA 52_TTAGCCTTCATATTACGAAA 51_TTTTTCTCATTGGAGATCCA 49_TCACCGTTTCAAGTTATGAT 49_GTAATATGAAGGCTAAAAGA 49_AGAAGAATGAGAAATTAAGA 47_TGCAAAGAAAGATTAAAATC 43_TTCTCATTCTTCTCTTTCCA 42_ACTGCTGAAATAATGTATTC 39_TTTTTTTGCATTTTTCTCAT 39_TTACCTATCATAACTTGAAA 29_CGCTTCGAATTAGAATAAAA 23_TCTTACAGTTTTTAGTTATT 20_ACAAATACTTTTCTATTTTC	0	N/A	N/A	N/A
C26C6.6	WBGene00007740	chrI	+	1	Exon	2735	65_ACAGAAGTCGGTAAGCCGAT 64_TTATCCAATGAGATGGAGCG 64_ACGACCTGTAGCTCGCGAAG 60_TGCCCAGAATCGACAGAAGT 60_TATCCAATGAGATGGAGCGC 56_AGGATGTTACAAAAGCTTTG 55_AGCCGATGGGAACGAACTCT 54_GACAGAAGTCGGTAAGCCGA 52_GCCAGGAATACCCAACCAGC 52_CTCCTAGAGTTCGTTCCCAT 51_CTAACCCTTATCCAATGAGA 49_TAATTTCAGAGAATTGAAAA 49_ATGCCCGCGCTCCATCTCAT 48_CGCTCCATCTCATTGGATAA 47_GAACTCTAGGAGCAACTGCC 47_ACATCCTCTTCGCGAGCTAC 46_GGAGCGCGGGCA…	1	Exon	21	76_AAAACACGGTTAATCAACAG 66_AAATTTTAATACCAGTTACG 63_GGAGGGAAAGGCATGAAAGG 62_AAAAAAGATGGAGTCTCGGG 59_AAAAAGATGGAGTCTCGGGA 58_AATGAATTGCTCACAAAACA 57_AAAGTTTATGCATCTCTGCA 53_TGGAAAAAAAGATGGAGTCT 53_GGAAAAAAAGATGGAGTCTC 53_GATGGAGTCTCGGGAGGGAA 52_GATCTGATTGGAAAAAAAGA 50_TTTTCGTCGCACAAAAACAA 50_TCGGGAGGGAAAGGCATGAA 46_TTTCGTCGCACAAAAACAAT 46_GCACAAAAACAATGGGCATT 44_CACCGAAAATTGGATCTGAT 42_GTGTTTTGTGAG…
C26C6.8	WBGene00007742	chrI	-	1	Exon	1380	68_ACACTTTACTACTTGAATGG 63_ACGTCATTTTGATCTGACAC 62_ACACCACAAAATGTTTCTGT 61_GTGGGAGAAGAGCTACGGGA 60_TTAAATGATGAAAGAACAGA 58_TTTCTGTGGGAGAAGAGCTA 56_CACACCACAAAATGTTTCTG 54_TTCTGTGGGAGAAGAGCTAC 52_CTTTACTACTTGAATGGAGG 46_TCTCCCACAGAAACATTTTG 39_TGCACACTTTACTACTTGAA	0	N/A	N/A	N/A
C26C6.9	WBGene00007743	chrI	-	1	Exon	21	70_GAAATGAAAACGAATAGCAG 63_AATAGAAAATGGAAAATCGT 58_TGCGAATGTAATGCCATATG 56_AAATGAAAACGAATAGCAGC 50_GAAATTTATCGTTTCAACAA 45_AAAAACTTTTGTGCCGCATA 41_ATGAAATCGAGTTTAAAAAA 40_TCTATTCAATAAAAAATTGA 40_CTATTCAATAAAAAATTGAT 39_ATTTTTTATTGAATAGAAAA 39_AAATTTATCGTTTCAACAAC 36_AATGATTATTGATTGTTATC 33_TTCATTTCAGTGATCAAAAA 23_TAAAAATATATTTTCAATAA 10_ATTATTGAAAATATATTTTT	1	Exon	21	70_GAAATGAAAACGAATAGCAG 63_AATAGAAAATGGAAAATCGT 58_TGCGAATGTAATGCCATATG 56_AAATGAAAACGAATAGCAGC 50_GAAATTTATCGTTTCAACAA 45_AAAAACTTTTGTGCCGCATA 41_ATGAAATCGAGTTTAAAAAA 40_TCTATTCAATAAAAAATTGA 40_CTATTCAATAAAAAATTGAT 39_ATTTTTTATTGAATAGAAAA 39_AAATTTATCGTTTCAACAAC 36_AATGATTATTGATTGTTATC 33_TTCATTTCAGTGATCAAAAA 23_TAAAAATATATTTTCAATAA 10_ATTATTGAAAATATATTTTT
C27A12.2	WBGene00016154	chrI	+	1	Outron	15	64_AGCAGTTCGAAAAAATGTAG 45_ATCTTTTCAATTTTTGCGAA 39_AACAGTAAAAATACTGAATA 36_AGTTTTTAGCAAATTAAAAA 32_AAAACATTTTATAGAAAATT 31_GAGAAAGTTTCAAAATATAT 31_ATTTGAAAAAAACAATTAAT 30_ATATCTAAAAAAATTTGTTT 21_TAAAACATTTTATAGAAAAT 20_TTCTATAAAATGTTTTAAAA 15_TTTCTATAAAATGTTTTAAA	0	N/A	N/A	N/A
C27A12.4	WBGene00016155	chrI	+	1	Outron	2998	66_AAATCCTTGACCGACACCTG 62_CTGAATAACCAGCAAGTGAA 60_CAGGTTCTCTCCACAGGTGT 54_AAAGAACTTCGTCCAGGAGA 52_CTCTCCACAGGTGTCGGTCA 52_ATGGTTTTGATTTTATGCAT 51_ACATTTGGTTCAATACCAAA 50_GCAATGAAAGAACTTCGTCC 49_GAGAGAACCTGTAAAAAGAA 49_AGAGAACCTGTAAAAAGAAA 48_ATACCAAATGGTCCATCTCC 45_TGTTCTTGAATTGCTCTCAA 44_TTTTTACAGGTTCTCTCCAC 43_CGTCCAGGAGATGGACCATT 38_ACATAATTATCGATTACATT 37_ATTATGTATATTCTGGGTCT 36_TCAGTTATTATG…	0	N/A	N/A	N/A
C27A12.6	WBGene00016156	chrI	-	1	Outron	352	77_TGAATGTGGTGAGAATCCTG 70_CCAAGACACATTCCGCTACG 67_GGTCAAGGAGTACTTTGCGA 65_TGCGACGGTGTTCCACGTAG 63_CTTGTTGACTCTCAAGCAGA 59_AATCCAAAAACAACATGATG 58_ATTTCAGAGATTTGTGAATG 53_CTCCTTGACCATTGCGCCGA 52_CCACGTAGCGGAATGTGTCT 51_TGCCTTCGGCGCAATGGTCA 50_AGCGGAATGTGTCTTGGACC 49_GTACTGCCAAATGTCTTGTT 48_GTTCGGTGCCTTCGGCGCAA 48_AAAATAACTCAATATTCCTC 46_AAGGCACCGAACAAGACATT 43_AATGTCTTGTTCGGTGCCTT 42_TGATGTGGAACA…	0	N/A	N/A	N/A
C27A12.9	WBGene00016159	chrI	-	1	Outron	691	51_CTTTTTCTTCGCAGCTGCTG 50_TTTCTTCGCAGCTGCTGCGG 49_TTGATGGCGTGCGCAAAGAC 43_TTCTCCAGATATTGTTTGGT 43_GTCGAGAGTTTTGGAACGAC 43_AAATAAATTTTTGTGAATGA 40_CGAGAAGCAAATGCGTTTGA 39_CACCCAAAAATGTACCTATA 39_AAAACCAACCAAACAATATC 34_CCAATTTCAATGAGTAAAAT 33_GTTGGTTTTGTCGAGAGTTT 32_TTAAATTTAAATAAGAAATT 32_CTCGTTCTCCAGATATTGTT 31_AAGTGATTTTGGTTCCTTAT 27_CCCATTTTACTCATTGAAAT 24_TTCCTTATAGGTACATTTTT 24_ATTCTTTTTTCA…	0	N/A	N/A	N/A
C27C7.1	WBGene00007766	chrI	+	1	Exon	1788	68_CTCATAATAGTTTCTCAGCG 54_AACAATTTTCAGAGCAGTGG 52_GTTGCTCAAGAGCACTATGA 51_AGCAACAATTTTCAGAGCAG 45_TCAGAGCAGTGGAGGTTTTG 44_TGAAATTGCAATTAGGATAG 43_CTGTATCGGTAATTTTAAGT 42_TTTGAAATTGCAATTAGGAT 41_TTTGCAAATTGTTACTGTAT 41_AATTTTAAGTTGGAATTTTG 39_TTATGAGACACAGACAAAAA 39_ACGATTTTGAAATTGCAATT 37_TTGAAATTGCAATTAGGATA 22_ATCAAGCTATTGCTCAATTC 15_CTACGAAACAAATGTTTATT 15_ATAAAGACAATTTTTGTTTC	1	Exon	161	74_TGAAGAGAGATAAATCGACG 68_TCGAGGAGTACGGTACGCAA 66_TAAATTTGCGGAGATATCGA 64_GGTTTTGAGAGGTGATTCAG 64_CAATTTTAGCTATTTTAACG 63_CAACTGTTGAAGGTTTTGAG 58_TGATTCAGTGGATTTTGTGA 56_GAGAGATAAATCGACGAGGA 56_AGATAAATCGACGAGGATGG 55_TTGGAAAAAAGATAAATTTG 55_GTTGGAATTAAGATTCTTCG 54_AGTTTACGCAAGATTACGTA 53_TGCAAAAACGAAGATTTTGG 53_GGATTTTGTGATGGAATCGT 52_CTCTCAAAACCTTCAACAGT 52_ATAAATTTGCGGAGATATCG 48_GAGATAAATCGA…
C27C7.7	WBGene00007769	chrI	+	1	Outron	270	73_AAATCTGTCCTGGACGACGG 68_AATTTAAGTGCTCTGTACGA 67_AAAACTGTTTAAAAACCCGA 66_GTGTGGGAATGTAAGTGCTG 60_TAAGATGAGAAGGTGCGTGT 59_ACTTGGTAGATAAGATGAGA 58_TTAAAATCTGTCCTGGACGA 55_TGGGAATGTAAGTGCTGGGG 54_ATAAGATGAGAAGGTGCGTG 52_CACTTTCTCATCAAGAACAA 51_TTTGTCCATTTAAAATCGCT 50_ATTTAAAATCGCTGGGAAAG 49_GTGGAGGTTAAGGGGAAATG 48_TTTAAAATCGCTGGGAAAGT 48_CGTGTGGGAATGTAAGTGCT 47_CGACGGCACCGCCGTCGTCC 46_GAATGTAAGTGC…	0	N/A	N/A	N/A
C30F12.1	WBGene00016260	chrI	-	1	Outron	2338	73_TTTCTGTCGACTCAAAAACG 66_AAGTTTTTTAAAGCGAATCG 59_AGCTTTCGGCCAAGGGTGTG 57_AATGAATTAGCGTGTGTAAG 56_ATGTTCGAGCTTTCGGCCAA 53_TTTTAAAGCGAATCGCGGAT 52_TTGAGATTGCCGCACACCCT 51_ATTTTGGCCGTTTTTTTCGA 50_TTTGCCGAGTTCGGAAAACT 50_GATGTTCGAGCTTTCGGCCA 47_TTTGCCCAGTTTTCCGAACT 46_TTTTTGAGTCGACAGAAAAT 45_TTAAAAAATCTTAAAAGTAC 41_ATTTTCTGTCGACTCAAAAA 39_TTTTCTGTCGACTCAAAAAC 39_TGGAAAACGTACTCTAAAAT 39_GTCTTATCCTTC…	0	N/A	N/A	N/A
C30F12.2	WBGene00016261	chrI	-	1	Outron	114	70_AATGAGAATATCCCTTTCCG 65_CGAGAGACGCAGAAAAAGAG 65_AGTGTGCATGGATGTGTACA 61_TTCGGAACCAAGAGCTTCCG 59_ATCATCACATACAAAAAACT 57_GATTTATAAGGAAGTGGTGA 51_AACCAAGAGCTTCCGCGGAA 50_TTTTATTCAACAAGTGTGCA 44_ACCAAGAGCTTCCGCGGAAA 43_TCCCTTTCCGCGGAAGCTCT 40_GGAAAGGGATATTCTCATTC 40_CGAGAAGATTTATAAGGAAG 39_TAATAACGAGAAGATTTATA 38_CGAACTTTCAATTTTCAAAA 37_GTTTTTTGTATGTGATGATT 36_ATTTGAAGATAAATAAAATA 36_ACACTTGTTGAA…	1	Outron	85	70_AATGAGAATATCCCTTTCCG 65_CGAGAGACGCAGAAAAAGAG 65_AGTGTGCATGGATGTGTACA 61_TTCGGAACCAAGAGCTTCCG 59_ATCATCACATACAAAAAACT 57_GATTTATAAGGAAGTGGTGA 51_AACCAAGAGCTTCCGCGGAA 50_TTTTATTCAACAAGTGTGCA 44_ACCAAGAGCTTCCGCGGAAA 43_TCCCTTTCCGCGGAAGCTCT 40_GGAAAGGGATATTCTCATTC 40_CGAGAAGATTTATAAGGAAG 39_TAATAACGAGAAGATTTATA 38_CGAACTTTCAATTTTCAAAA 37_GTTTTTTGTATGTGATGATT 36_ATTTGAAGATAAATAAAATA 36_ACACTTGTTGAA…
C30F12.3	WBGene00016262	chrI	-	1	Outron	561	71_GGCAAAAAATATGGGCACCG 70_AGTGGGAGACAACATGTCAG 66_TGTCAGAGGACAGCAGCACA 63_TGCAACAAATGCAAATGAGT 63_GTTGACGCTTGTGGAGCCTG 62_TTGCAACAAATGCAAATGAG 58_GATTTACATGATAACTTCGA 56_AAAACAAGATCGATTGAGAA 54_GTCTGTCCGAAATGTCGAAA 51_GAGGACAGCAGCACACGGCA 50_AAAAATATGGGCACCGTGGA 49_TGCAACTACGTTGACGCTTG 45_GTGCCCATATTTTTTGCCAC 44_GAGCCTGTGGCAAAAAATAT 34_ATGATTCCTTTTCGACATTT 32_GGAGCCTGTGGCAAAAAATA	0	N/A	N/A	N/A
C30F12.4	WBGene00016263	chrI	-	1	Exon	39	66_GCACTGCCAATGTTTCGAGT 62_GACAACAATTACTGAGATCG 60_GGCACTGCCAATGTTTCGAG 58_GCGAGACCCACTCGAAACAT 55_TGAAGTTTCAAATTTTGAAG 52_GCAATTTTTATAGTGAACTA 52_ATGAATTCTCCTGTATAACT 49_TGAAGTGGCCAGAGAAAACT 42_TTACAGGTGCCAAGTTATAC 38_TAAGTTTTTTAAAATAAAAT 32_TCAGTAATTGTTGTCATTAC 23_GTTTTGACATGTCAGTTTAA 18_TTAAATAAAAATAATATTAT	1	Exon	39	66_GCACTGCCAATGTTTCGAGT 62_GACAACAATTACTGAGATCG 60_GGCACTGCCAATGTTTCGAG 58_GCGAGACCCACTCGAAACAT 55_TGAAGTTTCAAATTTTGAAG 52_GCAATTTTTATAGTGAACTA 52_ATGAATTCTCCTGTATAACT 49_TGAAGTGGCCAGAGAAAACT 42_TTACAGGTGCCAAGTTATAC 38_TAAGTTTTTTAAAATAAAAT 32_TCAGTAATTGTTGTCATTAC 23_GTTTTGACATGTCAGTTTAA 18_TTAAATAAAAATAATATTAT
C30F12.5	WBGene00016264	chrI	-	1	Exon	111	71_GTCAAGTAAGGAGCACTGGG 66_TTAATGGCAGCATGTCAGGA 63_TGCGCAGAAACACCAACAGA 63_ATTAATGGCAGCATGTCAGG 62_ATAGTCAAGTAAGGAGCACT 57_TTTTTAACTATGAGTGTCTG 54_TTCATCTTGTATGAGTTGCT 51_TTGGTGTTTCTGCGCACCGT 50_ATTTTTAACTATGAGTGTCT 50_ATTCTTCTAATAGTCAAGTA 48_GAATCTCTTCTACCATCTGT 48_AATAGTCAAGTAAGGAGCAC 48_AATAACGCTTTGTAAGATAT 41_TATGAGTGTCTGGGGATATC 41_GAATAACGCTTTGTAAGATA 40_AAAAAACAGTAAATATGTTC 39_AACATTAATGGC…	1	Exon	47	72_TAAACAGAGAGACGAACCGA 71_GTCAAGTAAGGAGCACTGGG 67_CCTTGATTTCGACAAGTGGG 66_TTAATGGCAGCATGTCAGGA 63_TGCGCAGAAACACCAACAGA 63_ATTAATGGCAGCATGTCAGG 61_TAACCTTGATTTCGACAAGT 57_TTTTTAACTATGAGTGTCTG 57_CTAACCTTGATTTCGACAAG 54_TTCATCTTGTATGAGTTGCT 51_TTGGTGTTTCTGCGCACCGT 50_CCGCCCACTTGTCGAAATCA 50_ATTTTTAACTATGAGTGTCT 48_GAATCTCTTCTACCATCTGT 41_TATGAGTGTCTGGGGATATC 40_AAAAAACAGTAAATATGTTC 39_AACATTAATGGC…
C30F12.7	WBGene00016266	chrI	+	1	Outron	246	73_AAATTGATGAGACATAAATG 70_TTGAAAAAGATAGGGAAGTG 66_ACCCTGACACGTGTTGAATG 63_ACCACATTCAACACGTGTCA 58_TAGCGAAACATTTCCCGCAC 57_TTTTAAATCATACTCCGGTG 56_GGTGCGGGAAATGTTTCGCT 56_AGAGAAAATTGAAAAAGATA 53_AAGAGTTTTAAATCATACTC 50_ATTGAAAGTTTTGTCACTAG 45_TTTAAATCATACTCCGGTGC 41_GACCACATTCAACACGTGTC 41_CAGAGAAAATTGAAAAAGAT 39_CAAGAAAGAAAAGAAAAGTT 38_CAGGCACACACACATTTGTT 33_AGGGAAGTGCGGCTCAATTC 31_AAAATTGATGAG…	0	N/A	N/A	N/A
C30F8.3	WBGene00016259	chrI	+	1	Outron	2820	68_GATGAGAACTCGTTTTCCAG 64_GACATACAATACACTTCGCA 56_AGGGATGTTGTTCGAATCTG 55_ACATTGATGAGTGAGAAAAT 51_TCAACTGACACAACCACCAC 51_ATAAAAATTATAAATCGTTA 50_TGGTTGAAAAACCCGATGAA 50_GAGAACTCGTTTTCCAGTGG 49_AGACATACAATACACTTCGC 36_TCTCTAGATGTTCCATTCAT 35_CTCTAGATGTTCCATTCATC 33_AATATTTGCTAACTCATTTG	0	N/A	N/A	N/A
C30H7.2	WBGene00016278	chrI	-	1	Outron	238	59_AAATTTCAAATAAATTGCTG 48_AATCAGTTTTTTCGTTATGG 45_CAAATTTCAAATAAATTGCT 41_AAATAATATTTTGAAAAAGT 37_AAACAATTCTAGAAAATATC 33_TATAATCAGTTTTTTCGTTA 30_TTTTTAAAAACATTTTTTGT 29_TTTCAAAATTTCAAAACTTT 29_TCAAATTTCAAATAAATTGC 27_ATTTCAAAATTTCAAAACTT 14_ATTTAAAATTTAATTTTTTA 04_TATTTAAAATTTAATTTTTT	0	N/A	N/A	N/A
C31H5.5	WBGene00007856	chrI	-	1	Outron	83	69_TGTGGATAAAGACTACTACA 69_AAACCACAAAGAGTTGCTGA 67_GAACATGGCCATAACCAACT 66_CAATTAAAATCAGGTCCATG 63_ATTGTGAAATGTTTCTTGAG 58_GATATTGTAGAACTTGAAGC 58_CTGGGCAGTTTACCAAAATG 57_GTTTGAAAGTTCTTTGAACA 55_ATTTTGGTAAACTGCCCAGT 55_AGATATTGTAGAACTTGAAG 49_ATAAAGACTACTACAAGGAT 49_AAGAGTTGCTGAAGGAACTA 45_ATTTCAAAACAATTAAAATC 43_TGAACATGGCCATAACCAAC 43_GTTCCTTCAGCAACTCTTTG 36_TGATTTTAATTGTTTTGAAA 36_GTAAACTGCCCA…	0	N/A	N/A	N/A
C31H5.6	WBGene00007857	chrI	-	1	Exon	1631	58_AATTGTTTTACCGGTGACAA 53_TTTGGTGCTCCAGGAATTGG 53_AAGTTTAAGGCCATTGTCAC 42_CTATTAGCATTTGGTGCTCC 42_AAATGAGATTTTCGTGAAAA 40_GTGCATTTAGATGGAATTCT 39_TGTGAAAGTAGAGATCATTT 37_GCATTTGGTGCTCCAGGAAT 36_CACAATGAACTATTAGCATT 35_CCTTAAACTTTGAGATTCAA 34_AAAATGAGATTTTCGTGAAA 33_TACATAATGGTGCATTTAGA 31_AATGATTATGTTTTACATAA 30_ATGGTATCAAATTGTTTTAC 27_GATCTTCTTCCACCAATTCC 16_CCATTGAATCTCAAAGTTTA	0	N/A	N/A	N/A
C31H5.7	WBGene00007858	chrI	+	1	Exon	53	62_AAACAAACTTGTTAACATGA 56_TTTGCCCTGTTCAAAAAACA 55_TTTAGCAGAATAATGGTCAA 54_GTCGCCTTGTTTTTTGAACA 50_ATCTTTAAATTTAAAAGCAT 48_TAATTTTTTTCACTGATAAA 48_AACTCTAAAGGTGAACTGAT 47_TTTCTTGAATTAGACAATGA 45_TGTTGTTAAAAGAACTCTAA 38_AAGTTTGTTTAGCAGAATAA 33_TGTCGCCTTGTTTTTTGAAC 19_CTGATGAAATTTTCAAATTT	0	N/A	N/A	N/A
C32E12.4	WBGene00016330	chrI	-	1	Outron	1371	69_GAGACACAGAGACAAGACAC 64_CAGAGACAAGACACAGGAAG 61_CAAAATGTACGATTCGACGA 61_ACAGAGACAAGACACAGGAA 59_ACAATTTAGCGTACGCCAGT 57_CCGAAACATTTTGCTCATTG 52_CACAGAGACAAGACACAGGA 50_TGAACAATATTATCATTAAG 49_ACGCGCTTTGCGTGTGCGAA 48_TTGTTCAAAAAAAAAACTAT 48_TTAAGAGGTCGTGTTGTGTC 47_GCTTTGCGTGTGCGAACGGC 46_CGCAAAGCGCGTGCTCCGAC 38_CCGCAATGAGCAAAATGTTT	0	N/A	N/A	N/A
C32E8.1	WBGene00016320	chrI	+	1	Exon	2965	68_ATGCAGAGGAGATTTAATCG 67_GTCATGGTGAAGTTTAGACA 66_CTACAAACTACAGACTACAC 64_TGCAGAGGAGATTTAATCGA 63_GAGGAGATTTAATCGAGGGA 62_AAAAAATGACTACAGTAACC 58_AGAGTGAGATAAAAATGCAG 57_CGGAAATAATTATTGGCAGG 54_AGAAAGATGAACTAAAATGA 52_TGACTCGCACTGTTTTATAG 50_ATCCGGAAATAATTATTGGC 50_ATAATTATTGGCAGGTGGCC 48_TTGTGTGCATTTTTTCGTCA 46_GACTCGCACTGTTTTATAGT 45_CAGGCTACACAGTATTTATC 44_TTAATCGAGGGAAGGAAGAA 42_TGCACACAATCT…	0	N/A	N/A	N/A
C32E8.11	WBGene00016326	chrI	-	1	Outron	2111	71_TAGTGCTTCTACAACCGCTG 68_TGTGGCAGTTGTAGTTGCAG 66_TGCTCCGAACAATCCTGATG 66_GAACCAAAAAGACCTCCCGA 66_CCAACCTCATCTACAACTGG 65_GAAAAGACCTCCAGTAGCAG 64_GGCTCCGAAAAGACCACCAG 64_GAACAATCCAACAGATGGAG 62_TGTAGATGAGGTTGGTGCTG 62_ACCAACCTCATCTACAACTG 61_TTACCGAACAATCCAACAGA 61_GCGGACGAAGGAGCAGATGT 60_CCCCCAGTTGTAGATGAGGT 60_AAGACCTCCAGTAGCAGCGG 59_AAGACCACCAGTGGCTGGAG 58_GCTCCCGCCGCTGCTACTGG 58_CCAGTGGCTGGA…	1	Outron	2111	71_TAGTGCTTCTACAACCGCTG 68_TGTGGCAGTTGTAGTTGCAG 66_TGCTCCGAACAATCCTGATG 66_GAACCAAAAAGACCTCCCGA 66_CCAACCTCATCTACAACTGG 65_GAAAAGACCTCCAGTAGCAG 64_GGCTCCGAAAAGACCACCAG 64_GAACAATCCAACAGATGGAG 62_TGTAGATGAGGTTGGTGCTG 62_ACCAACCTCATCTACAACTG 61_TTACCGAACAATCCAACAGA 61_GCGGACGAAGGAGCAGATGT 60_CCCCCAGTTGTAGATGAGGT 60_AAGACCTCCAGTAGCAGCGG 59_AAGACCACCAGTGGCTGGAG 58_GCTCCCGCCGCTGCTACTGG 58_CCAGTGGCTGGA…
C32E8.3	WBGene00016321	chrI	+	1	Outron	262	75_ACGAGCCAAAGAGATTCGGA 74_GCGCAATTAGGGAACAACGT 65_TGAGAAAGTGAAGAGAGATA 64_TATGCTTTTCAACTGACGGA 62_TGATTTATCCGGTGTAAGAG 61_ACACCGGATAAATCATCAGT 59_TATTTCGACCTCTCTTACAC 58_TCAGTAGGACATGCTCTTTG 56_CGAAATACGCGATTGAAAAG 55_TCGTTATGCTTTTCAACTGA 55_GTGAAGAGAGATAGGGCAAA 51_TAGTGAAGTTTTGAACTAGC 50_TGTCCTACTGATGATTTATC 48_GTTTTGAACTAGCAGGAAAC 47_GAATGAATAGATAATAATCT 47_AGTTTTGAACTAGCAGGAAA 46_CATAACGAGCCA…	0	N/A	N/A
C32E8.4	WBGene00016322	chrI	+	0	N/A	N/A	N/A	1	Exon	47	60_GTGTTTGTCGTGTCGAGACC 59_TTTCCAAAATAAAGTTGTCA 56_AACACTTGTTCAAAGCGAAA 53_TGCGCTAAAAATACGGTACC 53_AGTGTTTGTCGTGTCGAGAC 45_TAGCGCAAAATTTTGCGGCT 41_ATTTTTAGCGCAAAATTTTG 38_TTAGCGCAAAATTTTGCGGC 37_AAAATTTTGCGCTAAAAATA 30_TTTCCGTGACAACTTTATTT 27_CAACTTTATTTTGGAAAAAT 23_TTACAGTACTAAATATTTAA
C32E8.5	WBGene00016323	chrI	+	1	Outron	199	65_TGGAACTGAAAACAAATATG 65_TGCACACCACCTCATTTGCG 62_GATGGAGCAGACGACGTTGA 61_AAATAACCGCGCAAATGAGG 60_GGGTTTTCCTGTGAAGGCTA 60_ACGAGCCGGAGAGACGCAGA 59_TTGTTTTCAGTTCCAGAATG 59_GAAGAAGTCGATAAGAAAGG 59_CGAGCCGGAGAGACGCAGAT 59_AAGAAGTCGATAAGAAAGGA 57_CGATGGAGCAGACGACGTTG 57_AGAGCTCTTCACTTTGAACA 57_AAAGAATGGTGTGCGTGTCA 56_AAAGAGCACAAATTCGGCGA 55_TTGCGCGGTTATTTGAATGA 55_CAGACGACGTTGAGGGAGCA 54_GAATGAGGGTTT…	0	N/A	N/A	N/A
C32E8.6	WBGene00016324	chrI	+	1	Exon	9	78_TAGTCTGAGCCTCCAAACCG 64_TCGACAGTAGGCAGGCATGT 64_AAAAGAAGGAAACTGTACAT 59_AAATATAAAACTTCGACAGT 58_ATAAAACTTCGACAGTAGGC 55_ATAGAACTAAAATCATAGGT 54_AAGTATAGAACTAAAATCAT 53_TTTCGTTGAAACAGCTTCGA 50_TCAAATTAGCCGCGGTTTGG 50_CAGTATAAATTTAAAAAAGA 47_AAGCTGTTTCAACGAAAAAT 40_TTAATGTGTAATTTTATTTG 39_TTTAGAGACCCATATAATAT 38_TTATACTGCCGATATTATAT 19_TTTATACTGCCGATATTATA 12_TTTTAGTTCTATACTTTTAA	0	N/A	N/A	N/A
C32E8.9	WBGene00016325	chrI	-	1	Outron	763	62_TAAGTGATTTCAAATTGGAG 62_CTAAAATTGGAGAATCTTGG 52_TCTAAAATTGGAGAATCTTG 51_CATTAAAAAAAAATAAATCA 49_TCTGATTTTTCGGTATTTTG 47_CTAATCAAATAGCGAAATCC 45_TTTCAAATTGGAGTGGCACC 44_GGATATCAAGAAATAGAAAT 38_ATTAGTTTTGCACAATCTAC 38_AATACTAAGTGATTTCAAAT 37_ATTCTAAAATTGGAGAATCT 36_TTTTTTTGCATTGAAAAATT 32_TCAAAAATTTTGAAAAAAAA 31_TTCTAAAATTGGAGAATCTT 31_ACATTAAAAAAAAATAAATC 29_TCTACTGGAAATTCTAAAAT 21_TTGAAAAAAAAA…	0	N/A	N/A	N/A
C32F10.4	WBGene00016332	chrI	-	1	Outron	384	67_GATGGCAATGAATTGACCCA 49_TTAAAGGAAATTTATCCAGA 44_TGGGTCAATTCATTGCCATC 40_AATTTAAAAACTGACATCCT 36_TAGAAATACCGAAAAAAAAT 36_ATTTAAAAACTGACATCCTT 35_TTTTAATTGGAAAAATATAA 31_TACCAAAAACAAAAAAAAAT 25_TCAATGATTTACAATATTAA 20_AAAATTTCGAAATTTTTTTT 18_ATAAGTCACCAATTTTTTTT 16_ATTCGTTCTTTAAAAATTAT 13_CTTATCGAATTTGTTTTAAT 01_ATCCAATTTTTTTTTGTTTT	0	N/A	N/A	N/A
C32F10.8	WBGene00016333	chrI	-	1	Outron	2488	78_ATGTGAGACCTAATGCCAAG 63_GGAAAAATAACGGGAAATGG 60_AAAAATGAGAAACAACATCT 56_GAAAAATAACGGGAAATGGC 52_TTTAAAGGCACATGACCGCT 50_AGAAAAACAAAAAAAAAAGA 49_AGGCGCACGACTTTTATTGT 48_CGTAGATTAGGAAAAATAAC 46_ACGTAGATTAGGAAAAATAA 45_TTAGGAAAAATAACGGGAAA 45_TAAAAATGAGAAACAACATC 44_TGTCACATACGACGTAGATT 44_GCACATGACCGCTTGGCATT 40_ATGTGCCTTTAAACTTCATA 36_GGCGCACGACTTTTATTGTT 29_TTTGTTTTTCTTTTCATCTT 25_CAATACCGTATG…	1	Outron	1086	70_AATTGATTGAAACTTCAAAG 62_CAGGTCTTGTTCTTCAGATG 57_TTTAAAAAACGAAAAAAGGC 51_TTAAAAATAGAAAAATGTGC 51_TAAAAAGAAACCAAGAATCA 45_TATAAAAAAGCTAAATATTG 38_TCAATTTAAAAAACGAAAAA 37_AGCTTTTTTATAAACAAAAA 31_GCTTGAAAATATTTTAAAAA 30_TTCAAAGCGGCCATGATTCT 25_AATTAAGTTATTCAGAAATT 11_AAAGGATAAACATTATTTTT
C34B2.10.1	WBGene00016395	chrI	-	1	Outron	104	75_GAGTTTTGTCGATAACTGGG 64_AAACAACGAATTAATACGAT 60_CGATAAATCTGAAACCGACT 56_AACCGACTGGGTTCCACCAA 54_TTTCGTATCGATACCGATGA 54_GACCTTTGGTGGAACCCAGT 54_AAAAACCGTTTGATCAGCAC 53_TGGCGCAAGCATTCCATCAT 47_TAATACGATCGGACCTTTGG 47_AATTAATACGATCGGACCTT 46_TTGCGCCAGTGCTGATCAAA 46_ATCGGTATCGATACGAAAAC 45_TCGATAAATCTGAAACCGAC 43_CGAGAGTTTTGTCGATAACT 42_AGAACATTTGCAAATATTTG 32_CAATAAACTTTATTCTAATC 31_TCGAGAGTTTTG…	1	Outron	81	75_GAGTTTTGTCGATAACTGGG 64_AAACAACGAATTAATACGAT 60_CGATAAATCTGAAACCGACT 56_AACCGACTGGGTTCCACCAA 54_TTTCGTATCGATACCGATGA 54_GACCTTTGGTGGAACCCAGT 53_TGGCGCAAGCATTCCATCAT 47_TAATACGATCGGACCTTTGG 47_AATTAATACGATCGGACCTT 46_ATCGGTATCGATACGAAAAC 45_TCGATAAATCTGAAACCGAC 43_CGAGAGTTTTGTCGATAACT 42_AGAACATTTGCAAATATTTG 32_CAATAAACTTTATTCTAATC 31_TCGAGAGTTTTGTCGATAAC 26_GCTTATTTAAGATTTATTTC
C34B2.11	WBGene00016396	chrI	+	1	Exon	314	74_GAAAGGCATTAGTAGCTAGG 60_AAATAAAAACAGTTTGTATG 58_GGGAAAAGCGATAAATTTAG 58_AATAAGAAAATATTGGTGAA 57_CACTGCTCCAACTCAAAATG 57_ACCACTGAAGAAGAAGCTTG 53_CCCACAAGCTTCTTCTTCAG 52_CCACTGAAGAAGAAGCTTGT 51_GGTGAAAGGCATTAGTAGCT 50_GGTTTCTCCTCATTTTGAGT 48_TTTATTTATGGAAAAAGTAT 47_GGGAAAGATGGACAAAAAAA 46_ATTTAGCTTTAAAAAATGTA 43_AAGCAAAAATAAGAAAATAT 42_CGATAAATTTAGGGGAAAGA 37_TTTTATTTATGGAAAAAGTA 37_GATCGCGAAAAT…	0	N/A	N/A	N/A
C34B2.3	WBGene00016388	chrI	+	1	Exon	1720	62_CTGCTGATCGATTTGATGCA 60_AGGGCCAACACTTTTGCCAA 60_AGAGAGATCCTGGAATTGGA 54_GATTCCATTGGCAAAAGTGT 49_GCTGCTGATCGATTTGATGC 49_ATTGTTTCTTATAAGGTTTG 49_ACTTTTGCCAATGGAATCAA 47_GATAAGAAAACAAAAGAAAA 46_AAGGGACGAAAGAGAGATCC 45_ATTTTGGATTTTGATAATGA 44_TCCAAAATCCATCCAATTCC 43_AGTTCATCCTTTGATTCCAT 37_TGATAAGAAAACAAAAGAAA 36_CGAAAGAGAGATCCTGGAAT 29_AGTTGAATGGCTGAAAATTA 21_TGACGGAATTGTTTCTTATA 21_TCCTGGAATTGG…	1	Exon	76	68_TTGCTCGGTGAAAATTGGCG 68_ACTTATGAAAAGTCACACGA 67_AGGCCGAACACGTGGCCGTG 66_CTTATGAAAAGTCACACGAC 64_GACTTTCTAAAAATTCCCCA 62_GAACGAATGTGGACATTGCT 60_GGTGAAAATTGGCGAGGAGT 56_AAGGCCGAACACGTGGCCGT 56_AACTTCAAAATGAACGAATG 50_GAGTCGGCTATTCTGGCAAA 50_ATTCGAAAGCTGACAGTCAA 44_CAAGGCCGAACACGTGGCCG 42_ATTCCCCACGGCCACGTGTT 40_GGACATTGCTCGGTGAAAAT 40_AGCTCCAATTAGAAAATTGT 29_AGTTCCAACAATTTTCTAAT 26_TGGCGAGGAGTC…
C34B2.4	WBGene00016389	chrI	-	0	N/A	N/A	N/A	1	Exon	34	73_GGAAGATCGTAACATTACGG 71_AATTGGAAAGAATTGGAAAG 59_TCGCTTGTTCATCAAACTCA 59_GGATAAGAACAGAAAAGTCT 57_ATTGCGAACAATTGCGTCGT 53_TCATCAAACTCAGGGAGTTG 53_GGATTTGAAGAAAATGAAAC 53_GCTCAAAAAAGATAACGAAA 52_ACCTGAACATCTGAACGAAC 50_TTTTTCTAGGGAGATGCAAT 48_TTCGCTTGTTCATCAAACTC 48_CATCAAACTCAGGGAGTTGT 48_AATGGAAGATCGTAACATTA 47_TGAACAAGCGAATGTTCAAA 47_AGTGGTGAAAGCAATTCAAT 46_AATGCGAAATTCAAACTGAT 45_TGTTTATCATTT…
C34B2.5	WBGene00016390	chrI	-	1	Outron	87	70_TCGGGAAAAAGTGATCGCGG 68_AATTCGGGAAAAAGTGATCG 67_TTTGAACGAAAAAAGAACAG 67_AGACTCGTTTTGCTCCGACA 65_TATCTGAAAGGTATTAACTG 64_CGGGAAAAAGTGATCGCGGT 62_ATCTGAAAGGTATTAACTGG 60_CTCGACGATTCTCATTTGGA 60_ATCAACAAAATCTATCTGAA 47_TTTTTTCAGGCTCGCCGTGT 47_TTAACTGGGGGTGAAAGAAA 47_AGAATTCATGAAATCAGAGT 45_TTTTCCCGAATTCCACCAAC 41_ATTAACTGGGGGTGAAAGAA 41_AAAACAAGAAAAAATGGATT 40_CTATCTGAAAGGTATTAACT 39_TTTTGAAAAGAA…	0	N/A	N/A	N/A
C34B2.6	WBGene00016391	chrI	-	1	Outron	167	79_GTTGAGTCCAGAATCCAACG 66_TTTTCAGTGGCACACACCTG 66_CTCTCATCATTCTTCCACCA 64_CTGAAGAGGAATGGCCATGG 63_TTTCTGAAGAGGAATGGCCA 63_CTTCAGAAAGAACCCGATTG 58_TATGCCATGTTCACAGTGCT 58_GGGTTCTTTCTGAAGAGGAA 56_TGCTCCCAGCACTGTGAACA 55_TAAAATGTTTTAATTTTCAG 55_CAATAATTCCAGCAATAGTG 52_CAATCGGGTTCTTTCTGAAG 50_TAATTTCAGTCAATCAATTG 49_CCAGATTCTTGTGGTTCCGC 47_TTCTTGTCTCCAGATTCTTG 47_AGAATCTGGAGACAAGAAAA 44_CCTGCGGAACCA…	0	N/A	N/A	N/A
C34B2.8	WBGene00016393	chrI	-	1	Outron	95	67_CTTGTGTGTACAGCTCGAGG 64_TTGCTTGTGTGTACAGCTCG 59_TTCCTCGAGAATAGTTTGCT 58_TTCCTAGCAAACTATTCTCG 53_ATGAATCCAAATCATAATGA 34_AGGAGGCCTTCATTATGATT 14_TTCACAGCGATTTATTATTT	0	N/A	N/A	N/A
C34B2.9	WBGene00016394	chrI	-	1	Outron	1210	69_TGTTTGTCCAGTGATAAGCA 61_AGACACACCGATTGTTAGAG 60_AGAGACACACCGATTGTTAG 56_TTGCATACAGAGACACAGTA 52_GAGACACACCGATTGTTAGA 52_AATGGTCATCAGTATTATCA 49_GGAAAAGCCGTGCTTATCAC 44_CGATTGTTAGAGGGGAAAAA 44_ATACACAAAAATGGTTTAGA 43_CGCAAGAGAATACACAAAAA 43_CCTTTTTCCCCTCTAACAAT 41_GTATTCTCTTGCGTCTTCAA 39_CCGATTGTTAGAGGGGAAAA 34_ATGGTGAAAGTTGCACTTTT 33_CAATGGTCATCAGTATTATC 10_TAGTTGCTACAAAAATTTTT	0	N/A	N/A
C34B7.1	WBGene00007911	chrI	+	1	Exon	113	69_CGTAGCGCATTGCTACCAAG 68_GTAGCGCATTGCTACCAAGT 55_AAAACGATTTTAAAGGCACA 53_TTCGCACACATTGCCAAAAG 37_TAAAGGCACATGGAATTTGA 34_TCTAGTTTAGCAGCTTTCTT 30_CTGCTAAACTAGATATAAAC 28_ATCTAGTTTAGCAGCTTTCT 27_TCTTCGGATGACTCCGCTTT 19_TTAATTAAAAACGATTTTAA	0	N/A	N/A	N/A
C34B7.2	WBGene00007912	chrI	+	1	Outron	432	56_AAACTTTTTGTTAATACACT 50_AAAACTTTTTGTTAATACAC 40_AGAAACAAATTATTAAACTT 39_GAAACAAATTATTAAACTTA 37_ATTTTTAAGGTACTAATAAA 23_TTCAACTTTTATATTTAATA 01_TTCGAATCAATTTATTTTTA	0	N/A	N/A	N/A
C34G6.1	WBGene00016418	chrI	+	1	Outron	2220	74_TATCACTGTTGAGAATTGGG 66_ACTGAAAGAGAGAGTGTAGG 63_TGAACTGAAAGAGAGAGTGT 63_AACTGAAAGAGAGAGTGTAG 62_ATCAGCTAGCAAATTTAAGG 62_ATCACTGTTGAGAATTGGGA 62_AAATCCTCATAAGCAGACAT 60_TCTGCTTATGAGGATTTGCT 50_GAACTGAAAGAGAGAGTGTA 47_CAATTCTCAACAGTGATAGT 46_TGCTTGTTGAATGTGTTAGT 45_GCTTGTTGAATGTGTTAGTC 45_ATTTCCAATGTCTGCTTATG 41_AAGAAAATTGAATCAATAAC 41_AAAGAAAATTGAATCAATAA 39_CTATCTATAAATCAGTGAAA 36_TGTTTCTGAAAA…	0	N/A	N/A
C34G6.3	WBGene00016420	chrI	+	1	Exon	1232	64_TCATCCAAAAGTAAAACAGA 64_GTCATTGCGATCGTCAGTGA 62_CGTCATTGCGATCGTCAGTG 59_ACAAAGAATTGCCATTGCAC 57_TCGAACAAGTGCCCGTGCAA 57_CGTCAGTGAGGGTAAAATTG 56_AACAAAGAATTGCCATTGCA 55_GCATTGGACGCCGCAAAACA 54_ACAGATTGTACAAGAAGCAT 53_AGCAACTAGTGCATTAGATA 52_GAGGGTAAAATTGTGGAAAA 51_CGTGTCTTGTCATTGCTCAT 45_GAACACATGACGAGTTGATA 45_ATTAGATACGGAAAGTGAAA 43_ACACGTGCGACCTTGTTTTG 39_TGAGGGTAAAATTGTGGAAA 24_ATCTCCTTCTGT…	0	N/A	N/A	N/A
C34G6.5	WBGene00016421	chrI	+	1	Outron	2840	63_TTAACGGTTCCATCATGCGA 62_GAATTGCAAAAGAAAGTACA 62_AGAAATCGAAGTCATGCTCA 60_TCTGGAACACCATCGCATGA 59_TCTGATGGAGCTCTTGTCGA 59_CGATTTCAACGATTTGCGAA 58_AATGCGATTGTTGAAGCTTG 57_TCGATTTCAACGATTTGCGA 54_ACTAATATTTGCAGAGAGCT 52_GAGCTCGGAAGTTCGTACTC 51_CTTCAACAATCGCATTCTGA 46_GCAAAAGAAAGTACATGGAT 44_TTATTGAATGAAGTTTATGA 43_TGAAAAAATTAATTACACTT 37_CGATTTGCGAAGGGAGTTAA	1	Outron	126	57_ATTTAAAAATATGTTGCATG 54_AGGTTATAGACTAGGCGAAA 53_TTTTCGCCTAGTCTATAACC 52_TTATAACCAGGTTATAGACT 49_GAATAACTATTTTTATAACC 42_GATATTACAGCATTTTCAAA 34_ATAGGGATTTTTCACAAATT 31_TTGTTTTTTGGTGAATAATA 25_AAGTGAAATAGATTGTTTTT 20_ATTGTTTTTTGGTGAATAAT 07_GCTTTTTCTTTTGATTTTTT 04_AACAATCTATTTCACTTTTT
C35E7.10	WBGene00016462	chrI	-	1	Exon	91	71_TAGAGTGAGAAAGTCAGACA 67_AACTTCCAAAGTTTACTGCG 64_TAAACTTTGGAAGTTTGTGG 62_AATGAATACGTTCAAAAATG 57_GCTAAACATGAGAAGTAACA 54_AGTAACATGGTGCATCGATA 51_ATTTGCCACGCAGTAAACTT 44_GCGGTCTTTACTTCGACAGC 44_CAGTAAACTTTGGAAGTTTG 43_CAAAAAAGTTTTAACTACAA 32_GTTTTATGAGTTCACGTAAA	1	Exon	88	71_TAGAGTGAGAAAGTCAGACA 67_AACTTCCAAAGTTTACTGCG 64_TAAACTTTGGAAGTTTGTGG 62_AATGAATACGTTCAAAAATG 57_GCTAAACATGAGAAGTAACA 54_AGTAACATGGTGCATCGATA 51_ATTTGCCACGCAGTAAACTT 44_GCGGTCTTTACTTCGACAGC 44_CAGTAAACTTTGGAAGTTTG 43_CAAAAAAGTTTTAACTACAA 32_GTTTTATGAGTTCACGTAAA
C35E7.11	WBGene00016463	chrI	+	1	Outron	340	69_GGGTAAAAAACTATTGAACG 67_AGAAGCTGATGATGATGATG 61_TGATGATGATGATGAGGACG 60_CGACGAGAACGGCAATGATG 57_AGTAGTGTCTGGAAATATAG 54_CAAGTTTCAGGCGACGAGAA 46_ATTTAGCGCTCAAAAAATAA 43_GGCTTTTTGAAAGTAGTGTC 41_AAGTAGTGTCTGGAAATATA 35_TCACTCTCTGATTCTTCGTC 35_CTGATTCTTCGTCTGGTTCA 33_AAAGTAGTGTCTGGAAATAT 26_TTCTGGCGAGCTTATTTTCT 19_TCAAGGAAGTGCAGCTTTTT 12_TATAGGGGCTTATACTTTTC 12_CAGTTTAATTCTCAAGTTTC	0	N/A	N/A	N/A
C35E7.2	WBGene00016454	chrI	+	1	Outron	1020	70_GTAGAATTTCAGGAAATCTG 67_TATAGAGAAACATAGAAAGG 61_TGCTTTTGGAAAGGGCGGAG 57_TTTTGGAAAGGGCGGAGAGG 57_AGATATAGAGAAACATAGAA 55_ATTTGACAGTAGTTAGGCGT 54_TATGTGAGTTCACATCGTGC 53_AGAAAGGTGGTAAGAGAGCG 52_GACAGTAGTTAGGCGTAGGT 50_AGTTAGGCGTAGGTAGGCAT 44_TGTGTAATTTGACAGTAGTT 40_AAATTTTAATTGATAGCGTT 38_TTTTGAGAATGTTTAGGGAA 38_AAAATTTTAATTGATAGCGT 30_TAAAGGTTTTGAGAATGTTT 30_AAAGGTTTTGAGAATGTTTA 27_AGAGCGTGGAGT…	0	N/A	N/A	N/A
C35E7.3	WBGene00016455	chrI	+	1	Outron	94	63_TATTTCAAGAATTTTCATTG 56_GCAACTAATCCAAAAAATAG 56_GATTTTGCGAATAAAAAAAG 51_CTGCTCAAAGTTCCGAAGAA 44_TTGTGGAATTTTGTAGTTTG 42_TTTATGTTTTTTTTATTATG 39_GGCAAACAATTTTTCTGGGT 35_CTCACTATCAGACATTTTTG 35_CTAATTTTTTGTCCTTTCTT 33_TGATTTTGCGAATAAAAAAA 33_TAGTGGCAAACAATTTTTCT 31_ATTGTGGAATTTTGTAGTTT 30_TTGATTTTGCGAATAAAAAA 21_ATAGTGGCAAACAATTTTTC 20_CATTGTGGAATTTTGTAGTT 18_TGCTCTTTTTGGGTAATTTT 18_TATTATGAGGTT…	0	N/A	N/A	N/A
C35E7.6	WBGene00016458	chrI	+	1	Outron	1904	58_CACCTCTTTTACGCAATCGT 55_TTTTACGCAATCGTTGGCAG 54_TCAAACCAAATAAAAGGAAA 53_TGCCAACGATTGCGTAAAAG 52_ACATAGATTTTATATGTACC 51_GTCAAACCAAATAAAAGGAA 49_TTTATATTTTGGGAATGCTA 39_CAGTTTAAACTAATAAAAAC 33_TAAATTTTTAGAACTCGTTT 31_GCACAGTCAAACCAAATAAA 29_AATTCTCTCAAATTGTTTCC 28_AATTGAACTTCACTGAATTC 22_CTGTCGAAAATGAAACTATT 19_TGTCGAAAATGAAACTATTT 17_CAACACCCTTTCCTTTTATT 10_ATATTTTAAATTTTATATTT 08_TATTTTAAATTT…	0	N/A	N/A	N/A
C35E7.9	WBGene00016461	chrI	+	1	Exon	660	76_TTGCCATCTGATGAAGACGA 69_AAAATTTAGTGAGAAGAGCG 65_AAAATTGTCATGTCGAGACC 63_AAAAATGACCGGTATCTGGT 59_TGATTTTTTCCGCCAACTCG 58_GTTGTGTGCCCACCAGATAC 57_TCGCAGTTTTAGATGAAAAG 57_CGGAAAAAATCAAAAATGAC 56_CAAAAATGACCGGTATCTGG 56_AGTTGTAAAGTTCCGCGAGT 55_TTGCGCCAAAAATACGGTAC 55_TCTGATGAAGACGACGGCTG 54_GAGGTTATGAACAAGAATGC 53_TGCGCCAAAAATACGGTACC 53_AGAAAATTTAGTGAGAAGAG 52_TGTAAAGTTCCGCGAGTTGG 51_CAGCCGTCGTCT…	1	Exon	53	62_GTTTCAATCGTGTCAAGACC 60_AAAGAAACAGAGAAAATCCT 57_TTGACGCAAAGGTACGGTAC 57_GGTGTTACCTCTTGACGCAA 57_ATATGCCAAGTAGCTCTAGT 56_TGACGCAAAGGTACGGTACC 56_TACCGTACCTTTGCGTCAAG 56_GAAAGAAACAGAGAAAATCC 56_AATATGCCAAGTAGCTCTAG 55_TAGCTACTAATTCCCGGTCG 54_TACCTCTTGACGCAAAGGTA 54_CCAAGTAGCTCTAGTGGGTA 53_GCAAAAAAGAATATGAAGAT 52_GTTGGGAAAACTAGCGAGAA 51_AACAAGTATTTGGAGAAGTA 50_GAAAATCCTGGGAAAGAGTT 50_CCGTACCCACTA…
C36B1.13	WBGene00044120	chrI	-	1	Exon	69	73_GAGGGAGGTACGAAACACAT 72_ATGGCGTTGAGACATTCATG 71_CACGTTGGTACACATGAAGT 67_TGGCGTTGAGACATTCATGA 67_GTATTCTGGCAAGTACGGGT 66_GTAGGCATGGAGTACACTTG 66_ATTCGTACGAGAAAGTTATG 66_ATAGGCAGACAGGCATGGGT 65_CGTTGAGACATTCATGAGGG 64_TAGGCAAGTAGACTTATGGT 64_GCGGGATTAGCTTGACACGT 62_ACATGTATATAAAAAAGTGT 61_AACACATAGGCAGACAGGCA 60_GTATATAAAAAAGTGTCGGG 58_CATAGGCAGACAGGCATGGG 58_ACATAAATTTATATATAAGG 57_TACGAAACACAT…	0	N/A	N/A	N/A
C36B1.14	WBGene00044614	chrI	+	1	Outron	76	69_AATCTTGAAGAGAAAACTGG 66_AGAAGACAGCACTGAAAAGG 64_TCTGGTTCTCTAGTAAGTCA 57_CCAAATAGTTTACTGCTGCT 57_AAAGGAGGCACCATTCGAGC 55_AGCACAGCGAATCGTGACAA 53_AACTTGTTAGGCTTGTTGTC 48_GCACAGCGAATCGTGACAAT 48_CGAATCGTGACAATGGGAAT 46_ATTTTAAATGTTTCAGTCGA 45_GGCTTGTTGTCCGGCTCGAA 45_AATGTTTCAGTCGAAGGAAC 44_ATTGTCACGATTCGCTGTGC 43_CGGAATCTTGAAGAGAAAAC 41_ACCAGAAGACAGCACTGAAA 37_ACAACAAGCCTAACAAGTTC 36_CTAGAGAACCAG…	1	Outron	77	69_AATCTTGAAGAGAAAACTGG 66_AGAAGACAGCACTGAAAAGG 64_TCTGGTTCTCTAGTAAGTCA 57_CCAAATAGTTTACTGCTGCT 57_AAAGGAGGCACCATTCGAGC 55_AGCACAGCGAATCGTGACAA 53_AACTTGTTAGGCTTGTTGTC 48_GCACAGCGAATCGTGACAAT 48_CGAATCGTGACAATGGGAAT 46_ATTTTAAATGTTTCAGTCGA 45_GGCTTGTTGTCCGGCTCGAA 45_AATGTTTCAGTCGAAGGAAC 44_ATTGTCACGATTCGCTGTGC 43_CGGAATCTTGAAGAGAAAAC 41_ACCAGAAGACAGCACTGAAA 37_ACAACAAGCCTAACAAGTTC 36_CTAGAGAACCAG…
C36F7.2	WBGene00007985	chrI	+	1	Exon	1710	68_ATAAAATCATAATATTCAGG 67_AAGCGATGTACGACAACCTG 65_GCGAAATCAAGCAAGAGGGG 65_CGTGGCGAAATCAAGCAAGA 64_GAAGCGATGTACGACAACCT 63_GCACAGGCAACGACACAACA 62_GTGGCGAAATCAAGCAAGAG 62_CCGAACACGCACAAATTGTG 62_CACGTCGTTTCGGTTGCGGG 58_GCGTGGCGAAATCAAGCAAG 58_CGAAATCAAGCAAGAGGGGA 57_ACACGTCGTTTCGGTTGCGG 56_TTTTCTCAGGTGTCAGGTGT 56_CGGGAATATCTGTGAGCTCG 55_AGAAGCGATGTACGACAACC 55_AATAAAATCATAATATTCAG 52_CAGGTGTCAGGT…	0	N/A	N/A	N/A
C36F7.5	WBGene00007986	chrI	-	1	Exon	2446	66_CCATATGTGAACAATCGACG 63_ATGGATAAAGACTGTCAGGA 62_TGAAAGATCTTACAGGCCTA 61_AACAATCGACGTGGAGCAGG 59_GACGTGGAGCAGGTGGTGGA 57_TTATCAACTTTGAAGCTGGA 54_AATCGACGTGGAGCAGGTGG 53_TGAATAAGTTTTTCAAATGG 53_ACTGTCAGGAAGGTTATCTT 48_GTGAACAATCGACGTGGAGC 48_AGTTTTAAGCTCACATTATG 47_ACATATGGATAAAGACTGTC 46_TTTTTTCATCTTAGTTCCCT 46_AGCATTATCAACTTTGAAGC 46_AAATTTGAAATATAAACATA 45_TTATGAATAAGTTTTTCAAA 44_CCACGTCGATTG…	0	N/A	N/A	N/A
C37A2.6	WBGene00016492	chrI	-	1	Outron	114	70_AGCCGAAGAGAAGAAGAAGG 67_GAGGAATCCGACGACGACAT 63_TGCGGCTCCTCCTGATGGGG 63_CATTTAAAAATAATCCATTG 63_AAATTTCGAAGCAGTACAGG 60_GAAGAAGGAGGAGCCAAAGG 60_CAGATAAAAAATTACTACTG 59_TTCAGCCGAAGAGAAGAAGA 59_ACCGAAGCCCATGTCGTCGT 57_TGGTGCGGCTCCTCCTGATG 56_ACAAAACTTGCCTTTTGGTG 55_GGAGGAATCCGACGACGACA 55_GCTGCTGCCGCCCCATCAGG 54_TCAGGAGGAGCCGCACCAAA 52_GCTGGGGCAGATCCGCCTGA 50_GAAGAAGAAGGAGGAGCCAA 49_TCCGACGACGAC…	0	N/A	N/A	N/A
C37A2.7	WBGene00016493	chrI	-	1	Outron	356	72_GTATCAAATCGACCGCGACG 62_TCAAATCGACCGCGACGCGG 53_TCGACTTCAAAAATCGATAA 46_AAAGATGTAGCTATGAAATA 39_AAAGTGCTCTTTGCTGAAAA 34_GATTGCAGACATTGAGTAAT 30_CTCAATGTCTGCAATCATTC 24_ATTGACCAATTTACGCAAAT 19_TCGAGCCAATTTGCGTAAAT	1	Outron	316	63_CCGTACCCGAACTGGCGTCT 55_CCGAGACGCCAGTTCGGGTA 53_TCGACTTCAAAAATCGATAA 46_TCTATCCGAGACGCCAGTTC 46_AAAGATGTAGCTATGAAATA 44_GTCTATCCGAGACGCCAGTT 43_GAGTGATACCGTACCCGAAC 39_AAAGTGCTCTTTGCTGAAAA 24_ATTGACCAATTTACGCAAAT 19_TCGAGCCAATTTGCGTAAAT
C37A2.8	WBGene00016494	chrI	-	1	Exon	30	75_ATTCGATTACGAATTTAACG 71_TCATGTGCACAAGTGCGTGG 66_AACCGAGAGATAAAACACAT 66_AAACACATTGGACCTATTGG 62_GCATCATGTGCACAAGTGCG 60_TAGAAAAATGCAATAAATCG 55_TCGTGTTTCATTTTTTGTCG 55_AAGGGTAGAACACTAAACTT 49_AATATAAATAAATAAACGGC 47_TAGGTATTTTAGGAACAAAA 44_GGAGGAAACGAGAAGAAAAA 43_TGGAGGAAACGAGAAGAAAA 42_ATGATGCATTTGCGCTCTAT 40_TTCTTCTCGTTTCCTCCAAT 39_ATAAAACACATTGGACCTAT 38_GTCCAATGTGTTTTATCTCT 38_CTTCAGTATAAT…	1	Exon	42	75_ATTCGATTACGAATTTAACG 66_AACCGAGAGATAAAACACAT 66_AAACACATTGGACCTATTGG 60_TAGAAAAATGCAATAAATCG 55_TCGTGTTTCATTTTTTGTCG 55_AAGGGTAGAACACTAAACTT 49_AATATAAATAAATAAACGGC 47_TAGGTATTTTAGGAACAAAA 44_GGAGGAAACGAGAAGAAAAA 43_TGGAGGAAACGAGAAGAAAA 42_ATGATGCATTTGCGCTCTAT 40_TTCTTCTCGTTTCCTCCAAT 39_ATAAAACACATTGGACCTAT 38_GTCCAATGTGTTTTATCTCT 38_CTTCAGTATAATCTTCGCTT 37_CAGTATAATCTTCGCTTTGG 34_TGCATTTTTCTA…
C37A5.1	WBGene00007988	chrI	-	1	Outron	98	68_TTCAAGGCCTTGTAACTCTG 68_GGGAGGCGCAGAGAGCGAGA 67_AAGATAGGGGAAGTCGTGGA 62_TTGATCACCGAGAGAAGGGG 62_TCCTATTAGTATATACTGGG 62_AGGCCTTGTAACTCTGCGGA 60_GATCTTCCGCCAAAAGATAG 60_CTTCCTATTAGTATATACTG 60_CCAAAAGATAGGGGAAGTCG 58_TTCCTATTAGTATATACTGG 58_TAAATATTCAAAATTTTGAG 58_CATTTGATCACCGAGAGAAG 57_CCTTGTAACTCTGCGGAGGG 57_AAGGCCTTGTAACTCTGCGG 55_AAAGATAGGGGAAGTCGTGG 54_TTAGTTGAGAATTTTCTGCT 53_ACATTTGATCAC…	1	Outron	98	68_TTCAAGGCCTTGTAACTCTG 68_GGGAGGCGCAGAGAGCGAGA 67_AAGATAGGGGAAGTCGTGGA 62_TTGATCACCGAGAGAAGGGG 62_TCCTATTAGTATATACTGGG 62_AGGCCTTGTAACTCTGCGGA 60_GATCTTCCGCCAAAAGATAG 60_CTTCCTATTAGTATATACTG 60_CCAAAAGATAGGGGAAGTCG 58_TTCCTATTAGTATATACTGG 58_TAAATATTCAAAATTTTGAG 58_CATTTGATCACCGAGAGAAG 57_CCTTGTAACTCTGCGGAGGG 57_AAGGCCTTGTAACTCTGCGG 55_AAAGATAGGGGAAGTCGTGG 54_TTAGTTGAGAATTTTCTGCT 53_ACATTTGATCAC…
C37A5.7	WBGene00007991	chrI	+	1	Outron	277	72_ATGAGATTCGAACTCACGCG 67_GGATGAGATTCGAACTCACG 63_GATGAGATTCGAACTCACGC 62_AAAAAAACACGAAAAGTATG 58_CGCCAAATAACACTCTGCAA 56_CTCACGCGGGGAAACCCCAA 55_CTTTGCAGAGTGTTATTTGG 54_TTTGCAGAGTGTTATTTGGC 50_AAAAGGACCTTTTGAGCGAT 48_GTTATTTGGCGGGAAGTGTC 48_AAAAAGGACCTTTTGAGCGA 45_TTTGCAAAAGAGATTCGATC 39_AGGTTGTCCCATCGCTCAAA 39_AAAATTACGCATTCTCAAAA 28_AACCTTTGCAGAGTGTTATT 14_TATCGATTAATAATGTTTTT 13_CAAAACTACTGT…	1	Outron	1701	70_GGACCATATCGACTTCCAGA 68_TTGGAAAATGGGGATCAGAG 63_AAGGAGATTTGACTTTCCTG 60_GATATCAGAACAGCCGTCCA 59_CAGTAACCATAGTACTAGCT 58_GGTATATTCATTGCCTTGGA 57_CATTGGAAAATGGGGATCAG 56_GAAAAGAAAACATAAGCCAC 56_ATTGGAAAATGGGGATCAGA 56_AGAGCAGCTGGAAAAAACAT 55_ACGAAACAGAAGAGACATCT 54_GGAAAAAACATTGGAAAATG 54_GCTCCGTCTGGAAGTCGATA 52_TTTTCCAGCTGCTCTTCCGA 52_TCCAGACGGAGCCCCGCCAT 52_CAGCTGCTCTTCCGATGGCG 51_GAGCTAGTACTA…
C37A5.9.1	WBGene00004202	chrI	-	1	Outron	344	71_GCCCCCGGAAGAGTTTACTG 70_TCCCCAGTAAACTCTTCCGG 70_GAGAGACGCAGAGATAGTGA 68_CCATTCATTGAGTAAGCGAG 65_GCGAGAGCGAGAGAGTGGCG 64_AATGGGCGAGAGCGAGAGAG 63_GTCCCCAGTAAACTCTTCCG 63_ATCAACGCCCCTAAAGTTAG 61_GATAGTGACGGAGAGTAATG 59_GGAGGGGCCCCTAACTTTAG 59_GCCCATTCATTGAGTAAGCG 58_GGGCGAGAGCGAGAGAGTGG 58_CCCATTCATTGAGTAAGCGA 57_CTAAAGTTAGGGGCCCCTCC 53_GTTTACTGGGGACGCTCGAC 53_GAGATAGTGACGGAGAGTAA 50_CGAGAGCGAGAG…	0	N/A	N/A	N/A
C41D11.3	WBGene00016562	chrI	-	1	Outron	829	79_GTTCTGGTATGTCAAACCAG 69_TGAAGCGAGATCAAGAGCAG 62_GATCCAATCAAGACTCGCCA 59_GAGAACATTGTTGAGATATG 57_AGCGAGATCAAGAGCAGCGG 56_TATGGTTAGACAGATTAATG 56_GACATACCAGAACATGTTCG 54_AGCAGCGGTGGAAAGACGCC 52_GACAGCTTTCTCTAAGAGCC 52_CTCTTAGAGAAAGCTGTCCT 51_TATGAGGATTTGATGATGAT 46_CTTTTCAGGGTGAAAGCCGC 45_GACTGGAGACCAGAATTGTA 44_ATCTCGCTTCAAAGAATGAC 42_TGTCCTTGGCGAGTCTTGAT 41_TGCAAAGACATATCTTTTCA 34_ACTCAAAAACCA…	0	N/A	N/A	N/A
C41D11.5	WBGene00016564	chrI	-	1	Outron	155	56_AAATATATACACTTATCTAG 53_GTTTCATATTACAAGAATGA 53_AACCTTTATTATGGATCAAG 52_AAGAGCAACTTCTGCAAAGC 50_TATTTTTTCCAGAAATTGAT 49_AATATATACACTTATCTAGC 47_AAACCTTTATTATGGATCAA 45_TAAACCTTTATTATGGATCA 38_AAATGTGTCAAGTTCGCTTT 36_TTCCCCTTGATCCATAATAA 31_AATTTTAAATCACAAAATTT 24_CAAAGAATAAACCTTTATTA 18_AAAAATTTTTATCAACTTTA 17_TAAAACTACCGATCAATTTC 12_TTCTTTGTTTCTTAAGTTTC	0	N/A	N/A	N/A
C41D11.6	WBGene00016565	chrI	-	1	Exon	695	77_GTTACCGGGCAAATAGACGT 70_GGTAAAAATGAACAGCATTG 67_CAGAACAAGGAAAGTTACAG 64_CTATGAGCGTTGCAAATCAG 61_GGAAAGAAAACAATGTTACC 61_ATTTACTACTGACGAGCTCG 57_GTCGGAATTGATTAAATATG 56_AATTCCGACGTCTATTTGCC 55_CCCTGATTTGCAACGCTCAT 55_ATTGTGAAATGAAAGCGTGA 52_TGGAAAGAAAACAATGTTAC 52_AGGAAAGTTACAGCGGTTGC 50_AAGGAAAGTTACAGCGGTTG 46_CCTATGAGCGTTGCAAATCA 44_ACTTCGAATACGCTCAGAAC 40_TCCGGAAAATGCCAATTTGC 39_TTGACAAATTGG…	0	N/A	N/A	N/A
C41D11.7.1	WBGene00016566	chrI	-	1	Exon	1811	55_GTTCATGTTGAAGGTCATGT 32_TCAAATTTTGTTCATGTTGA 30_TTTAAAAAAAAATTGTAAAT 24_ACAAAAAACGCTTAGAAATT 11_GCTAATTTCTAATTTTTTTT 0-4_CAAAAAATTGTTTTTTTTTT	0	N/A	N/A	N/A
C41D11.9	WBGene00016567	chrI	-	1	Outron	197	70_ATCCGAGGATATGGTCAACG 68_CGAAAAATGCAATTGCGATG 65_TGTCTTTATCAAAGGATCCG 64_TGATGGAAAATGGCTCAGAA 63_GTTCATGCATAGTTGCTCGA 63_GGTCAACGAGGAAATTGAAG 63_ATTGCTTTGAGCCGAATGGA 60_GATTGCTTTGAGCCGAATGG 59_ACAAAACGAATAAGAATCAT 57_TTTCGTGGATGAATGAGTAG 56_ATAAGAAAAAAAAATTCGGT 54_CACGAAAAATGCAATTGCGA 54_AATAAGAAAAAAAAATTCGG 53_TTCCTCGTTGACCATATCCT 52_GTTCCAGCACCAAGAAATGA 51_AACGATTGCTTTGAGCCGAA 48_ACGAAAAATGCA…	0	N/A	N/A	N/A
C41G7.3	WBGene00008061	chrI	-	1	Outron	1713	66_CCAAAAGCCAAAGGAAACGT 66_ATAAAGACAATTCGAACTGG 59_TGTTCTGATTCCAGCTGGCA 59_ATCGTTCGTGTCTACCAGAA 56_AAAACGAGATGTACGTGAGC 53_TCATCTGTTCTGATTCCAGC 51_TTCATTGATCCAAAAGCCAA 48_TCCAGCTGGCACGGCAGTAT 43_CAGATAAAGACAATTCGAAC 42_ACACGAACGATTTCTAAATT 41_TCCAATACTGCCGTGCCAGC 38_ACGGCAGTATTGGAATTTAC 37_GAGCTGGTGAAAGACCTTTC 35_CATTCGTCCAACGTTTCCTT 21_TTCGAACTGGAGGCGTCTTT 18_CCAACGTTTCCTTTGGCTTT	1	Outron	231	66_ACGAAAATAATTAAAATAGG 60_CTTCGTCAACACAGTTCAAG 56_TTTCTGAACTTGCATCCGGC 55_TTTGAAATTAACGTTCCGGC 51_TGTTTTTCTGAACTTGCATC 39_AAGTTTGAATTTTTGAAGTA 38_ATCGTTTGAAATTAACGTTC 37_ATTTTCGTATTCAAACATTC 37_AATACGAAAATAATTAAAAT 28_ACGTTAATTTCAAACGATTT 22_CGTTAATTTCAAACGATTTC
C41G7.6	WBGene00008063	chrI	-	0	N/A	N/A	N/A	1	Exon	60	60_GAAGTAGGAAACACTCTGGA 59_AAATAAACAAGTTTAGCCCA 58_TTCAGAAGTAGGAAACACTC 53_AATATTTTCGAAGTCTCTCA 51_TTGAAAACTGATTTTAGGGA 51_ATTTGAAGATGTTCAGAAGT 47_ATTTTTTTTTTGAAATCCAT 46_AATTTTTTTTTTGAAATCCA 27_TAGAGTTTTTGATCGAATTT 24_GAGCTTTGAAAACTGATTTT 18_AGCTTTGAAAACTGATTTTA 11_AATTCTCACAAATACTTTTT
C43E11.5	WBGene00016605	chrI	+	1	Outron	1282	68_TCAGACAGAAAAAATCACAT 65_TGTGTGCAATGACTCGGGTA 65_GGTGTGATTTCCCAAAATTG 63_AATGGGAATTCAAAATCACT 62_ATCAGACAGAAAAAATCACA 62_AATTGTGTGTGCAATGACTC 60_AAAAGTGCCTAGAATATACA 58_TTCAGATAAACAATTTCAAG 56_GAATTGTGTGTGCAATGACT 56_ATTCTAGGCACTTTTCAGGT 54_TGAAAGAGAACGAAAACAGT 42_GAAAAAGTTGACGTCACATA 40_GAATATACAAGGCTTAAAAT 39_AATCAATATTTTTTAGGCAA 37_CTAATTAAAAAGAAAGTAAA 31_ATCAATATTTTTTAGGCAAT 30_TTTTAAGCCTTG…	1	Outron	60	71_ATTGAGACTAGTCATCCGGA 61_TCAGTCTAGCGACCTTCTCG 56_AAACGGGATCTCTTTCCGTC 55_TACAGTAGGGGGCCACGAGA 51_TAATAGATTTTCAAGAATCA 49_CATTATTGAGACTAGTCATC 45_ATGTTATCACGTGAGTGAAA 42_TTTCAAGAATCAGGGAAAAC 38_GTAATAGATTTTCAAGAATC 36_TTTTCAAGAATCAGGGAAAA 27_TTATTTTTAAAATCGAATTT 04_CTTTGAAATTATTTATTTTT
C43E11.9	WBGene00016607	chrI	-	1	Outron	242	74_TTCGTCCGTCAGTTAAACGG 65_AAGTTCATCGTCATCAAGAG 64_TTTATAATAGGCACGGAGCA 62_TGCCTATTATAAAGCTTGCG 62_TCTTCAAGTTGATGCTCCGA 62_ACAAGAAATGCACATTCGAT 61_GCCGTTTAACTGACGGACGA 60_GCTTTCCGCCGTTTAACTGA 60_CTGATAGCCGATTTTGCCGT 59_AGTTCATCGTCATCAAGAGC 58_CGCAAGCTTTATAATAGGCA 57_AGAAGAATTCGAGGTTGAAG 56_GGAAGACGAGCACGAGCCAA 53_GAGACAGCTAGAAGAATTCG 49_CAATGTCTATTCGTCTCCAT 45_ATCGAATGTGCATTTCTTGT 45_AGGATTGAGATT…	0	N/A	N/A	N/A
C43H8.1	WBGene00016621	chrI	+	1	Outron	303	69_CGATTTCAGTGAAGACGAGG 64_GCTATGGGGAATTATTGATG 63_GAAATCGGGGAAAATTTCGA 63_CTGTATATTTGACAGTCACC 63_CCTCGTCTTCACTGAAATCG 60_GGTATTCCGTTTGATTTGAG 59_GAAAATTTCGATGGACGTGT 56_CCCCGATTTCAGTGAAGACG 55_CCTGTATATTTGACAGTCAC 55_ACGTGTCGGCTTGTTTCGAT 54_ATTGATGAGGCAATTGTGCC 51_TCCTTTGTTGTAGAAAATGA 48_GACGATCCGTTTACCGAAGA 48_CCGGTGACTGTCAAATATAC 48_AAATATCCTCTCAAATCAAA 45_GCCTTCATTTTCTACAACAA 43_TTAGAATAGACT…	0	N/A	N/A	N/A
C43H8.2	WBGene00016622	chrI	+	1	Outron	223	69_TTGTCTACCGTATACCTTGG 69_TCAAATAATTGATGTCACAG 63_CTTGTCTACCGTATACCTTG 58_TTCAAATAATTGATGTCACA 52_CAAATTTCATTTTACCCCCA 46_TTTCAAATAATTGATGTCAC 44_CGACCATTTATGACAGAATC 42_TTTCAAATCAAATTTTCAAA 41_CATTTTACCCCCAAGGTATA 39_TAACACCTTATGAACCAAAA 38_TATTCAATACAAGAATTTAG 36_TTAGTCCATTTTGGTTCATA 32_TGATATTTGCTATAACTTAA 27_ATTCCTGATTCTGTCATAAA 26_TGGAATTAATTAGTCCATTT 22_GATATTTGCTATAACTTAAT	0	N/A	N/A	N/A
C44E4.1	WBGene00016650	chrI	-	1	Exon	277	69_TTTGCATAAAGTGTGTGCCA 61_AAACTGAACATAATCAAACT 55_CCTAGAACGCCTAAAAACTA 51_GCCTAGAACGCCTAAAAACT 43_TAATCAAACTAGGTGAAATT 43_AAAATGATTTTTTGCAACCC 41_TTTTGCATAAAGTGTGTGCC 33_ATTATCGAGCAATCAACTTC 32_TAAAAAATGTAAAAAAATAA 28_CCCTAGTTTTTAGGCGTTCT 26_ATATTTAAATAATCAACTTT 17_TTTTTATATTTTCTTTTTAT 14_TCTCAAATTCCCTAGTTTTT	0	N/A	N/A	N/A
C44E4.3	WBGene00016652	chrI	-	1	Outron	92	61_GTAACCTTAAAAAAATGCAA 61_CATTTTTTTAAGGTTACAGG 54_TAATAATAGTTTTTAACCGA 47_TTTTTTCGCTCTAAAATGAC 45_TCTGAAGACACAGAATATAA 45_TACAATAAAAACACAACCTT 35_TTGCATTTTTTTAAGGTTAC 34_TAAGGTTACAGGCGGAATAA 27_AAGGTTACAGGCGGAATAAT 27_AAAAAAATCATAATAAATTT 11_TTGACCTTTGCATTTTTTTA 11_CAATTTTTCCAAAAAATTTT 09_AAAAAAATCCAAAAATTTTT	0	N/A	N/A	N/A
C44E4.4	WBGene00016653	chrI	+	1	Outron	1119	67_CAGATCACATCAATTTGCAA 62_ACAGATCACATCAATTTGCA 61_CCCAGACTCGGCGAAACAAG 60_TAAAATGATGAATCAGGAGT 57_TGTTTCATGATCCTTCATCT 56_CGAATTGTACTATGCAGCGT 55_GTAAAATGATGAATCAGGAG 55_AATCGATTCAAGCCCAGACT 53_GCAAATTGATGTGATCTGTT 52_AGCGCGTAAAATGATGAATC 50_TGATTTATTCTCCGAGATGA 50_GACTCGGCGAAACAAGCGGC 49_AGAAGAAGTCGAAGAAAACT 44_TTTTGTAGAAGATGCAGTAA 39_CCGCTTGTTTCGCCGAGTCT 34_AAGGGATTCGCTCTTGAATT 32_TTCTTCTAATTT…	0	N/A	N/A	N/A
C44E4.5	WBGene00016654	chrI	+	1	Exon	11	74_AGATTGTGGAATGAAAGACA 62_TATCTTCAGTCGGCGGCACA 61_TTTTTCATATCTTCAGTCGG 58_AAAGTTTATAAAACAGATTG 55_CCTTTTTTCATATCTTCAGT 44_CCGACTGAAGATATGAAAAA 37_AATTTCATTAGAAAGAATAT 36_TAAATTTTAATGAAAGAAAT 30_TAGAAAGAATATTGGGAAAA 27_ATTTCATTAGAAAGAATATT 26_AAAAGGTTTAAAACCTTTAA 25_AAAAAGGTTTAAAACCTTTA 20_TTTCTAATATGTTCCCTTAA	0	N/A	N/A	N/A
C45E1.4	WBGene00016663	chrI	-	1	Outron	1232	74_GCGGTGATAACCGTGTCACG 68_TTGATAAGAGAAGGAGTGTG 68_AAAAAATCGTAGAAAATTGG 67_TTTCGAGAAACCTCGTGACA 64_ATAAGAGAAGGAGTGTGAGG 62_AGCAGCAAAAAAAAGAGCGG 60_AATTGGGGGAAATTAAGAGC 60_AACAGCAGCAAAAAAAAGAG 59_CGATTGACACTGTGAGAAGA 55_TTACACAAGTTACAATGCTA 55_AAAAAAATCGTAGAAAATTG 54_TATAGATTCTTGATAAGAGA 53_GCTGCTGATACTGCGCGATT 48_TAAGAGAAGGAGTGTGAGGC 46_GATCTTATCTTTATTTAGAC 40_GTCACGAGGTTTCTCGAAAC 34_CTAAGGAATTTT…	0	N/A	N/A	N/A
C45G3.5	WBGene00044008	chrI	+	1	Outron	105	63_AAAAACTGTGAATGTTGCAG 61_TCACCTATAAGCTTCAACAA 59_TGTTGAAGCTTATAGGTGAA 55_TGTTTCAGAAATCCAACAGC 55_TACAAGAAGCGTAAGAGCTC 54_GATTCGATTTTATCTCTCCA 52_TCTTTGATGAGTTGAAAGCC 50_AGCGTAAGAGCTCCGGCTGT 50_AATTATGGACTTATTTTCGC 48_TGATTGTTCGACATTTGCAT 48_CAATTATGGACTTATTTTCG 46_ATGAGTTGAAAGCCTGGAAA 40_TTCTGAAATTTTTTAATGAT 33_TCGCGGGAATATTGAAATTT 30_TTTTCCATAAATCCATTTCC 28_TAGCCATTGTTGAAGCTTAT 28_AAAGCCTGGAAA…	0	N/A	N/A	N/A
C46H11.1	WBGene00016727	chrI	+	1	Exon	2275	60_AAAGTGATCAGGAAGAGCAC 57_ATGTGAACTCTTCTAGTGGT 56_GTTAATGTGAACTCTTCTAG 47_AATCTGGCTTAAAAAATGAT 41_TAATTTTTTTAAAAGTGATC 40_ATTTTTTTGAAAAAAATTCC 39_AAAAAATGATTGGCGTTTCC 35_GTGGTAGGAATTTTGGAAAA 29_TCTTCGAATGTTTTTGAATC 23_TAAAAAATGATTGGCGTTTC 18_TCTTCTAGTGGTAGGAATTT	0	N/A	N/A	N/A
C46H11.10	WBGene00016734	chrI	-	1	Outron	1485	58_TTTCGGTGAACTGGGCAGCA 57_TCTCTATATTTCGGTGAACT 56_CTTTCAAAAATGAACTTGCA 55_ATACTTAGTTCTAGTTGAGT 54_ATCTTATTATACTGTTGTTG 47_TTTTTTTTTTCATTTTTAAG 40_TAAAAAGCGATCTCGAAAAC 25_GTATTCATTTCTCTATATTT 20_TTCTCTATATTTCGGTGAAC 20_TTAACTATTTTATCAATTTA	0	N/A	N/A	N/A
C46H11.2	WBGene00016728	chrI	+	1	Outron	588	68_AAAAAAACGTAAGAACGGAA 56_TTTAGAAATGACATGCTCAA 53_TTTTAGAAATGACATGCTCA 51_TCTGGATAAGAAATAAGAAA 51_ATTGCGAAGCTACACAAACT 51_ACGGAAAAAAAACGTAAGAA 48_ATGAAAATGTCATTCCAATA 42_CAACGTCACATTTACAATGT 38_AACTGAATTCTCTCGTTGTC 27_AAATGTGACGTTGACCTTAT 13_CATTTTCATCGATTTTTTAT	1	Outron	63	74_TATGTGCAAATGAAATGACA 62_CTCCACAAAATGCATATGGT 53_ACCATATGCATTTTGTGGAG 50_GAAGTGAGCGAAAAAAGTTT 50_AATGATAAAGAATTTATTTG 45_TCCTCTCCACAAAATGCATA 41_TGTTAATTTTAGAGGAACTA 37_TTCCTACCATATGCATTTTG 36_TTTCGTCGAACAATAAAATT 34_TTGACAATTGTTAATTTTAG 24_CTTTCGTCGAACAATAAAAT 20_GTTTGTGACACTAAAATAAT
C46H11.3	WBGene00016729	chrI	+	1	Outron	714	68_ACTAATATAGATAAGAGGTG 68_AAATTCACAGAACTGATATG 59_CAGGATGTTCTCCGTACTCG 54_CGGTAACTAATATAGATAAG 49_TTAAAGCAAAAATAAAGTAG 49_ACATCCTGATGACCAGTTAA 46_TCAGGATGTTCTCCGTACTC 45_TAAAGCAAAAATAAAGTAGT 45_GTGACCATTAACTGGTCATC 44_CTCGAAGAACTCCCCGAGTA 43_TAAATTCACAGAACTGATAT 42_TGAATTATAATTCAACTACT 40_ATCAGGATGTTCTCCGTACT 38_CAATTTATTCAAAAATGTTA 33_ATAAATTCACAGAACTGATA 30_TAATACTATTAGAGAATATT 30_GAATAAATTGGA…	0	N/A	N/A	N/A
C46H11.6	WBGene00016730	chrI	+	1	Exon	263	70_GAGTACGAAGAAAGATTGGG 70_GACGCAGAATGATATCTGTG 70_ACGGGCATGAGAGATCATAG 68_AGAGTACGAAGAAAGATTGG 66_AACACAGGATTCGAGAGACA 64_GAGAAGGAAGGGGAAACGGG 60_ATTGGGGGGACAGGCAACCA 58_AGAGACAAGGCTCTCCGAGA 58_AAGGCTCTCCGAGAAGGAAG 56_AGTACAGAAATGGAGTTGAC 55_ACAAGGCTCTCCGAGAAGGA 54_CTTGGATTCTTAGCTGTACA 53_GAGAGTACGAAGAAAGATTG 53_CGGGCATGAGAGATCATAGA 53_CCAAGGATCAATAAAAGTCC 52_TGACAGATGCTCCTGATCAA 51_CGATGATTTTTG…	0	N/A	N/A	N/A
C46H11.7	WBGene00016731	chrI	-	1	Exon	10	65_GTTCCTTTGTTAATTACGAG 65_GAAGCAATTGTTATGCAGAG 62_ATGCCCCTCGTAATTAACAA 58_TGTTCCTTTGTTAATTACGA 56_CTGTTCCTTTGTTAATTACG 54_TACTTTTCCATGTAAAACAA 54_GATAACTGTCTTTCCCAGAA 52_GTTTTACATGGAAAAGTACC 50_TGAAATTGGTTATTGTTGGA 47_AGAATGACCATTGTTTTACA 47_AAATTGAAATTGGTTATTGT 46_AAAATTATATTTTTATTGGA 44_GATGGAACTGCGTGAAAGTA 40_GAAATGTTTGCTTTCAATCC 37_TATTTTAATTTCATGTTGTT 29_CCTTAGAAGCAAATTGAAAT 29_ATTTTAAAGTTT…	1	Exon	10	65_GTTCCTTTGTTAATTACGAG 65_GAAGCAATTGTTATGCAGAG 62_ATGCCCCTCGTAATTAACAA 58_TGTTCCTTTGTTAATTACGA 56_CTGTTCCTTTGTTAATTACG 54_TACTTTTCCATGTAAAACAA 54_GATAACTGTCTTTCCCAGAA 52_GTTTTACATGGAAAAGTACC 50_TGAAATTGGTTATTGTTGGA 47_AGAATGACCATTGTTTTACA 47_AAATTGAAATTGGTTATTGT 46_AAAATTATATTTTTATTGGA 44_GATGGAACTGCGTGAAAGTA 40_GAAATGTTTGCTTTCAATCC 37_TATTTTAATTTCATGTTGTT 29_CCTTAGAAGCAAATTGAAAT 29_ATTTTAAAGTTT…
C47B2.2	WBGene00008131	chrI	-	1	Outron	117	83_GGAGGAAGGAGAGTTCACCG 70_TTTAACGGGCAACATACCAG 70_GGCAACATACCAGTGGACGA 69_GGTCGGAGCTGACTCCAACG 68_GTACGTCGGAGAAGGTATGG 67_GGAGCTGACTCCAACGAGGG 67_GAGAAGGACTACGAAGAGGT 66_TCTCGAGAAGGACTACGAAG 64_AGACCAGGCCTCAGCGATGG 63_GTCGGAGCTGACTCCAACGA 63_GGACTTGGCTGCTCTCGAGA 62_GTCGGAGAAGGTATGGAGGA 62_CTTGTAGTCGAGACGAGACC 62_AACGAGGGAGGAGAAGAGGA 61_CAACACTACCGCCATCGCTG 60_AGAGTTCACCGAGGCTCGTG 59_GTGTTTCTTTTC…	0	N/A	N/A	N/A
C47F8.1	WBGene00008157	chrI	+	1	Exon	13	67_TGGGCCCGACAAAAACATGT 63_AATATGGCAGCCAAATGGAA 60_ATATATGACGGATAATTAGC 58_GGGTCTTGCAACAAAGACTT 53_TAATATGGCAGCCAAATGGA 53_GGCCTGTTGCCTTTTGTCGC 51_TCAATAATATGGCAGCCAAA 50_GGCAGCCAAATGGAAGGGTT 48_TTTGCCTACATGTTTTTGTC 47_TGGCAGCCAAATGGAAGGGT 46_AGCCGGCGACAAAAGGCAAC 45_TGGGTCTTGCAACAAAGACT 44_TTTTTAGTTAAGGTTTTCAT 44_ACAAAAACATGTAGGCAAAA 43_CAAGACCCAACCCTTCCATT 42_GATAATTAGCCGGCGACAAA 41_TTGGCTGCCATA…	1	Exon	13	67_TGGGCCCGACAAAAACATGT 63_AATATGGCAGCCAAATGGAA 60_ATATATGACGGATAATTAGC 58_GGGTCTTGCAACAAAGACTT 53_TAATATGGCAGCCAAATGGA 53_GGCCTGTTGCCTTTTGTCGC 51_TCAATAATATGGCAGCCAAA 50_GGCAGCCAAATGGAAGGGTT 48_TTTGCCTACATGTTTTTGTC 47_TGGCAGCCAAATGGAAGGGT 46_AGCCGGCGACAAAAGGCAAC 45_TGGGTCTTGCAACAAAGACT 44_TTTTTAGTTAAGGTTTTCAT 44_ACAAAAACATGTAGGCAAAA 43_CAAGACCCAACCCTTCCATT 42_GATAATTAGCCGGCGACAAA 41_TTGGCTGCCATA…
C47F8.7	WBGene00008163	chrI	-	1	Outron	235	62_TAAAAATTCTGAAGAAAGTG 61_TCTGGCATTTATCAGTTGGA 58_CTCAAAAAATTAAATTAGGG 55_ACATTCTGGCATTTATCAGT 39_TCGGGATACATGTAACATTC 36_AAACTCAAAAAATTAAATTA 28_TAAACTCAAAAAATTAAATT 23_GTACGATGTTTTGTATAAAA 19_ATAGATTGCATTAATATTTT 11_AATAGATTGCATTAATATTT	0	N/A	N/A
C48B6.10	WBGene00016746	chrI	-	1	Outron	667	72_GGTAATTGTAACAATCCTCG 70_GCAAGTGGCAAGAAAGACGG 69_TTGTGGGCACGTCTACCGCG 63_TCAATAATAGTCTTCGTGAT 62_TTACAATTACCTAAGCACAC 60_GGTTTTCACGGCGAAGCAAG 55_TTTGAGGCCAAACTTCGCGA 54_TTCTGGGCAAATCATTCTTG 53_TTGAGGCCAAACTTCGCGAT 51_ATGATTTGCCCAGAAATAGA 51_AATGATTTGCCCAGAAATAG 47_ACATTCAGACCAGTGTGCTT 46_GAAGCAAGTGGCAAGAAAGA 44_TCTGGGCAAATCATTCTTGT 42_CCAGAAATAGAGGGTTTTCA 39_AATTGACCCATCGCGAAGTT 38_AGTAATCGATAC…	0	N/A	N/A	N/A
C48B6.2	WBGene00016740	chrI	+	1	Outron	161	68_ACAGGAAAAATCGGAAATGG 66_TTTATTTACAAAATGATCGA 53_TCTGAGTAAAATTGAATTTG 53_AATATTGCATTAATGAAGAC 53_AAGACAGGAAAAATCGGAAA 52_TAAAGAGTATTTTGGAGGAG 52_AAGAGTATTTTGGAGGAGAG 51_AGAATTAAAGAGTATTTTGG 49_AAACTTTTGAATACTTTACT 47_TTAATGAAGACAGGAAAAAT 47_AGATTTTTTTACTTCTGTAC 47_AAAGAGTATTTTGGAGGAGA 45_ACAAGTTCTAGCAAGTTTCA 39_TCAAAAGTTTGAAAATCAAC 27_ATCTGAGTAAAATTGAATTT 27_AATCTGAGTAAAATTGAATT 24_TCGAGAATTAAA…	0	N/A	N/A	N/A
C48B6.3	WBGene00016741	chrI	+	1	Outron	847	58_AGCTTAAATAGATTTGCACC 55_CATACCAAAAATCATGAGTC 52_GTGCAAACGCTTCGTGAGAC 47_GATAATGGCACTTTTAATTG 46_GAGAAGATAACTATCGATAA 34_AAAATTTGTTTCGTCTTTCC 33_TTTTTATTGATTTTCAGAAC 33_CAACACGAGTACTGTATTAA 24_GAGACCGGACTCATGATTTT 15_TAAAATTTGTTTCGTCTTTC	1	Outron	827	56_ACAAAACATTCGATTAGCAA 55_CATACCAAAAATCATGAGTC 52_GTGCAAACGCTTCGTGAGAC 47_GATAATGGCACTTTTAATTG 46_GAGAAGATAACTATCGATAA 34_AAAATTTGTTTCGTCTTTCC 33_TTTTTATTGATTTTCAGAAC 33_CAACACGAGTACTGTATTAA 24_GAGACCGGACTCATGATTTT 15_TAAAATTTGTTTCGTCTTTC
C48B6.4	WBGene00016742	chrI	+	1	Exon	2504	67_TTTCCAACACAATGACTCAG 66_TTTTCTCAATGACCCCAAAG 65_GAGGCGGTCGAGTAGACTGA 64_TGCTAAAAAAAACTGAAATG 64_TCTCAATGACCCCAAAGAGG 64_GAACCACTGAGTCATTGTGT 59_AAAAAACTGAAATGCGGTGT 55_CATATCAGTAAGGAAAGAGA 54_ATTTATGATAGAACTATTGA 53_TCTACTCGACCGCCTCTTTG 51_TCGAGTAGACTGATGGTAGC 50_CACAAAGATTCATATCAGTA 47_TTGGAATTGCGATAAGTTTG 47_TCTTTGGGGTCATTGAGAAA 46_CTTACTGATATGAATCTTTG 42_GGTAGCTGGTATGATTTCTA 42_CATTTATGATAG…	1	Exon	44	65_CCAGTAGAAGCGTTCGAAAG 64_CCGGTATCCGGAAGAGCCGA 60_ACATAGAGACATATACACTT 58_CGCCAATCCTTGTGCGACTG 57_TCCAGTAGAAGCGTTCGAAA 57_GGATTGGCGCGCGCATCCGT 54_TTCCAGTAGAAGCGTTCGAA 49_ACACTTAGGATTTTACTGCT 47_CCGTCGGCTCTTCCGGATAC 43_AAAAAATAAGATGATGTAAA 42_TGCCGCAGTCGCACAAGGAT 40_TGGAAGACACTTCCGGTATC 39_GATGTAAACGGATCGAAAAA 38_TATATGTCTCTATGTCTCTT 36_GTCTCTTTGGAAGACACTTC 36_CCCCTTTCGAACGCTTCTAC 29_AAATGTTTTCAC…
C48B6.9	WBGene00016745	chrI	-	1	Outron	171	58_TTTTTAAAAACCCCTCAAGG 58_AAGAGTCTATCACCAGGTGG 57_ATGCAATATGCCGAAACGCT 57_AAACAGAATCCCACCTTGAG 53_TTATTTTTAAAAACCCCTCA 52_AAAACAGAATCCCACCTTGA 51_TTTGATTCTGCATGCACTAG 50_CTTTTTCAAATGCCACCACC 49_TTTTAAAAACCCCTCAAGGT 44_AGATTAATTTGGTTTTTTCG 40_TTTCAGAACCAATATTGAAA 38_GTATTTCTTTCCTAGCGTTT 31_TTCGAGGAAACAAGAAAAAT 28_CTATTTTTAAATTTATTTTG 23_TATTTTTAAATTTATTTTGT 19_TAGAAATACCTTTTCAATAT 19_CAATTTTTTAAA…	0	N/A	N/A	N/A
C48E7.1	WBGene00016749	chrI	+	1	Outron	890	72_CTGGTGGTGAATGAATGTGG 69_TAGTAGTGAATGGAAAGAGG 68_GATAGGGTGGCTACTACTGG 67_CAATATCGTAAACAGATGGG 63_GTGTAGTAGTGAATGGAAAG 62_TGTATCCCAACATTTTTGGG 62_CTACTGGTGGTGAATGAATG 59_GGACAATATCGTAAACAGAT 57_TAAATATGTGTAGTAGTGAA 57_GTGGTGAATGAATGTGGTGG 57_GATGACAAGATCAATTGATA 57_GACAAGATCAATTGATAGGG 54_TGATATAATGATAATCATGA 54_AGTAGTGAATGGAAAGAGGT 54_AGGACAATATCGTAAACAGA 52_TGATGACAAGATCAATTGAT 52_GATATAATGATA…	0	N/A	N/A	N/A
C48E7.11	WBGene00016754	chrI	+	1	Outron	42	65_GCCAGCCAATGCAAAAGTGG 56_TCCCCTTTCTCGAATTTCTG 56_ACCACAGAAATTCGAGAAAG 55_ACACCACAGAAATTCGAGAA 52_AGAATTTACATCTACGATCA 51_TTAGCCAGCCAATGCAAAAG 47_AGCATTATAGCTAATCATAT 46_TAATCCATTTAATCAAAGGT 45_CTGTACCTCCACTTTTGCAT 45_AAATTAATCCATTTAATCAA 42_AATCCATTTAATCAAAGGTT 40_AAACTCCTGAAAAAATATAT 39_CACCACAGAAATTCGAGAAA 38_ACCTCCACTTTTGCATTGGC 14_ACTCCCAACCTTTGATTAAA 09_TCTTTCCTATATATTTTTTC	1	Outron	42	65_GCCAGCCAATGCAAAAGTGG 56_TCCCCTTTCTCGAATTTCTG 56_ACCACAGAAATTCGAGAAAG 55_ACACCACAGAAATTCGAGAA 52_AGAATTTACATCTACGATCA 51_TTAGCCAGCCAATGCAAAAG 47_AGCATTATAGCTAATCATAT 46_TAATCCATTTAATCAAAGGT 45_CTGTACCTCCACTTTTGCAT 45_AAATTAATCCATTTAATCAA 42_AATCCATTTAATCAAAGGTT 40_AAACTCCTGAAAAAATATAT 39_CACCACAGAAATTCGAGAAA 38_ACCTCCACTTTTGCATTGGC 14_ACTCCCAACCTTTGATTAAA 09_TCTTTCCTATATATTTTTTC
C48E7.2	WBGene00016750	chrI	+	1	Outron	70	66_GATGGTAGAGCACTTTCCGA 62_CCAAAAGGAACGAAAGAAAG 57_TACATCTTCTGGTGCTGGCG 57_GCGGCAAAAGGAAAGAAGGA 56_TTTGGAGATTATATGATGAG 56_TATATGATGAGAGGAGAAGA 54_ACGACACAAAAAATCCCAAA 53_GCTACATCTTCTGGTGCTGG 46_GTAGCACGCTTTCTGAATAA 46_GAACGAAAGAAAGCGGCAAA 43_CGTGCTACATCTTCTGGTGC 42_GAAAGCGGCAAAAGGAAAGA 42_CTGAATAATGGATCATATGT 41_GAAAGAAGGAAGGACGAAAA 41_CTACATCTTCTGGTGCTGGC 41_AGATTACCTTTTATTTCCTT 40_TTAACAAAAAAT…	0	N/A	N/A	N/A
C48E7.6	WBGene00016751	chrI	+	1	Exon	2872	68_AGGTTAATAAGATTTTTCAG 66_ATTCACAAGAAGCGATTGGG 63_TACGATACTAGCATATCGTG 56_AGAAGCGATTGGGAGGCGAC 55_AGCGATTGGGAGGCGACGGG 52_AAGAAGCGATTGGGAGGCGA 50_AGATTTACGAAAAAATGTCC 49_ATTATTCACAAGAAGCGATT 47_TACGACTTGTAGATCATTCC 45_GGGAGGCGACGGGAGGCGGT 45_GGAGGCGACGGGAGGCGGTC 45_CATTATTCACAAGAAGCGAT 44_TTTTTCTTATGATATTTCAA 44_ATGTGAGTCTCAGATTGCTT 43_CATTGAAATCCAGAGAAAAA 41_GATTGGGAGGCGACGGGAGG 38_TGATATTTCAAT…	0	N/A	N/A	N/A
C48E7.7	WBGene00016752	chrI	+	1	Exon	479	77_AAATAGAAAAGTGAGCATGG 68_TATTGAGTCACGTTTCAGAG 66_CTGATACCTGGCGATCCAGG 65_CGTCGAGTCCAGGCTCTCCG 65_ACGTTTCAGAGAGGAATCCA 65_AAGGTCAGGAATCATTGGAA 62_GTATCAAATGCAGAAAATGG 62_CCTGGATCGCCAGGTATCAG 62_AATTTGAAGTCGCGAAATCG 61_TTTTCTGCATTTGATACGAT 60_GTATGCCTGGTGCAAGTGGA 58_CCTGGTATGCCTGGTGCAAG 57_TGATACGATCGGCGTGGGCA 56_TGCATTTGATACGATCGGCG 56_ACTAAATAGAAAAGTGAGCA 54_CCAGGTATCAGAGGACGTCC 53_CCAGGACGTCCT…	0	N/A	N/A
C49A1.10	WBGene00008191	chrI	-	1	Outron	607	70_GGTGTTAGGATGTGTAAACG 64_AGAGACGCAGAGAAAGAGAG 63_GCTCTCTCCATCATCGCTGA 62_TCAAAAACCCCAAAAATCGT 61_GAGACGCAGAGAAAGAGAGC 57_TCCAGAGCAGATAAATCAGA 57_GCACATGTCGTGATCTTCCC 57_AAACCCCAAAAATCGTAGGT 57_AAAACCCCAAAAATCGTAGG 56_ATCGTAGGTGGGTAGCGGTG 55_CAGATAAATCAGAAGGCACA 55_CAAAAATCGTAGGTGGGTAG 54_TGCTCTCTCCATCATCGCTG 54_GATGTGTAAACGGGGCTCCC 54_GAGAAAGAAGAAGAAGAAGC 53_TCGTAGGTGGGTAGCGGTGT 52_CTCGCAGCTCTC…	1	Outron	745	77_CAAAAATGTATGCCACACTG 72_CGTGGTTCGAGTCCGCAGTG 70_GGTGTTAGGATGTGTAAACG 64_GGCTTCCAATCTGACGTCCG 64_AGAGACGCAGAGAAAGAGAG 63_TTTTTGTCCAAGTGGCGCAG 63_GCTCTCTCCATCATCGCTGA 61_GAGACGCAGAGAAAGAGAGC 57_TCCAGAGCAGATAAATCAGA 57_GCACATGTCGTGATCTTCCC 55_CAGATAAATCAGAAGGCACA 54_TTTTGTCCAAGTGGCGCAGT 54_TTTGAAAATTTTTGTCCAAG 54_TGCTCTCTCCATCATCGCTG 54_GATGTGTAAACGGGGCTCCC 53_CACACTGCGGACTCGAACCA 50_AGCACATGTCGT…
C49A1.5	WBGene00008187	chrI	+	1	Exon	69	69_GGATTACTGTGAGAGTACTG 66_GTACTGGGGAAATAGTGTAG 62_GAAGAGTGTATGTAAACTGT 61_GTACTTTAAGGGTACTGTTG 61_ATGCTGGGTGAGTACTGTAT 61_AGAATAACTGTAAGAATGCT 59_GGTACTGTTGGGGTAGTGTG 58_GTGTAGGGGAAATGTAGGAA 58_GGACTGTAGGGGTACTGTAG 58_GAAATGTAGGAAAGGTGTAG 58_GAAAGTGAAGGAGAAGTGTA 58_AAACTGTAGGCGTAGTGTAG 57_GGGTAGTGTGGGGAAAGTGA 57_GAGTACTGGGGAAATAGTGT 55_GTACTGTAGGGGTACTGTAG 55_AAATAGTGTAGGGGTACTGG 54_GAGTGCTGTAGG…	0	N/A	N/A	N/A
C49G9.2	WBGene00045474	chrI	+	0	N/A	N/A	N/A	1	Exon	96	69_TCTCTTCTAGTAAAACCCTG 69_CAGAAATACATCGAAGACGG 68_TGGAGATCAGGGACCCCACA 67_ATCACTGGTGATGAGAAACA 63_TCTTCTAGTAAAACCCTGTG 63_GTCGAAGCTGGGAGATTCAG 63_AAACAGAAATACATCGAAGA 58_AGAAATACATCGAAGACGGC 57_CTGGAGATCAGGGACCCCAC 57_AAATCATGTGTGTCGAAGCT 53_TTCAGGGGATCTGGAGATCA 53_AGCAGAATGGTCATCATCAC 52_GGTCTTGTTACGTTTTCGGA 51_CTCTTCTAGTAAAACCCTGT 48_TGTCGAAGCTGGGAGATTCA 47_TCCCAAATTAATAGGGTTCA 47_GGTGATGAGAAA…
C50F2.1	WBGene00016835	chrI	+	1	Exon	24	66_CACCTCTTGCGAAAAAAGCG 64_GAGGTGTAACAGTACCTGGA 63_TGTAGAATTAGTCGGAAGAG 56_GATCTCATGACAAGCCATCC 56_ATCGACCGTTTTCCAGTTAG 54_GGTGACAATGTAGAATTAGT 51_TGCCACGCTTTTTTCGCAAG 50_TTAACTGAGTTCTTTTACGA 50_TGTCACCCCTAACTGGAAAA 50_GAAGAGAGGCTGCGCAACAA 49_GCAAGAGGTGTAACAGTACC 40_ATATCGACCGTTTTCCAGTT 39_CTGAGTTCTTTTACGATGGC 37_TATCGACCGTTTTCCAGTTA 36_TTTACGATGGCTGGAAGAAT 33_TCTACATTGTCACCCCTAAC 21_AAAGCGTGGCAC…	0	N/A	N/A	N/A
C50F2.2	WBGene00016836	chrI	+	1	Outron	844	72_GTTAGACAACACAACAACCA 56_TTTGAAGCTCGCCGAAGAGG 56_AAATTTGAAGCTCGCCGAAG 41_AAATTTCCAAAAATCTGAGC 40_TCAAGCTTCTTCCTCCTCTT 37_TTTTTTTGTGATGTTTTCCT 32_GGAAAACATCACAAAAAAAT 27_TCACAAAAAAATTGGAAAAT 25_TTTTATTTTATTTGTTGTTC 23_GTTGTTCCAGCTCAGATTTT 17_ATTGTGTTTTTAATTTTTTT	0	N/A	N/A	N/A
C50F2.3	WBGene00016837	chrI	+	1	Outron	1298	69_TCGGCTTGATGCTGTCACGA 68_GTTCATGAGGACAATGAATG 67_GATCAAGGATAAACTCGTCG 67_GAAGGTTGCCAATCAACCTG 63_TTCATTGTCCTCATGAACGA 62_AATCGAGCTGGTAAATGAGT 61_AGAAGAAACCGTCGTTCATG 60_TCAACCTGTGGATCTTGAAG 60_ACTTCCACTTCAAGATCCAC 58_TTCGGCTTGATGCTGTCACG 57_TGCCCAGACTGAATTGTCGC 55_TCATGGGTTGCAGCTTGAGC 55_AGTGAGAGTCGTCGCAGTAT 55_AGCCGGCGACAATTCAGTCT 54_ACAAAAAGAATACGAAGAGA 53_TGATTTTATGAAATCGATCA 52_TTCATAAGCAAA…	1	Outron	1298	69_TCGGCTTGATGCTGTCACGA 68_GTTCATGAGGACAATGAATG 67_GATCAAGGATAAACTCGTCG 67_GAAGGTTGCCAATCAACCTG 63_TTCATTGTCCTCATGAACGA 62_AATCGAGCTGGTAAATGAGT 61_AGAAGAAACCGTCGTTCATG 60_TCAACCTGTGGATCTTGAAG 60_ACTTCCACTTCAAGATCCAC 58_TTCGGCTTGATGCTGTCACG 57_TGCCCAGACTGAATTGTCGC 55_TCATGGGTTGCAGCTTGAGC 55_AGTGAGAGTCGTCGCAGTAT 55_AGCCGGCGACAATTCAGTCT 54_ACAAAAAGAATACGAAGAGA 53_TGATTTTATGAAATCGATCA 52_TTCATAAGCAAA…
C50F2.4	WBGene00016838	chrI	-	1	Exon	10	67_AATTGGTGGCAACTTGTGGG 66_TGGGATGAAGAATAAATGAG 64_CGAAGACATAAAAACAGTGA 63_CATAAAAACAGTGAAGGTGG 62_AGACATAAAAACAGTGAAGG 57_TCCAAAAAAAGAACCACACC 56_CGGAGCCAGTTGGGATCAAG 56_CAGGTTATGGGAACCAGGTG 56_ATTCGCTTTCCGGAGCCAGT 54_GTGAAATTGAGAGATTCAAA 54_GGTAAGACACATCTGGAGAC 54_GGCTCCGGAAAGCGAATTGG 51_TTTGACAGGTTATGGGAACC 51_GGTGGCGGAGATGAAGCAAA 50_AGCGAATTGGTGGCAACTTG 50_ACTGGCTCCGGAAAGCGAAT 49_TTACTCAATCAG…	1	Exon	10	67_AATTGGTGGCAACTTGTGGG 66_TGGGATGAAGAATAAATGAG 64_CGAAGACATAAAAACAGTGA 63_CATAAAAACAGTGAAGGTGG 62_AGACATAAAAACAGTGAAGG 57_TCCAAAAAAAGAACCACACC 56_CGGAGCCAGTTGGGATCAAG 56_CAGGTTATGGGAACCAGGTG 56_ATTCGCTTTCCGGAGCCAGT 54_GTGAAATTGAGAGATTCAAA 54_GGTAAGACACATCTGGAGAC 54_GGCTCCGGAAAGCGAATTGG 51_TTTGACAGGTTATGGGAACC 51_GGTGGCGGAGATGAAGCAAA 50_AGCGAATTGGTGGCAACTTG 50_ACTGGCTCCGGAAAGCGAAT 49_TTACTCAATCAG…
C50F2.5	WBGene00016839	chrI	-	1	Exon	813	71_GACTTCGGATACGGAGACGA 65_GTGGTCATCCCATCAGACTT 65_GCCATGACTGGAATGTGCGA 62_TTTTAACTAGGTGATAGAGC 62_CGAGGGAGAACGTCGTCAAG 61_TGCCATGACTGGAATGTGCG 59_GTTTTAACTAGGTGATAGAG 58_TATTTTACAGGAAGTCATCA 57_TACAGCGCTCAAATATACAA 56_TCCCTCGCACATTCCAGTCA 56_TAAAAATTGGGTGTCAAAGG 56_GTTCTAACTATTCATGGGCC 56_ATTTTACAGGAAGTCATCAA 55_CTATTCATGGGCCGGGAGAG 54_ACAGGAAGTCATCAAGGGAA 53_GAGACGAGCTTTTCCTGGAA 52_GATGACTTCCTG…	1	Exon	59	70_ACAGAGATTTTACTTCAGGG 64_AGAATAACAAATACAGTAGG 61_TCAGTCTAGCGACCTTCTCG 61_CAGGGTGGCCCATAATTATG 60_CATTAATGAAGCTATCTGGA 56_GAAAGAATAACAAATACAGT 56_ACATTCTAAATTCTGAAGCA 55_TACAGTAGGGGGCCACGAGA 55_AAGAATAACAAATACAGTAG 50_ATTACAGAGATTTTACTTCA 50_AAAGAATAACAAATACAGTA 45_ATGTTATCACGTGAGTGAAA 43_TCTCTGTAATCCTGCAAAAC 43_GCTTCTGTAGTTCAATGAAT 38_ATCTCTGTAATCCTGCAAAA 35_GGAAAGAGCTCCCGTTTTGC 33_ATTATAAAAAAA…
C50F2.7	WBGene00016840	chrI	-	1	Exon	203	74_ATCTGGAAAAGATACGACAG 56_TGATGTTACATTCAAACGGT 55_CAAAAAATTTCCAGGACTCA 52_TTCCAGATTGGTTGACTCGT 51_TGTGACGAAAGTGCAAAGAT 51_ATATTGATGTTACATTCAAA 50_CGAAAGTGCAAAGATAGGAT 48_CGTCACAAATTGATTGGAGT 48_ATCTAAAATTTGAATTTACC 46_TTGGAGTTGGCCTTGAGTCC 45_TTCCAACGAGTCAACCAATC 37_CACTTTCGTCACAAATTGAT 36_TTCATCTAACACTTGTTAAT 35_CTGTCGTATCTTTTCCAGAT 33_TTTTTTCAAAATGTGTTTCC 32_TTTTTCTTTGAAAAAACATT 32_ATTTCTAACAAA…	0	N/A	N/A	N/A
C50F2.8	WBGene00016841	chrI	-	1	Outron	2664	74_AAAATCGGTTCGATAATGAG 70_CGAATTCGAAGAGCAGATGG 69_TGTTTATAAACACACCAGGG 65_CAGGGTGGCCTCGAAGAGTG 64_AGTGCTCGAGCTATCCGGAG 63_GCTCGAGCTATCCGGAGAGG 63_GAATGGTGTAATCCGAACGA 63_CTTTGTTTATAAACACACCA 61_GTCTTCTCCGGGAAAAGTGG 60_ATTCGAAGAGCAGATGGTGG 59_GAACGAATTCGAAGAGCAGA 57_TCTTTGTTTATAAACACACC 57_GATGGTGGTGGTCTAAGGAT 55_TATCGGCGACTCTTTAATAG 54_ATTGTCTTCTCCGGGAAAAG 53_CGCACTCTTCGAGGCCACCC 52_TTATTCATTCAT…	0	N/A	N/A	N/A
C53D5.1	WBGene00016902	chrI	+	1	Outron	2012	63_TCACTAGACGATTATTGGAG 63_AATCGATGCTGAAGTGTCGT 62_GTTTGACAAGACACGTTAGC 58_TGAATTCGCCCATTTTCCGA 57_TCCGATGGAAGAAAAACCAA 57_TCACATTTGATAGATTGTCC 53_GGGCGAATTCATTGGAAATG 50_AAATATTGCCGTATTTCCAT 49_ATTTCAGATTATAAAAATCC 49_AAGAAAAACCAATGGAAATA 46_AGTGAATTCTTGAATAAATC 45_TTCACATTTGATAGATTGTC 44_TTTGAAATTAAGGATTTTAG 37_TCCATTGGTTTTTCTTCCAT 37_CGGAAAATGGGCGAATTCAT 37_CAGAATTTTATGAAAGCAAC 34_TTTTTCTTCCAT…	1	Outron	2017	63_TCACTAGACGATTATTGGAG 63_AATCGATGCTGAAGTGTCGT 62_GTTTGACAAGACACGTTAGC 58_TGAATTCGCCCATTTTCCGA 57_TCCGATGGAAGAAAAACCAA 57_TCACATTTGATAGATTGTCC 53_GGGCGAATTCATTGGAAATG 50_AAATATTGCCGTATTTCCAT 49_ATTTCAGATTATAAAAATCC 49_AAGAAAAACCAATGGAAATA 46_AGTGAATTCTTGAATAAATC 45_TTCACATTTGATAGATTGTC 44_TTTGAAATTAAGGATTTTAG 37_TCCATTGGTTTTTCTTCCAT 37_CGGAAAATGGGCGAATTCAT 37_CAGAATTTTATGAAAGCAAC 34_TTTTTCTTCCAT…
C53D5.2	WBGene00016903	chrI	+	1	Exon	95	68_CGGACTAGAATTCCCTCTGG 66_ACGATTTTTTAGGCCACCAG 65_ATAATGATAAAGGATCAAGA 63_CGATTTTTTAGGCCACCAGA 62_TGTGTAATACACAAGTACCA 62_TGGCCTAGAAACTTTTCTGG 61_AGGTTTCAAAAAATTTTCCG 60_ACACGGACTAGAATTCCCTC 58_CATTGTTTCTATTTTCATCG 57_TAATGATAAAGGATCAAGAA 57_TAAATTATTTCAAATTCGGA 46_CAGAAATTTTCAGCAAAATC 46_AACATTTTCTAAGCCTAAAG 45_TATCATAATCATAATGATAA 44_AAAGGATCAAGAAGGGATAA 41_TTCAGAACTCTAAATAACTA 36_AGGCCACCAGAA…	0	N/A	N/A	N/A
C53D5.3	WBGene00016904	chrI	+	1	Outron	406	63_TAGAAACTTCTAGATGACCC 57_CATGTTTGGCTCCCAAGCCG 54_TTTCGAAAACAAATTTTGCC 53_GCCGAACTTTTTCTAGGCCA 53_ACTTTTTCTAGGCCACGGCT 52_TCAAAAAAAAATCGGTTTGG 52_GCCGTGGCCTAGAAAAAGTT 51_GCTAAACATTCTAACTTCCT 50_ACGTTTCAAAAAATTTTTGG 49_CACGGCTTGGGAGCCAAACA 48_CGTTTCAAAAAATTTTTGGC 47_CAAAAAAAAATCGGTTTGGC 44_AATTTTCAGAGAATAAAATT 41_TTTTCAAAAAAAAATCGGTT 39_TTAGAATGTTTAGCCATGTT 39_CTTTTTCTAGGCCACGGCTT 39_AAATTCTCTCAG…	0	N/A	N/A	N/A
C53D5.5	WBGene00016906	chrI	-	1	Outron	162	71_TTAGAGAAAATGTGGCATCG 69_TGTGGTGGGAGAGAGTTGGG 68_GTGACAGAAGAGATATTCTG 65_GGGTGGAAGGGGGAACAATG 64_TGGAGTATAGGAGAAAGTGG 64_AAACTGATGATGATGATAGG 63_ACAGAAGAGATATTCTGTGG 63_ACAACAGAAAAAAAGTCGAT 60_ATTCTGTGGTGGGAGAGAGT 58_CAGAAGAGATATTCTGTGGT 57_AATAAAAATTAGAGAAAATG 56_ATTTGGAGTATAGGAGAAAG 55_GTGGCATCGGGGAGAAGTGG 54_AAGAAACTGATGATGATGAT 53_AATGTGGCATCGGGGAGAAG 53_AACGAGTAGATTTGAAAATG 51_AGGGGGAACAAT…	1	Outron	99	71_TTAGAGAAAATGTGGCATCG 69_TGTGGTGGGAGAGAGTTGGG 68_GTGACAGAAGAGATATTCTG 68_ACGAGAAGAGAAGAGAAGAG 65_TCGATAAAGAGAGCTATTGG 65_GGGTGGAAGGGGGAACAATG 64_TGGAGTATAGGAGAAAGTGG 63_ACAGAAGAGATATTCTGTGG 63_ACAACAGAAAAAAAGTCGAT 62_GCCAATAGCTCTCTTTATCG 60_ATTCTGTGGTGGGAGAGAGT 58_CAGAAGAGATATTCTGTGGT 57_CGAGAAGAGAAGAGAAGAGG 57_AATAAAAATTAGAGAAAATG 56_ATTTGGAGTATAGGAGAAAG 55_GTGGCATCGGGGAGAAGTGG 53_AATGTGGCATCG…
C53H9.2	WBGene00016907	chrI	+	1	Outron	158	71_AATGCTTGTGTCGATTTACG 65_CGATTCGATGGAATTGCCCG 58_CGAAAACTGTTTCTGTGCCA 56_TCACATTTCAATCGATTCGA 55_GAAAACTGTTTCTGTGCCAC 45_CGTGGCACAGAAACAGTTTT 43_AGGCGCACGCAATTTCCGTT 41_AACGAAGCAGTTGCTGCATC 40_GGCGCACGCAATTTCCGTTT 35_CGAGGAGAAACAATGTTTAA 28_GCTGCATCTGGAAAGAATTA 27_TGGTTTCTAATGTATTTTTG 27_CTGCATCTGGAAAGAATTAA 04_CTATTTTAAATTGATTTTTC	1	Outron	158	71_AATGCTTGTGTCGATTTACG 65_CGATTCGATGGAATTGCCCG 58_CGAAAACTGTTTCTGTGCCA 56_TCACATTTCAATCGATTCGA 55_GAAAACTGTTTCTGTGCCAC 45_CGTGGCACAGAAACAGTTTT 43_AGGCGCACGCAATTTCCGTT 41_AACGAAGCAGTTGCTGCATC 40_GGCGCACGCAATTTCCGTTT 35_CGAGGAGAAACAATGTTTAA 28_GCTGCATCTGGAAAGAATTA 27_TGGTTTCTAATGTATTTTTG 27_CTGCATCTGGAAAGAATTAA 04_CTATTTTAAATTGATTTTTC
C53H9.3	WBGene00044746	chrI	-	1	Outron	202	72_TAGTGAGAAAGGGCATATCG 66_CATCAACGTGCAAAGTACGA 64_TTTCTGCTGCCATCTCGTCG 62_AGTGATTTGTTCAAACCCGA 57_TATCGCGGCGAGACCCCAAA 56_TCGGGTTTGAACAAATCACT 55_GCAACGATCGTGAGAAAACT 53_AAATTTAGGCCTCGACGAGA 51_TGGAAAACAAAGATTTTCGA 51_AAGGCTTTTTATTGCTCGCA 50_AGCAGAAAACTAGTGAGAAA 49_CAGCAGAAAACTAGTGAGAA 46_GCGAGCAATAAAAAGCCTTC 43_TGCGAGCAATAAAAAGCCTT 39_AAAAATTCGAAAAAAAATTT 36_CATTCAATTCACAAGAAAAT 35_TCATTCAATTCA…	0	N/A	N/A	N/A
C54C8.3	WBGene00008291	chrI	-	1	Exon	586	64_ATTTCTGAAAGATCTTATCG 62_TTTGCTCTGAGCAATTGGCA 61_TGTACGTAGAGCGTTGAAGT 61_ATTATTATGAGCACTGACTT 55_TCTGAGCAATTGGCAAGGAT 52_AAATCAATTTTGGTAGCGAA 51_TTTGCGAAACAAATTCGAAA 45_GTATTTTGTCATTTAGGGCT 44_ACGCTCTACGTACATTCAAA 44_AATTATTATGAGCACTGACT 42_ACCATTTTGCTCTGAGCAAT 40_CAGCCCTAAATGACAAAATA 39_CGTATTTTGTCATTTAGGGC 38_TGCTCAGAGCAAAATGGTTC 38_GCCAATTGCTCAGAGCAAAA 35_CGATAAGATCTTTCAGAAAT 29_TTCAGTCGAAAA…	0	N/A	N/A	N/A
C54C8.4	WBGene00008292	chrI	+	1	Exon	17	63_AAGCGAGATATAGGGCGACA 62_CGAGATATAGGGCGACATGG 62_CCTTAAACTATTGACCCTAG 61_AGTCTCGGTTAAAGTGGTGT 59_TCCGGTATGGCAGCAACACA 56_TGTAAGCCAGTAAGCCACTA 56_TCTTGTGACTAGGTCCGGTA 56_GTGTAAGCCAGTAAGCCACT 55_GAGATATAGGGCGACATGGC 55_AAAATTATGTTCTTGTGACT 54_TGTGTGAGTCTCGGTTAAAG 53_ACGTTTGAATGTGTGAGTCT 45_CAAAAAAAAATCCAAAAAGT 44_TATGTTCTTGTGACTAGGTC 44_GCAAGTGAAAGCGAGATATA 42_TCCTTGTGTTGCTGCCATAC 38_TATTAATTTGAC…	0	N/A	N/A	N/A
C54G4.5	WBGene00008315	chrI	+	1	Outron	2897	71_AACCTGTGATACATGCACAC 66_TTCAAAGCACGGGAACACTG 66_TAACCTGTGATACATGCACA 65_ATCACAGGTTACTGTCTCCA 63_TCAAAGCACGGGAACACTGT 62_CAGGTTGTAGAGGAGGAAGA 61_TTTGTTTTATTGCTTAACGG 61_ATCGACTGATACAATGATAG 60_TTGTACCGAAATTATCGAAG 60_ACGGGAACACTGTGGGCACA 58_TCACTTTCAGGTTGTAGAGG 58_GGTAAATTAGGAATCACTCC 58_ACTATCATTGTATCAGTCGA 57_GATAAAATAACAGTAAATAG 57_ATTAGGAATCACTCCAGGCA 56_CATTGGGATCTTTCAAAGCA 56_ATTGGGATCTTT…	0	N/A	N/A	N/A
C54G4.9	WBGene00008318	chrI	-	1	Outron	210	72_GCCAGAAACACAGCTCACCA 70_TCTGTTACAGCAATCAAGAG 67_GGAACGACTGGATCCATCGA 64_TTTTACTGATATATTTCCGG 61_GTATATTTTCTGTATTTCAG 61_AACCACAGTTAGTACATTGG 59_TTCCTCCAATGTACTAACTG 59_CGAGCCGAAGAAGCTACAGC 59_AGTGGATTCAAGGCTGTCGT 58_TGGAACCACAGTTAGTACAT 55_TTCTTCGGCTCGGCGAATTG 55_GTTTGATTGTGAAAGGAAGA 54_CAGCTGTAGCTTCTTCGGCT 54_CAAACAGTTACTTCCGTCGA 54_AGTAACTGTTTGATTGTGAA 53_AACAATTTGAAAGTGTCCTC 50_GAAGAAGAGACG…	0	N/A	N/A	N/A
C54G6.1	WBGene00016930	chrI	-	1	Exon	49	63_TAACAAAAAGTCTAATGTCG 62_GTATCCAGTTAAAGGCGCAT 61_CATCGGCAAAAAGGTTGCTG 60_CTTTAACTGGATACTGTAGC 55_TAAGTCTCACTTTAATCTCG 53_AATAACAAAAAGTCTAATGT 49_TTTGTTTAAGAAATTGGTTA 49_ATAACAAAAAGTCTAATGTC 46_CATGCTCAAACAGATTTTTG 37_TTAAAGGCGCATCGGCAAAA 33_TATATTGCATTTTTTCGTTT 29_TTTGCCGATGCGCCTTTAAC 29_CTGCTACAGTATCCAGTTAA 19_TTTAAATTTGTTTAAGAAAT 17_AATTTCTTAAACAAATTTAA 15_AATAATTAAATAATTATTTT	1	Exon	49	63_TAACAAAAAGTCTAATGTCG 62_GTATCCAGTTAAAGGCGCAT 61_CATCGGCAAAAAGGTTGCTG 60_CTTTAACTGGATACTGTAGC 55_TAAGTCTCACTTTAATCTCG 53_AATAACAAAAAGTCTAATGT 49_TTTGTTTAAGAAATTGGTTA 49_ATAACAAAAAGTCTAATGTC 46_CATGCTCAAACAGATTTTTG 37_TTAAAGGCGCATCGGCAAAA 33_TATATTGCATTTTTTCGTTT 29_TTTGCCGATGCGCCTTTAAC 29_CTGCTACAGTATCCAGTTAA 19_TTTAAATTTGTTTAAGAAAT 17_AATTTCTTAAACAAATTTAA 15_AATAATTAAATAATTATTTT
C54G6.2	WBGene00016931	chrI	+	1	Exon	2810	67_GGAAAGTCGTGTACTCCACA 60_TTTTGGCTCTGCCATATCTG 59_AGAATTCAAAAAATGTGGCT 58_ACTAAATATATTTGTCCGTG 56_ATGGAAGAGTCTGCCGAACT 55_CCGTAAATCTACCCCAGATA 51_GCGCGTTGCGTGTCGCGTCG 50_TCTTCCATTTCAATTTATGA 44_AGAGCCAAAATGGCCTAGTT 41_CTCTTCCATTTCAATTTATG 40_AAGAATTCAAAAAATGTGGC 38_GCTTCCCTCATAAATTGAAA 35_CAGATATGGCAGAGCCAAAA 35_AAAAACTGAAAATAATTTTG 34_ATTTTGGCTCTGCCATATCT 33_TTTTAAAAAGCAATTTTTCA 32_TCTGCCGAACTA…	0	N/A	N/A
C55B7.1.1	WBGene00001599	chrI	+	1	Exon	58	76_AGTACTGTAGAGGACGAACG 75_ATACGAGCAGCATAGGACAA 65_TATTTGCCTCGTCCGCGAGG 65_GACTATTTGCCTCGTCCGCG 63_ATGGCAAAAAGTGCGATGCA 61_CATACGAGCAGCATAGGACA 56_AAGGCTCATACGAGCAGCAT 55_TTCAGAAAGAAAAATTCTGA 49_ACTCCTCCTCCTCGCGGACG 47_GCCATACCAGTAATACTTTG 47_AGAAATGAATATTAGTGTAC 43_TCCACAAAGTATTACTGGTA 42_TTGCCTCGTCCGCGAGGAGG 40_AAGGTTCCACAAAGTATTAC 38_AAAGGTCTCCAGATTAATTA 36_AATAGTTTCCCTAATTAATC 33_GCCTTTTAAAAA…	1	Exon	58	76_AGTACTGTAGAGGACGAACG 75_ATACGAGCAGCATAGGACAA 65_TATTTGCCTCGTCCGCGAGG 65_GACTATTTGCCTCGTCCGCG 63_ATGGCAAAAAGTGCGATGCA 61_CATACGAGCAGCATAGGACA 56_AAGGCTCATACGAGCAGCAT 55_TTCAGAAAGAAAAATTCTGA 49_ACTCCTCCTCCTCGCGGACG 47_GCCATACCAGTAATACTTTG 47_AGAAATGAATATTAGTGTAC 43_TCCACAAAGTATTACTGGTA 42_TTGCCTCGTCCGCGAGGAGG 40_AAGGTTCCACAAAGTATTAC 38_AAAGGTCTCCAGATTAATTA 36_AATAGTTTCCCTAATTAATC 33_GCCTTTTAAAAA…
C55B7.11	WBGene00016947	chrI	-	1	Outron	193	72_TCCTCTACAGTACTCCCGCG 70_TTTGGTAGTAGCAACAATGG 67_AAGATTTGAAATTTGCCGCG 63_GCCGCGCGGGAGTACTGTAG 62_GTTTTGGAAGCAATCCATCA 62_GGATTCGGTAGCGGTAACAC 61_GGATTTGGTAGTAGCAACAA 60_TTTGGAAGTGGAAATGCAGG 58_TTGGAAGTGGAAATGCAGGC 56_TTCGGTAGCGGTAACACTGG 56_GGTTTTGGAAGTGGAAATGC 56_GATCCTCCGCCAAACCCTGA 56_AGCAATCCATCAGGGTTTGG 56_AATCCATCAGGGTTTGGCGG 55_TGGATTGCTTCCAAAACTGA 55_AAGTGGAAATGCAGGCGGGA 53_GGAGGATCGGGA…	1	Outron	193	72_TCCTCTACAGTACTCCCGCG 70_TTTGGTAGTAGCAACAATGG 67_AAGATTTGAAATTTGCCGCG 63_GCCGCGCGGGAGTACTGTAG 62_GTTTTGGAAGCAATCCATCA 62_GGATTCGGTAGCGGTAACAC 61_GGATTTGGTAGTAGCAACAA 60_TTTGGAAGTGGAAATGCAGG 58_TTGGAAGTGGAAATGCAGGC 56_TTCGGTAGCGGTAACACTGG 56_GGTTTTGGAAGTGGAAATGC 56_GATCCTCCGCCAAACCCTGA 56_AGCAATCCATCAGGGTTTGG 56_AATCCATCAGGGTTTGGCGG 55_TGGATTGCTTCCAAAACTGA 55_AAGTGGAAATGCAGGCGGGA 53_GGAGGATCGGGA…
C55B7.2.1	WBGene00001627	chrI	+	1	Outron	1727	59_AAATTTCAAATTCAATCACT 58_AATCCATTTTTATTTTACTG 41_TGATCTAATCTAGTTTGAAA 39_ACTTCCCAAACTATTTGAAA 38_AAAATAAATAAATCCAAATT 37_TTCGAGAGTATTCTTGAAAT 37_GAACCGCAGTAAAATAAAAA 36_ATGACCATTTCAAATAGTTT 35_TTGAAATGGTTAAATAAAAA 35_GGGAAGTCGATTAAAAAATT 33_GGATTAGAATTCTTCAAAAA 28_TGGGAAGTCGATTAAAAAAT 28_TAAATAAAAAAGGACTAAAA 21_AATGACCATTTCAAATAGTT 17_GAAGAATTCTAATCCTAATT 16_TAAAATCAATAAATATATTT	0	N/A	N/A	N/A
C55B7.3	WBGene00016942	chrI	+	1	Outron	531	70_CAATGTGTAAAATGGCTCGG 64_TCAGAATATTCATTTCACAA 62_GCTCAATGTGTAAAATGGCT 60_ATAAAATAGAAGCTCATCAT 53_AATTGTGTTCAATTGAATAT 49_TCTCTATAGAACTTTTCGGC 48_GTAAAATGGCTCGGTGGTGT 48_ATGATTGGAGAGATTTATGA 41_TTCTATAGAGATGCAATGAT 36_CATCAGCTCAATGTGTAAAA 31_AATTGAATTCAAATGTTTCA 22_TGCATCTCTATAGAACTTTT	1	Outron	59	68_AAGTATCTGAATGTATCACT 65_GATAAGAAATATAACTGTGA 64_TGATAAGAAATATAACTGTG 63_TTTGCAATTGGTGTATACAC 63_GTGAGGGTGGGATGTACGGT 62_TTCACGAGATAAAATTGTGA 57_AGAAATATAACTGTGAGGGT 54_TATTTCTTATCACATATCGA 50_ATAGCAGTACAGAATACTAT 48_AAGAAATATAACTGTGAGGG 47_AGGAAACGCAACTGAATACT 46_GTATACACTGGTGATAAATC 44_TTGGAGCAGTTATTTTTGAA 43_TCTCAACAAGTGTTTGCAAT 42_AACTGTGAGGGTGGGATGTA 33_AGATACTTTTGAGATTTGTT 24_TTTCAAAAACTC…
C55C2.4	WBGene00016950	chrI	+	0	N/A	N/A	N/A	1	Exon	140	64_AGAGATTCCCTATAAATCTG 58_ATTCCCTATAAATCTGGGGT 56_TGGGGTTGGTGGAAAGTCGC 53_TTTGGAAAATTGGCAAATTG 50_AAATTGGCAATTTGCCGGAA 48_TTCTGGTGAATACGGCAAAC 48_TAGAGATTCCCTATAAATCT 46_AAAATTTCAATTCCGGCAAA 45_TTGGTAAATCGGCCATTTGC 45_ACGGCAAATCTGTAAATTGC 44_CCCTATAAATCTGGGGTTGG 40_ATTGAAATTTTCTGGCAAAT 38_TTGGTAAATCGGCAATTTGC 38_CTGGCAAATCGGTAAATTGC 38_CTGGAAAATTGGCAATTTGC 37_TTGAAATTTTCTGGTGAATA 37_TTACCAAAAATG…
cah-6	WBGene00000284	chrI	+	1	Outron	2697	72_GCAACCGTTTTATTGCTACG 67_GAAGAATGACTTCAATATCG 63_TTTTAATCTCAAATAAATCG 63_GCCTAGAAAAAGCAAAACCT 59_GAAATTTTGAATGGGCTCGT 59_CATAACGGTTTACAAAAACT 53_AATGACTTCAATATCGTGGC 51_TCTCAAATAAATCGTGGCCG 49_AACAACAAAACCCCAATTCA 48_CGATCAAATCGAGATTTTTG 48_CCGAAAATGGCCTTGAATTG 47_ATTGAAGTCATTCTTCATAA 45_GATCAAATCGAGATTTTTGT 43_TTAAATAGTGAAATTTTGAA 43_AAACGGTTGCTCGAATTTGA 42_CACTATTTAATTTCATGATG 40_TAAATAGTGAAA…	0	N/A	N/A	N/A
capg-1	WBGene00009254	chrI	-	1	Outron	254	61_AGGTTGAAGTACGGAAAACT 59_GAACTTTCGGAATTGAAAAG 55_ATTCTAGGTAATGCAATCAC 54_GTTTCGTCACCACTTAATCC 51_GAGCTCTAGTTATTACTGCC 50_TGCAATCACAGGTTGAAGTA 50_TACTGAATTCTAGTCTACTT 46_TAGAAACAAACACATAGAAA 45_TTATTACTGCCAGGATTAAG 41_GGAACTTTCGGAATTGAAAA 41_ATTTATTTTTTATTTAAAAA 38_TCAATTGAAGAAATATTAAC 36_TTATTTAAAAACGGAACTTT 35_CGGAACTTTCGGAATTGAAA 35_ATTTTATTTAAGTATTTAAC 34_TTATTAAAAGATAAAATTCT 25_TAAATAAAAAAT…	0	N/A	N/A	N/A
car-1	WBGene00012484	chrI	+	1	Outron	340	60_TCATAAAATAAGTGGGCAGA 60_TATGAGGTACTGCGCAGCCA 56_CAGTACCTCATAAAATAAGT 52_TTACTGCAATGGTACGGCCG 52_GCAGTACCTCATAAAATAAG 49_GTCTGCCCACTTATTTTATG 49_ACTTGAAAATCACAAAAAAT 45_TTATTTTTACTGCAATGGTA 42_TTATTTTTTTTGATTTTCTA 41_CAAAATTATTTTTACTGCAA 40_CTTCTCAAACAGCTAAAAAT 38_AAATCGGCAGAAGAAATAAA 28_GTTATTTTTTTTGATTTTCT 28_AACTTGAAAATCACAAAAAA 28_AAACAACAAAAATCCTAAAA 21_AAGTTCAATTAGTGAGTTTT	1	Outron	1904	72_ATGATATTAGGAGAAAAACG 70_CCTTACCTACAAAAACGCCG 69_TGATATTAGGAGAAAAACGG 68_ACTCGAATCGGCTCTCTACG 65_CGGAGAGAGCGTGAGCGTCG 63_TTTTTCGTGTACATATCTCG 57_CGTAGAGAGCCGATTCGAGT 56_AGCCGATTCGAGTCGGGCCA 55_GGCGGGGAGGGGGAAAGGGT 55_AAAGGGTGGGATTTTTGAAG 54_GTAGAGAGCCGATTCGAGTC 50_TGCAATTTTAAAAGTGTCTG 49_TACATATCTCGTGGAAATTG 48_CGCGACGCTCACGCTCTCTC 47_GTTTTTGTAGGTAAGGCTTC 43_CACAGGCGGGGAGGGGGAAA 42_TCGGGCCACGGC…
cars-1	WBGene00000800	chrI	-	1	Exon	846	66_CCATCAGAAACATCCTTGCG 66_ATGTAACGGGCCATAATGAG 66_ACTCAAAGAATCAGAATCGG 65_TACTCAAAGAATCAGAATCG 57_GGCCATAATGAGCGGTAGTG 55_GGCTGAGTTGGCTCCACGCA 52_GAAGATATTTCAGATGTAAC 52_CCACGCAAGGATGTTTCTGA 50_ATACTCAAAGAATCAGAATC 48_GGGCCATAATGAGCGGTAGT 47_CGGGCCATAATGAGCGGTAG 46_GGAAGATATTTCAGATGTAA 44_TATACTCAAAGAATCAGAAT 40_CACATTGATTGCTACTTTTG 40_ATCCCCACTACCGCTCATTA 36_GTCGAGCTTACACCATAAAA 26_AACGATCTAACT…	0	N/A	N/A	N/A
cas-2	WBGene00015975	chrI	+	1	Outron	396	73_GCTGATCGTTACAGTCAACG 68_TGAAGGACAAATCGATCTCG 65_TAACGATCAGCAATGTACAG 64_TGCTCGCCAAGGAACTGCAA 63_TCCTTGGCGAGCAACAGCTG 63_CAGATTGTCTTCCATCCGGT 63_AACGATCAGCAATGTACAGT 61_AATTGCTCGAGATGCCACAA 60_ATCAGCAATGTACAGTGGGA 59_TTACAGTCAACGTGGAGCAA 58_GGTGAAGATGAGAGTGAACT 57_TCATCAGATTGTCTTCCATC 56_ATGATCGTAGCAAAGATCAT 55_TCAGCAATGTACAGTGGGAC 55_GGACGGGAAGTCCGACCGGA 55_GCCCACAAGCTGAGCCATTG 55_AGTGGGACGGGA…	0	N/A	N/A	N/A
catp-1	WBGene00013672	chrI	-	1	Outron	146	69_GTACAAATATCATGACAAGG 69_GATGTACAAATATCATGACA 66_GCATGTCTTGGGATTCAATG 66_AGTTTGGTGAGAGAGTGAGA 65_ATGTACAAATATCATGACAA 64_TACAAATATCATGACAAGGG 63_ACCTTTAAAAGTTTTGAGAG 62_TGTACAAATATCATGACAAG 62_ACAAATATCATGACAAGGGG 61_TCACCTTTAAAAGTTTTGAG 60_GAGATTTTTGTGGAAACTTG 58_TTGTGGAAACTTGTGGAATG 56_AAGGTGATTAGGCATGTCTT 55_AAGTTTGGTGAGAGAGTGAG 54_CCTTTAAAAGTTTTGAGAGG 52_ATTCAATGTGGAGATTTTTG 49_AAGACATACAGA…	0	N/A	N/A	N/A
CC4.3.2	WBGene00004895	chrI	+	1	Exon	53	64_AATGCATTGTACGCAAACTG 49_TGTGCATGAAAAAAAATCTC 47_AACACGCCAAGCGCTCGTGC 45_TTTATTGAAGAAAATGGAGC 42_CGTAGTCAAGCAAAAATCTC 40_TTTCAAATTGGAGTTTTTTG 37_TTTTGGAGCGAATTTCAAAT 33_TTCAATAAATATGAAAAAAC 29_TTCATATTTATTGAAGAAAA 20_GGAATTTTATCGATTTTTAA 17_CTTGGCGTGTTTTGCGTTTT	1	Exon	53	64_AATGCATTGTACGCAAACTG 49_TGTGCATGAAAAAAAATCTC 47_AACACGCCAAGCGCTCGTGC 45_TTTATTGAAGAAAATGGAGC 42_CGTAGTCAAGCAAAAATCTC 40_TTTCAAATTGGAGTTTTTTG 37_TTTTGGAGCGAATTTCAAAT 33_TTCAATAAATATGAAAAAAC 29_TTCATATTTATTGAAGAAAA 20_GGAATTTTATCGATTTTTAA 17_CTTGGCGTGTTTTGCGTTTT
ccb-1	WBGene00000368	chrI	-	1	Outron	1231	70_TGAGTGAGAGAGACAGAGGG 67_GAGTGAGTGAGAGAGACAGA 66_GATACGCAGAGCAAGGTCAG 65_ATATTGAGATACGCAGAGCA 63_TGAGTGAGTGAGAGAGACAG 63_AAGAGGGTGTGTGGAGAGCG 60_TAATTCTCCCAATAGCTAAG 60_AGAGAAGGAGAGAAGAAGAG 59_AGAGAGAGACGGACTCCCGA 59_AATTCTCCCAATAGCTAAGG 57_GAGAAAGAAAGAGAGAGAGA 57_ATAATTCTCCCAATAGCTAA 57_ACATGTATACTAGAGAGAGA 54_GGAGAAGAAGAAGAAGAAGA 54_CGATGGATAAAGGAGAGCTT 52_CATCAATGCAAAGTCAATAG 51_TTCTCTCTCTAG…	0	N/A	N/A	N/A
ccb-2	WBGene00021125	chrI	+	1	Outron	298	57_AAAAAAATGTGCAAACCAAA 44_GTGCAAACCAAACGGCAAAC 43_ATGAAAATGTTCAAAGAAAA 43_AAAAATTATTGGCGAATTGT 42_CAAAAATTATTGGCGAATTG 41_GGATAAAAAAAATTTAAAAA 40_TTTCGGCAACTTGGGCAAAT 39_TTGCCATTTTTTCGGCAACT 36_TGCCCAAGTTGCCGAAAAAA 36_CAATTTTCCGGTTTGCCGTT 36_ATGAAAATTTCCGGAAAAAT 33_TGCCATTTTTTCGGCAACTT 27_TTGGTTTGCACATTTTTTTC 26_TGGCAATTGCCAAAAATTAT 23_TTCAGACATTCAATTTTAAA 22_TTTGGTTTGCACATTTTTTT 21_TTGGAAAGTTGC…	0	N/A	N/A	N/A
cco-1	WBGene00000371	chrI	+	1	Outron	233	71_TTTCTCCCGAGCGCGCCTAG 66_CGAAACACCGTAATGCGAAG 64_ACGACAATAGGATTGGGAGA 59_TGTTAACAAACAATAAAATG 53_AAACAGACGACAATAGGATT 51_TTCGTCCACTAGGCGCGCTC 49_TTGAATTCGTTTCGTCCACT 49_GAAACAGACGACAATAGGAT 47_CATTACGGTGTTTCGTATTG 42_TTTCGTCCACTAGGCGCGCT 40_GGCGCGAAACAGACGACAAT 33_TTCAAATCCTCTTCGCATTA 20_TCTTCGATTTGCTCCTAAAA 12_GGAGAAATTTTCACTTTTTT 09_CTTTCAAACAACTCCATTTT	1	Outron	2504	70_TCCAGGAGGAGATCTCGCCA 69_CATTGACAGAGAGAGCCTCA 68_CCACCAACTGTTGTTCCAGG 67_GAGAGCATACATACGGCACG 66_GTGAAGTGCGATCCACGCCA 65_AGACCAGGCTTCAGCGATGG 65_AAACAGCCATGTACTTTCCG 62_TGCCCAACTGGATTCAAGGT 61_CAGAGGAGATGTCGTTCCAA 60_CGACATCTCCTCTGTACAAG 59_GGTTCTCTTGGTCTTGATGG 59_GGTGTTGGAGAGCATACATA 58_TCCACGCCACGGAAAGTACA 58_CTTCGAGCCAGCCAACCAAA 56_GCTGTTTGCCTCTTGTACAG 56_GCGAGACCAGGCTTCAGCGA 56_CTTGTAGTCCAA…
cdc-25.1	WBGene00000386	chrI	-	1	Outron	59	65_AGGACCGTGATTGACAACAA 54_GAATAGATCAAACGAAAACT 52_TATGTTACAAAAGAGGAAAA 47_GTTGAAATTTAATCAAAAGA 46_CATTCCTTTGTTGTCAATCA 46_ACATGATGAATACAGAAATT 41_TTTTTCCTCTTTTGTAACAT 38_GTCTAAATTCTTTTTCGATT 33_CGAAAATTTAGAAAAAAATT 28_TGAATAGATCAAACGAAAAC 27_AACATGATGAATACAGAAAT 21_TCGAAAATTTAGAAAAAAAT 20_TAATTTGTGATTTGAAATTT 17_TTCATTAAGAAATTTTATTT	1	Outron	631	76_GATTTACGACAAACAACACG 66_AGGCAAATACGCTTTATGGG 63_CACTTTTACGCAAAAATACG 52_GACAAAAAACTAAAACACTT 51_TTACGCAAAAATACGGGGTG 50_AATTTAAAATAACAATCTGA 48_ACACTTTTACGCAAAAATAC 44_ACAAAAAACTAAAACACTTA 40_TCAATGACACTCCGATATAA 37_GTGAGGCAAATACGCTTTAT 36_ATTGAAAAAAATTCAAACTT 35_AACACGCGGTACCGTTATAT 34_GGTGAGGCAAATACGCTTTA 31_TAAAATTATGAATAAATTAA 28_TTAGCCTTAAAACTTTAATT 27_AACACTTTTACGCAAAAATA 08_CAAACCAAATTA…
cdc-26	WBGene00015235	chrI	-	1	Outron	449	68_ACGATTGAATATGAGCCAAG 67_AGGTCGTCAAGACAAAGTCA 66_AAGTTGGGACAAGTGGTGAT 65_CTGTTCTGAAAATTGAGATG 64_GAAGGGCGATTTGTTGAGCG 62_GACTTGCTCGTGGATGCTGA 61_TGTTTTCCATGACTTGCTCG 61_AGACAAAGTCAAGGCGACTT 59_ATCAGAACGTATCGTATCGA 58_GGGCGATTTGTTGAGCGCGG 57_TGACAGCAAGTTGGGACAAG 57_GCCAAGAGGAAGCTGAACGC 56_CAGCATCCACGAGCAAGTCA 54_CAAGTTGGGACAAGTGGTGA 54_AGCTAAAATTGACAGCAAGT 52_GGCGATTTGTTGAGCGCGGA 52_ACGACCTTTTTC…	0	N/A	N/A	N/A
cdc-48.3	WBGene00010562	chrI	-	1	Outron	1450	70_GTAATTCTTTACCCGAAACG 70_GAAAAATACGGAAAAAGACG 46_AAATTCGAAAATTTAAAACT 34_GGAAAAATTTTAGAAAAATA 33_AATTTTCGACGTCCTCGTTT 25_GAAAAAGAAAAATATTAAAA 23_ATTTTCGACGTCCTCGTTTC 18_AATCATATTAATGTATTTTC 14_TCAAAAATATGTAGATTTTT 08_CAAAAATATGTAGATTTTTT	0	N/A	N/A	N/A
cdc-6	WBGene00000382	chrI	-	1	Outron	204	72_GAAAAATCGATACAGTATGG 71_GTCACTTTGAGTGAAGACAA 64_AACCGCCAACTATCCACGAA 63_CCGCCAACTATCCACGAAAG 62_GCTGCAGGAAAGGCTTAGAG 58_TCGATACAGTATGGCGGACG 58_GACGAGGATATTTTAGTGGA 58_ATCGATTTTTCTGATAAGCT 56_ATAAAAATGCGCAAAGGGAA 55_TTTTTTTTTTTCAAAGATGG 54_CGCTGGCGTCAAAATTATTG 54_AAGGCGTCAGCAATAGTCGC 53_TCGAAAATAAAAATGCGCAA 51_AGGGGTGAAAGCTGTGCTGC 51_ACCGCCAACTATCCACGAAA 49_TCAGAAAAATCGATACAGTA 49_GGCGGACGAGGA…	1	Outron	204	72_GAAAAATCGATACAGTATGG 71_GTCACTTTGAGTGAAGACAA 64_AACCGCCAACTATCCACGAA 63_CCGCCAACTATCCACGAAAG 62_GCTGCAGGAAAGGCTTAGAG 58_TCGATACAGTATGGCGGACG 58_GACGAGGATATTTTAGTGGA 58_ATCGATTTTTCTGATAAGCT 56_ATAAAAATGCGCAAAGGGAA 55_TTTTTTTTTTTCAAAGATGG 54_CGCTGGCGTCAAAATTATTG 54_AAGGCGTCAGCAATAGTCGC 53_TCGAAAATAAAAATGCGCAA 51_AGGGGTGAAAGCTGTGCTGC 51_ACCGCCAACTATCCACGAAA 49_TCAGAAAAATCGATACAGTA 49_GGCGGACGAGGA…
cdk-7	WBGene00000408	chrI	-	1	Outron	1381	69_CATGAACGTCCAATGGAGCG 63_TTGTCGTGTTGTGTGCTTGG 63_ATACAAAAGAGACGCAGACG 59_TGTCGTGTTGTGTGCTTGGG 59_GAAACAACAAGCAAAAGCTT 58_TTTGTCGTGTTGTGTGCTTG 53_TGAAATGAAAGAAAAAAACT 51_CGAAACAACAAGCAAAAGCT 49_GTCTCTCCATGAACGTCCAA 46_CGCGCTCCATTGGACGTTCA 40_GATGATGTTGTTTTGGAAGC 37_TTTTTGTCGTGTTGTGTGCT 34_TTCTCGTGATGATGTTGTTT 33_TTTTGTCGTGTTGTGTGCTT 27_AGTTCAAGTACTCTTTTTGT 12_CTCTTTTTGTTGGAATAAAT	1	Outron	1381	69_CATGAACGTCCAATGGAGCG 63_TTGTCGTGTTGTGTGCTTGG 63_ATACAAAAGAGACGCAGACG 59_TGTCGTGTTGTGTGCTTGGG 59_GAAACAACAAGCAAAAGCTT 58_TTTGTCGTGTTGTGTGCTTG 53_TGAAATGAAAGAAAAAAACT 51_CGAAACAACAAGCAAAAGCT 49_GTCTCTCCATGAACGTCCAA 46_CGCGCTCCATTGGACGTTCA 40_GATGATGTTGTTTTGGAAGC 37_TTTTTGTCGTGTTGTGTGCT 34_TTCTCGTGATGATGTTGTTT 33_TTTTGTCGTGTTGTGTGCTT 27_AGTTCAAGTACTCTTTTTGT 12_CTCTTTTTGTTGGAATAAAT
cdk-8	WBGene00000409	chrI	+	0	N/A	N/A	N/A	1	Exon	71	73_AAACTGATTTGAGGCAAACG 72_GGAGGAATGCACATTCAGAG 72_CTAACAGACAAATAACTAGG 68_AAATATCACGACATCTTCGT 59_ATTTAAAATAAACTGGTCGT 58_TGTCTAACAGACAAATAACT 57_TTATTTGTCTGTTAGACATG 56_TGGGAAGAAGAAGTGACGTT 49_TCAGAGAGGATACTCTGGTT 48_TTTTCTAGCACTTTTTCTTG 47_CACATTCAGAGAGGATACTC 41_TTTGAGGCAAACGCGGTTAC 38_GTTCATTCTAAACTGATTTG 38_GACGAAGATGTCGTGATATT 33_TGTCTGAATTTAAAATAAAC 33_GTCTTAACGCTGTGTTCTTT 27_AATATCCAAAAT…
cdk-9	WBGene00000410	chrI	+	1	Outron	98	73_AAAATGTCAAGTGTGTGCGG 69_GAAGATTTGACGAGAAGACG 64_CGGAAAATGTCAAGTGTGTG 64_ATGCTGGGTATCATCGAGCT 64_AATAAAATAATAAAAACCAC 63_ATAAAAACCACGGGTTTCAG 63_AAATAAAATAATAAAAACCA 62_AAAAATCTACACAAAATGCT 60_GTGTGTGCCCCTGAAACCCG 59_TTTCTATCATCAATTTCGAA 58_AAAACATGACGAAGAGACGC 55_ATTTTGACATTAAAAAATAG 53_ATTTCTATCATCAATTTCGA 47_CAAAAATCTACACAAAATGC 45_TTTTGACATTAAAAAATAGT 42_TCGAGCTCGGCATTCAATAT 36_AATAAAAACCAC…	0	N/A	N/A	N/A
cdt-1	WBGene00000413	chrI	-	1	Exon	58	69_ATTCAAAATGAATGCCGGTG 66_AAGAAAATCGGCATGAAACG 63_CACGAAGCGTGGAGACGCAG 62_GGACAACAAACGCGCTCCAA 59_TCAGCATTCAAAATGAATGC 59_GCGAGGGAGTGCACGAAGCG 59_AAATGAATGCCGGTGCGGCG 53_AGAATGAATGCATTTTACTG 53_AATGAATGCCGGTGCGGCGA 52_CGTGCACTCCCTCGCCGCAC 48_GCAAAAAATAGTATAAATTC 37_AAAAAAATTTCAAAAAATAT 35_TTCCGGAAAATTAAGAAAAT 34_TTAAAAAAAAGATTTTTTGA 34_GGCATTTTACACGCTAAAAT 25_TTCATTCTCAAACTGATTTT 22_ACTGATTTTTGG…	1	Exon	54	69_ATTCAAAATGAATGCCGGTG 68_GCTCCAATGGACAAAAAGTG 66_AAGAAAATCGGCATGAAACG 63_CACGAAGCGTGGAGACGCAG 62_GGACAACAAACGCGCTCCAA 59_TCAGCATTCAAAATGAATGC 59_GCGAGGGAGTGCACGAAGCG 59_AAATGAATGCCGGTGCGGCG 56_CTCCAATGGACAAAAAGTGC 53_AGAATGAATGCATTTTACTG 53_AATGAATGCCGGTGCGGCGA 52_CGTGCACTCCCTCGCCGCAC 48_GCAAAAAATAGTATAAATTC 37_AAAAAAATTTCAAAAAATAT 35_TTCCGGAAAATTAAGAAAAT 34_TTAAAAAAAAGATTTTTTGA 34_GGCATTTTACAC…
ced-1	WBGene00000415	chrI	-	1	Outron	2554	77_GTAGTGTCGTGTACTCCCGG 71_CACATGGAAAAGGTTTCACA 68_TTTTTCTAGGGATTTACACG 67_TTTCCATGTGTCGATTTACG 67_CGCAGATCGTGTACTCCTCG 64_TCCCTAGAAAAATCATTCGG 60_AAAATTGCTTAAAAACCAAT 59_TAAATCGACACACGACCGAT 59_TAAAAATCCATTTCTCCTCG 58_GCCGTGAAAAGACGAAAACT 56_CAGCCGCGTAAATCGACACA 53_CGTAAATCGACACATGGAAA 52_AAAGCGAAATCTTCTCCTCC 48_GCCACCGAATGATTTTTCTA 48_CTGGTAGTGTCGTGTACTCC 47_AAATCCCTAGAAAAATCATT 46_AAAAGCGAAATC…	0	N/A	N/A	N/A
ced-12	WBGene00000426	chrI	-	1	Outron	377	67_AATTCTCAACCAATATAGCG 61_GGGTAAAACGATTGATGATG 59_TGGGTAAAAAGTAACTGGTG 59_GTAACTGGTGGGGGAATCCG 59_CATCATCAATCGTTTTACCC 58_AGAATGGAGTGGATTTTGGG 57_CAAAGGTGTGTGTGTGTGTG 57_ATTGAAGAAGAAGAATGGAG 56_ATTGGGTAAAAAGTAACTGG 55_GAATGGAGTGGATTTTGGGT 55_AGTTTTTTTTTTAATTCCAA 55_AAATAATTGAAGAAGAAGAA 54_GTGGGTGTGGGAACGTACAT 53_TTGGGTAAAAAGTAACTGGT 50_AGAATTGGGTAAAAAGTAAC 48_GGGTAAAAAGTAACTGGTGG 46_AGTGGATTTTGG…	1	Outron	457	67_AATTCTCAACCAATATAGCG 61_GGGTAAAACGATTGATGATG 60_GATAGGTTTAATTCGAGTGG 59_TGGGTAAAAAGTAACTGGTG 59_TGATAGGTTTAATTCGAGTG 59_GTAACTGGTGGGGGAATCCG 59_CATCATCAATCGTTTTACCC 59_ATAGGTTTAATTCGAGTGGG 58_TTTGATAGGTTTAATTCGAG 58_TTGATAGGTTTAATTCGAGT 58_AGAATGGAGTGGATTTTGGG 57_ATTGAAGAAGAAGAATGGAG 56_ATTGGGTAAAAAGTAACTGG 55_GAATGGAGTGGATTTTGGGT 55_AAATAATTGAAGAAGAAGAA 54_GTGGGTGTGGGAACGTACAT 53_TTGGGTAAAAAG…
ceh-17	WBGene00000440	chrI	-	1	Outron	1052	65_AATTTTCAGCCAGGACACAC 64_ATTTGACATCATCTGTTGTG 62_AGTTTCCATCTCGTCCGGGA 61_TGTATCGGCTGAAAATTGCT 58_CAGTAGTTTCCATCTCGTCC 57_AAATTTTCAGCCAGGACACA 54_GGATTTCGTCGCGACATTGG 51_AATGGATTTCGTCGCGACAT 51_AAGTTTGGCACATTTAAGGC 51_AAAATTTGAAAAAAATGTAT 49_TTTTTTTCAAATTTTCAGCC 49_ACGGGCCGTCCCGGACGAGA 48_GCAGTAGTTTCCATCTCGTC 46_CCAGGACACACGGGCCGTCC 43_CCGGGACGGCCCGTGTGTCC 41_CAAGAATAAGTTACACTTAA 41_AATTTTTGTGTG…	0	N/A	N/A	N/A
ceh-2	WBGene00000429	chrI	-	1	Exon	59	60_AAAGAGGGAGGAGCGTCGAT 58_ATTGGACACAGTAGCCGATA 58_AATTGAAAAGAATAGGAAGT 54_AAAAGAGGGAGGAGCGTCGA 50_GCTCTTAGAAGAGAGATCAT 50_ACTTTAATAAGTAGTTTATG 49_TAAAGTTTTGAAAACTCTCA 43_TCAGCGATAGTCGTCGTCTT 43_CAGCGATAGTCGTCGTCTTA 43_ATAAACTACTTATTAAAGTC 40_TAAGTTGAAATATTAATTTG 39_AATAAAGAATTGAAAAGAAT 38_TAAGTAGTTTATGTGGAAAT 35_CTCTTAGAAGAGAGATCATT 32_GAGGAGCGTCGATGGGTAAT 26_TCTAAGAGCTTCTACCTTAT 18_CACAATTCATTG…	0	N/A	N/A	N/A
ceh-45	WBGene00022837	chrI	+	1	Exon	35	74_TAGGCCACCGATACAAGCAG 68_GGTAGTCTAGAAAACCCCAA 67_ATAGAGATTGAGAAACATTG 66_CTAGGCCACCGATACAAGCA 65_GTGGTCTAAAGCCTAAAACA 65_CAGTGGGGAAGAGAGGAGAG 64_CGCCGACGTTTGGCGCAGTG 62_TTTGGCGCAGTGGGGAAGAG 62_TTCCCCACTGCGCCAAACGT 60_CGAAAATCCTAGAACGTCTG 59_AATCCTGGTCCTTGTAGTCG 58_TTTCCTCGACTACAAGGACC 57_TTTTCCGTTAAACATCGTGC 57_TCGGCGCGCGACGAAGAAAG 57_GGATCCCCTGCTTGTATCGG 57_CGGCGCGCGACGAAGAAAGT 55_GACGAAGAAAGT…	1	Exon	35	74_TAGGCCACCGATACAAGCAG 68_GGTAGTCTAGAAAACCCCAA 67_ATAGAGATTGAGAAACATTG 66_CTAGGCCACCGATACAAGCA 65_GTGGTCTAAAGCCTAAAACA 65_CAGTGGGGAAGAGAGGAGAG 64_CGCCGACGTTTGGCGCAGTG 62_TTTGGCGCAGTGGGGAAGAG 62_TTCCCCACTGCGCCAAACGT 60_CGAAAATCCTAGAACGTCTG 59_AATCCTGGTCCTTGTAGTCG 58_TTTCCTCGACTACAAGGACC 57_TTTTCCGTTAAACATCGTGC 57_TCGGCGCGCGACGAAGAAAG 57_GGATCCCCTGCTTGTATCGG 57_CGGCGCGCGACGAAGAAAGT 55_GACGAAGAAAGT…
ceh-5	WBGene00000430	chrI	+	1	Exon	17	68_TTGAATAAAAAAATATCCTG 65_GATGATACTTGAAAGTGGGT 64_GAATACAATTAACAATACGT 61_ACAATAGGAAGCTAGTGCAT 60_GGTGAATCGCTAATATCCCC 59_GGTAAGAATAATCACACAGC 58_TTTATACTAAATTGGAGTCA 56_GGATGATACTTGAAAGTGGG 56_GAAAGTGGGTGGGAACTAGC 53_GTTGAATAAAAAAATATCCT 52_GTATAAAGCTTTCAGGCTGA 48_GTTTTGTTTCTATTCAAACT 48_ATAATTGCATTAAAAACAAT 40_AGTTGAATAAAAAAATATCC 37_TTAATTGTATTCTTGGAATA 25_CGTATTGTTAATTGTATTCT 24_CTGAAAGCTTTA…	0	N/A	N/A	N/A
ceh-8	WBGene00000433	chrI	-	1	Exon	24	69_GAACAAGCTGGAATATCGGG 62_GCATGCGACCTGATTGAGGA 59_TAAAGCATGCGACCTGATTG 58_GTGTGATGGGAAGCAGCAAA 58_AAGCAGCAAAGGGAACAAGC 55_TCTAAAGAAGAACTGTGTGA 54_GGGGGAATATTTTGGAGCGA 53_TGTGTGATGGGAAGCAGCAA 52_CTAAAGAAGAACTGTGTGAT 49_TCGGGAAAAACGTTTCTAGC 49_GGTTAAGTGTCTTTTGAAGT 48_GTCGCATGCTTTATGTTCAA 47_GAATATTTTGGAGCGAGGGG 46_GGTCGCATGCTTTATGTTCA 44_TTCGTGCTCCTTCCTCAATC 44_GGGGAATATTTTGGAGCGAG 43_GGGGGGAATATT…	0	N/A	N/A	N/A
ceh-9	WBGene00000434	chrI	-	1	Exon	14	66_TTGAAATTCTGGACTCTCGG 65_GAGACCGGATTTCGAGAAGG 64_GTGTGGAAAGAAGAAGAAGA 62_TAAGAGACCGGATTTCGAGA 62_ACGACGACAATTTGCCAAAG 61_TGTGGAAAGAAGAAGAAGAT 61_CAGCAAATTGAATAAGAGAC 61_CAATGATTGCGCAATTGGTG 60_ATTGAAATTCTGGACTCTCG 58_CCGGATTTCGAGAAGGAGGA 57_GGATTTCGAGAAGGAGGAGG 57_ATGATACTTGATGCAATTGA 56_CGGATTTCGAGAAGGAGGAG 55_TTGAAATTTTGGAGTAGCGG 55_GATGATACTTGATGCAATTG 52_GAATTGAAATTTTGGAGTAG 52_ACCGGATTTCGA…	0	N/A	N/A	N/A
cel-1	WBGene00000466	chrI	+	1	Exon	64	64_GCAAGTGTGGAAATGAAAGT 62_AGCTTTTTGAACAAATTCAG 57_AATAGATGTAAAAAAAATTG 53_TGTCTGGCATAAGAAAAAAC 52_TATGTTCTTTAATATAGATA 48_AAAATGTTCAAAAGGATGTC 43_TTGTTCAAAAAGCTCTTGAT 42_TAAATTCGCCAAAATACAAC 41_TTGAGGAGAAAATGTTCAAA 41_ATGTCTGGCATAAGAAAAAA 40_ACTTTCATTTCCACACTTGC 27_ACGCGTTTCCAGTTGTATTT	1	Exon	59	62_AGCTTTTTGAACAAATTCAG 57_AATAGATGTAAAAAAAATTG 53_TGTCTGGCATAAGAAAAAAC 52_TATGTTCTTTAATATAGATA 48_AAAATGTTCAAAAGGATGTC 43_TTGTTCAAAAAGCTCTTGAT 42_TAAATTCGCCAAAATACAAC 41_TTGAGGAGAAAATGTTCAAA 41_ATGTCTGGCATAAGAAAAAA 27_ACGCGTTTCCAGTTGTATTT
cep-1	WBGene00000467	chrI	+	1	Outron	828	70_GAAATTGCAGCAATACGACG 69_AATGTGGTTATCATCAGTGG 68_GCTTCATCGAGAATGAATTG 63_CAATTGCTGAACGAGTTGCG 63_ATCTATTAGCTCGTGCAATG 60_GAACGAGTTGCGAGGGAACG 60_AATTGCTGAACGAGTTGCGA 54_TGCAATGTGGTTATCATCAG 53_TAATAAACATGTTCGTGTGA 49_GTTATCATCAGTGGAGGAAC 49_AGCTAATAGATTTCAGCACT 48_TTGAGCATTTTGACTTTGGT 47_TGGTCACAATATTTGGAAGC 45_ATCAGTGGAGGAACTGGATG 44_CAAAAGAGTTACAAAAAGTC 38_TCTTTTGAGCATTTTGACTT 36_TTTGAGCATTTT…	0	N/A	N/A	N/A
ces-1	WBGene00000468	chrI	+	1	Exon	14	69_ATTGGTCGGAGCTCACGAAG 66_GGTCGGAGCTCACGAAGAGG 65_GCGCAGTAGGTGGTCCCAAG 65_AATGAGACGATCTGATTGGT 63_TGGTAGACATGCGCAGTAGG 63_AGCTGGTAGACATGCGCAGT 60_CGCAGTAGGTGGTCCCAAGA 59_GCTTGTTGGAGCAATTCTTG 58_TAGAAATATAATGGCTGAGG 58_GGTGGTCCCAAGAGGGACAC 56_CAAGAATTGCTCCAACAAGC 55_TCTTAATGAGACGATCTGAT 55_AATTAGAGGATTTAAAAACA 52_ATTAAACAATTATTTCAAGT 50_TTTTAGAAATATAATGGCTG 47_AAAATAACCTGTGTCCCTCT 44_GCGCATGTCTAC…	0	N/A	N/A	N/A
cey-3	WBGene00000474	chrI	-	0	N/A	N/A	N/A	1	Outron	59	67_GATTAAGTGATAAACGCTCG 65_ATATGCGTCCAGTATATCGA 63_CAGTATATCGAAGGATCACT 62_CCTGCACATCAAACATTTGG 60_GATAAACGCTCGCGGGCCTG 60_ATTAAGTGATAAACGCTCGC 56_TACGCTGGTTACGGTCGTAC 55_TGTTTGATGTGCAGGTACGC 54_TTACGGTCGTACGGGACCAC 52_GTACGCTGGTTACGGTCGTA 51_ATTACCCATTCAAGAGAGAA 49_GTACCTGCACATCAAACATT 46_AAACATTTGGCGGCGCTTCA 44_GTCTTTTCTCTTGGCTTGCT 44_CCGCCAAATGTTTGATGTGC 44_ATGTGCAGGTACGCTGGTTA 38_AACTTGATCGTC…
cfi-1	WBGene00000476	chrI	-	1	Outron	2725	73_TCTTTAGAAGTGAAGCCAGG 65_AGACGATTACGATAGAAATG 64_GTAGGCGTGGCCTTAATATG 63_ATGGAAATTGAGAATTGGAA 61_CGATTACGATAGAAATGAGG 58_CTGCTTCCCAAAAGTAGGCG 58_ATAGAGAGAAATGAAAAGAG 56_GCAGAGAAATGAGAGAAAGT 56_GAGGTGGAGTCTAAAAGGAA 51_AGTCTAAAAGGAATGGAAAA 50_GGAGGCTGCTTCCCAAAAGT 48_GAGTCTAAAAGGAATGGAAA 46_CCTGGCTTCACTTCTAAAGA 46_ACTTTTGGGAAGCAGCCTCC 45_CCATCTTTAGAAGTGAAGCC 40_TTTTGTTTAAAAAAACAAAT 39_TAAAGATGGAAA…	0	N/A	N/A	N/A
cfim-1	WBGene00009668	chrI	+	1	Outron	112	63_AATGTCTAGAGTATCATACT 56_TTAAGTGTAAACAATCGGTA 53_TTTTATAAATTTGATTCAGA 52_GTGACTGGCTAGTAGTTGAT 48_GTTTACACTTAAAATGTGAC 48_ACATTTTAAGTGTAAACAAT 47_ACTGGGAGCAAAGAATTTCA 46_ATTGAGATGTTCGTTTTAGA 44_GAATGTCTAGAGTATCATAC 44_AGTGATGTGTGATTTTTCTC 36_TTTTTAGATTTTTACGATAA	1	Outron	108	63_AATGTCTAGAGTATCATACT 56_TTAAGTGTAAACAATCGGTA 53_TTTTATAAATTTGATTCAGA 52_GTGACTGGCTAGTAGTTGAT 48_GTTTACACTTAAAATGTGAC 48_ACATTTTAAGTGTAAACAAT 47_ACTGGGAGCAAAGAATTTCA 46_ATTGAGATGTTCGTTTTAGA 44_GAATGTCTAGAGTATCATAC 44_AGTGATGTGTGATTTTTCTC 36_TTTTTAGATTTTTACGATAA
cgef-2	WBGene00015704	chrI	+	1	Outron	1188	68_GAACAGCAGATTTCGCAAGG 63_GTCAACTATAATTGTGCCAG 62_ATACAGTTCCGAATGACCGC 58_CATAAAACCAAATTTTTCGG 55_TTTGAACAGCAGATTTCGCA 53_GTTGACTTCAATTTAAAATG 53_AAAAGGAGAATCGACCAGTA 48_AAAAATTAGAACATTGCTGC 47_GTTGGCAATTTACCAAAACT 43_TCGCAAGGTGGCTTGAAAAA 39_TAATTGTGCCAGCGGTCATT 38_GGTTTCGCCTCCGAAAAATT 36_TTTCGGAGGCGAAACCTTAC 36_TTTCAAACTGTTCTATTAGT 32_ATTTAAAAACATAGATTCTT 30_AAGTATTTATTTATGAAATT 26_GCTGTTCAAATT…	0	N/A	N/A	N/A
che-13	WBGene00000492	chrI	-	1	Exon	22	66_ACCAAATCCTATGATACCGG 62_GAAGGTAAGGAGAGTGAGAG 61_CATGAATGCAAAACCTGGGA 60_GGGGGCTCTGTATGTCCTGG 58_AAGTTCCCCAAATCTCTCAA 57_TGAGAGAGGGCAGCTATAGG 57_CTGTATGTCCTGGTGGAGAA 55_ACGTAATTCCCTTCTCCACC 55_AAGGTAAGGAGAGTGAGAGA 54_CAAACCCTTTGAGAGATTTG 53_TCCAAAAAAAGGAGCTCCTC 51_TCTGTATGTCCTGGTGGAGA 51_TCTACCAAATCCTATGATAC 48_ATAGGGGGCTCTGTATGTCC 47_ATGCAAAACCTGGGAAGGTA 47_AGGAGCTCCTCCGGTATCAT 46_AGTTCCCCAAAT…	1	Exon	22	66_ACCAAATCCTATGATACCGG 62_GAAGGTAAGGAGAGTGAGAG 61_CATGAATGCAAAACCTGGGA 60_GGGGGCTCTGTATGTCCTGG 58_AAGTTCCCCAAATCTCTCAA 57_TGAGAGAGGGCAGCTATAGG 57_CTGTATGTCCTGGTGGAGAA 55_ACGTAATTCCCTTCTCCACC 55_AAGGTAAGGAGAGTGAGAGA 54_CAAACCCTTTGAGAGATTTG 53_TCCAAAAAAAGGAGCTCCTC 51_TCTGTATGTCCTGGTGGAGA 51_TCTACCAAATCCTATGATAC 48_ATAGGGGGCTCTGTATGTCC 47_ATGCAAAACCTGGGAAGGTA 47_AGGAGCTCCTCCGGTATCAT 46_AGTTCCCCAAAT…
che-14	WBGene00000493	chrI	+	1	Exon	88	71_CATGAGAGGGAACAGAGACA 70_AACATGATTAAACTTAATAG 62_GGCTAAACCTGTGCGCAATG 62_ACGGTAAGCCGGCTAATGGT 60_AGACACGGTAAGCCGGCTAA 58_CCTGTGCGCAATGAGGGAGA 57_GGAACAGAGACACGGTAAGC 57_CTATTTGAAACGGCTTTGAG 52_AGGTTTAGCCGACCATTAGC 47_GCTAAACCTGTGCGCAATGA 46_CCATCTCCCTCATTGCGCAC 43_ATAATTGCATACTATATTAC 41_GTTGAGATGTCTATTTGAAA 38_AGTTCAATGCACGAATAAAA 32_AATAATTGCATACTATATTA	1	Exon	88	71_CATGAGAGGGAACAGAGACA 70_AACATGATTAAACTTAATAG 62_GGCTAAACCTGTGCGCAATG 62_ACGGTAAGCCGGCTAATGGT 60_AGACACGGTAAGCCGGCTAA 58_CCTGTGCGCAATGAGGGAGA 57_GGAACAGAGACACGGTAAGC 57_CTATTTGAAACGGCTTTGAG 52_AGGTTTAGCCGACCATTAGC 47_GCTAAACCTGTGCGCAATGA 46_CCATCTCCCTCATTGCGCAC 43_ATAATTGCATACTATATTAC 41_GTTGAGATGTCTATTTGAAA 38_AGTTCAATGCACGAATAAAA 32_AATAATTGCATACTATATTA
che-3	WBGene00000485	chrI	-	1	Outron	724	70_AAGTTTATTCCATAACACCA 62_GGACAGCATTGCCGGCAGCA 62_GCAGCAGGGAAGGGAACGGG 62_AATAAATAAAATAAAGAAAG 61_GAATTAATTGAAAGTGTGGG 60_CATAACACCATGGCAACCAA 59_AGTGAATTAATTGAAAGTGT 57_GAATAAACTTGTGTATGCTC 56_TAGTGAATTAATTGAAAGTG 55_GCATTGCCGGCAGCAGGGAA 54_GGAAAATCTATATTTATGTC 52_GGAATAAACTTGTGTATGCT 51_GCCGGCAGCAGGGAAGGGAA 51_CAACCAATGGACAGCATTGC 51_ATGCTGTCCATTGGTTGCCA 47_CCCGTTCCCTTCCCTGCTGC 46_AGCATTGCCGGC…	0	N/A	N/A	N/A
chn-1	WBGene00000500	chrI	-	1	Outron	1862	70_CAGTCGATTTGTGAAAAACG 70_ACCGTGATTCCCAAACGCAG 68_CCGATCACCAGCGTAGTAGG 65_CCAGTTTCCGTGGAACCAAG 62_ACAAGATTCTCCAGTTTCCG 60_AAATCGACTGATTGGAAGAG 58_TAGTTGATAAACTGATCGGT 57_AGACTCTCCTCTTGGTTCCA 57_AATTTAGTTGATAAACTGAT 56_CCTCCTACTACGCTGGTGAT 54_TTCATAGCCTCCTACTACGC 53_TACTGACGATGAAGAATCAA 52_TTTTTCACAAATCGACTGAT 52_AAACCGATCACCAGCGTAGT 51_TGATTCTTCATCGTCAGTAG 51_TCCAGAGAAGACTCTCCTCT 51_GTTATTTTTCTC…	0	N/A	N/A	N/A
chp-1	WBGene00000502	chrI	-	1	Outron	44	71_GATTTGCACGGACAACAACA 69_GCTCGAAGAGCTCACCACCA 68_CATATTCCTATCTCAAACGT 65_CAAATAATCAAAGATTTGCA 62_CAATAAATTAAACGGGTGGG 60_CAGAGCATCGACTTCCTTGG 59_AGACAATAAATTAAACGGGT 58_CAGACAATAAATTAAACGGG 56_ATTTGGTCAAGCGAGAGTGC 54_TGAGCACGAGAAGAAAGAAA 51_AATCAGAGCATCGACTTCCT 49_CGAGAGTGCTGGAAAAAAGA 49_AAATTAAACGGGTGGGAGGA 48_TTTTCACCGACGTTTGAGAT 46_GACGTTTGAGATAGGAATAT 43_GTCTTGAAAGATTATTTCAA 43_AACCAGACAATA…	1	Outron	44	71_GATTTGCACGGACAACAACA 69_GCTCGAAGAGCTCACCACCA 68_CATATTCCTATCTCAAACGT 65_CAAATAATCAAAGATTTGCA 62_CAATAAATTAAACGGGTGGG 60_CAGAGCATCGACTTCCTTGG 59_AGACAATAAATTAAACGGGT 58_CAGACAATAAATTAAACGGG 56_ATTTGGTCAAGCGAGAGTGC 54_TGAGCACGAGAAGAAAGAAA 51_AATCAGAGCATCGACTTCCT 49_CGAGAGTGCTGGAAAAAAGA 49_AAATTAAACGGGTGGGAGGA 48_TTTTCACCGACGTTTGAGAT 46_GACGTTTGAGATAGGAATAT 43_GTCTTGAAAGATTATTTCAA 43_AACCAGACAATA…
clec-102	WBGene00009359	chrI	-	1	Exon	1548	73_AGAGGAACCAACTACCCCGG 73_AGAGAAACCAACTACCCCGG 71_GGTTGGTTCCTCGTCCACCG 71_GGAAGAGGAACCAACTACCC 70_GAGAGAGAAACCAACTACCC 70_AGTTGGTTCCTCTTCCACCG 67_CGAGGAACCAACCACCACAA 66_ACCATCCTCTACCATTGTGG 63_CGTTCCATCACGCACTTCGT 63_CCAACCATCCTCTACCATTG 63_ATATCCTACGAAGTGCGTGA 63_ACCACCACAATGGTAGAGGA 60_TGATGATGTTTTGCTGCCAG 60_ACCAACCACCACAATGGTAG 57_CCACAATGGTAGAGGATGGT 55_ACCAACTACCCCGGTGGACG 50_GTTTTGCTGCCA…	0	N/A	N/A	N/A
clec-104	WBGene00012480	chrI	+	1	Exon	641	77_TGGAGACCCGAAGAACTCGG 72_TCACGCGTTAGAGAGTGAGA 70_AATACAGTTTTAAAACCGTG 68_AAAATAATTTTAAAACCGTG 66_TGGCCCCGCCCAAAGAACCG 65_GTCACGCGTTAGAGAGTGAG 64_AATGGGCGTATTGCAAGCCA 64_AATGGGCGTATTGCAAGCCA 63_TGGCCCCGCCCACAGAACCG 62_TTGGAGACCCGAAGAACTCG 59_CCATTTCTGCAACTGCCGCA 59_CCATTTCTGCAACTGCCGCA 59_AATTGGGGGGATTACCAACT 58_CACTCTCTAACGCGTGACGA 58_ACTTGGAGACCCGAAGAACT 57_TTGGGGGGATTACCAACTCG 55_TGGGGGGATTAC…	1	Exon	626	77_TGGAGACCCGAAGAACTCGG 72_TCACGCGTTAGAGAGTGAGA 70_AATACAGTTTTAAAACCGTG 68_AAAATAATTTTAAAACCGTG 66_TGGCCCCGCCCAAAGAACCG 65_GTCACGCGTTAGAGAGTGAG 64_AATGGGCGTATTGCAAGCCA 64_AATGGGCGTATTGCAAGCCA 63_TGGCCCCGCCCACAGAACCG 62_TTGGAGACCCGAAGAACTCG 59_CCATTTCTGCAACTGCCGCA 59_CCATTTCTGCAACTGCCGCA 59_AATTGGGGGGATTACCAACT 58_CACTCTCTAACGCGTGACGA 58_ACTTGGAGACCCGAAGAACT 57_TTGGGGGGATTACCAACTCG 57_TTGGGGGGATTA…
clec-11	WBGene00008294	chrI	-	1	Exon	1085	61_TCAAGTATTACCAAAACCAA 59_TTAAGGCTCGATGAGCTCAA 53_TAATACTTGAGATTTTTGAA 50_GCTCAATGGAGCTCTGCAGC 42_GAGAGATAAATAATTTTTGT 41_TGAAATTCTCGATTTTTCTC 37_ATGTTTCTTGGAATTTTTGT 34_TTTTGTCACGTTTTTGCCAT 31_CACGTTTTTGCCATTGGTTT 31_ATGAAATTCTCGATTTTTCT 28_ACTTAATTTTTTTTCCAAAA 27_GGCAGAAAAAATATGTTTCT 27_CTGTTTATTTTGCATAATTC 23_ATATCAAGTTATAGCCATTT 22_GCATAATTCAGGTGATTTAA 20_TTCATGATCTCTGTGATTTA	0	N/A	N/A	N/A
clec-113	WBGene00009822	chrI	-	1	Exon	2014	79_CGCGCACACACATATCACGG 65_ACACATATCACGGTGGCGCG 60_CTCCACCCCTTCTTAGGGGT 60_ACCGTGATATGTGTGTGCGC 58_TTCCTACCCCTAAGAAGGGG 58_CCTTTCCTACCCCTAAGAAG 55_CGGGCTCCACCCCTTCTTAG 55_CACCGTGATATGTGTGTGCG 53_AGGGGTAGGAAAGGTTTCGG 53_ACCTTTCCTACCCCTAAGAA 52_TAAAAACCAGTAAACAAACT 51_GCCCGCGCACACACATATCA 51_CGTTTAAATCAAATTTTCGC 50_ACATGATAATGCAAAAAATC 49_TAGGGGTAGGAAAGGTTTCG 49_CCCCTTCTTAGGGGTAGGAA 43_ACTTTAGGAAAA…	1	Exon	2014	79_CGCGCACACACATATCACGG 65_ACACATATCACGGTGGCGCG 60_CTCCACCCCTTCTTAGGGGT 60_ACCGTGATATGTGTGTGCGC 58_TTCCTACCCCTAAGAAGGGG 58_CCTTTCCTACCCCTAAGAAG 55_CGGGCTCCACCCCTTCTTAG 55_CACCGTGATATGTGTGTGCG 53_AGGGGTAGGAAAGGTTTCGG 53_ACCTTTCCTACCCCTAAGAA 52_TAAAAACCAGTAAACAAACT 51_GCCCGCGCACACACATATCA 51_CGTTTAAATCAAATTTTCGC 50_ACATGATAATGCAAAAAATC 49_TAGGGGTAGGAAAGGTTTCG 49_CCCCTTCTTAGGGGTAGGAA 43_ACTTTAGGAAAA…
clec-12	WBGene00012103	chrI	-	1	Exon	494	40_AAATTTTTGGAAAAAAAGTT 33_AAAATTTCTGAAAAAAATTT 33_AAAAATTTCAGAAAAAATTT 33_AAAAATTTCAGAAAAAATTT 32_AAATTTCGGAAAAAAAATTT 32_AAAAATTTCAGAAAAAATTT 32_AAAAATTAAAAAAAAAATTT 29_AAAAATTTCGGAAAAAATTT 28_AAAATTTCGGAAAAAATTTT 28_AAAAATTTCGGAAAAAATTT 27_CCAAAAATTTCAAAAAATTT 21_AAATTTCCGAAAAAAATTTT 20_GAAAAATTTTAAACAATTTT 18_AATTTTCCGAAAATTTTTTT 02_CCGAAATTTTTTGAAATTTT	0	N/A	N/A	N/A
clec-17	WBGene00008477	chrI	-	1	Exon	21	72_CATAGTCATAGCGTGAAACG 63_CTTGTGCGCTTTCAATGCCA 62_TACTGAAAGAGAGCTGAAAG 59_CATTGAAAGCGCACAAGACA 57_TGATGAAAACACAGTCTCCT 53_CACAAACCAAGAAGAAGCCC 51_AAAGCGCACAAGACACGGTA 44_TGATGATGTTGCTGTTGCCT 31_TTGATGATGTTGCTGTTGCC 31_ACTATGAATGAATTAATTCT 19_CTGTTGCCTGGGCTTCTTCT	1	Exon	21	72_CATAGTCATAGCGTGAAACG 63_CTTGTGCGCTTTCAATGCCA 62_TACTGAAAGAGAGCTGAAAG 59_CATTGAAAGCGCACAAGACA 57_TGATGAAAACACAGTCTCCT 53_CACAAACCAAGAAGAAGCCC 51_AAAGCGCACAAGACACGGTA 44_TGATGATGTTGCTGTTGCCT 31_TTGATGATGTTGCTGTTGCC 31_ACTATGAATGAATTAATTCT 19_CTGTTGCCTGGGCTTCTTCT
clec-53	WBGene00020191	chrI	-	1	Exon	2259	72_CAAGGGGATAGTGAGCGAAG 68_AGGGGATAGTGAGCGAAGGG 66_TGTGTAATATGCAATACAAG 62_TATTTAGCGAGTGTGATGGA 61_AAATTATTTAGCGAGTGTGA 60_AAGGGGATAGTGAGCGAAGG 59_TACAAGGGGATAGTGAGCGA 59_GATGTGTAATATGCAATACA 58_TGGCTCCTAAAAAAAAGAAG 57_TATGAATAAAATAGAAAACA 54_ATGTGTAATATGCAATACAA 53_GCGAAGGGGGGACAGAATAC 53_ACAAGGGGATAGTGAGCGAA 49_TTGGCTCCTAAAAAAAAGAA 49_ATTGGCTCCTAAAAAAAAGA 45_AGAAGCTAAAAACCCAAAAT 35_TTTAATATTGAC…	1	Exon	19	71_CGACTTGAATACATAAAACG 59_GTCGACCAAAACAGAAGCAG 58_TAAATATATTTTCCAAAGAG 57_TTTCAATTTCAACTTTTCCA 51_TTCCGCTTTATCACGGATGT 50_GACCAACATCCGTGATAAAG 48_ATTTATATCATTGCATAATG 44_CTTTATCACGGATGTTGGTC 43_TGATCTATTCCGCTTTATCA 40_TGTGTGATGTTTGAAATATT 38_ATACGACGTGAACCGCTCTT 31_TCAAAATGTGTTTTTTTCCT 23_TTCTTCCACTGCTTCTGTTT 14_ACAAAAAATAATAGTCTTTT
clec-87	WBGene00007709	chrI	-	0	N/A	N/A	N/A	1	Exon	16	68_GGTGTTATGAATTTGAAGCA 63_GATATTAACAAAATATGCAG 61_TATTTTGTTAATATCAAGGG 46_GCATATTTTGTTAATATCAA 44_TGAATTTGAAGCACGGATGA 43_CCAGTTCAGAAATGAAGTTT 41_ATTTGATCTCTGTCTATTAG 39_TGCATATTTTGTTAATATCA 35_GCGTTATTTTCTGTTGAAAA 35_CGTTATTTTCTGTTGAAAAT 33_CCTAAACTTCATTTCTGAAC 29_AAAATATTTAACTTTTAAAA 22_GAAAATATTTAACTTTTAAA 19_CGCGCATTTGTGAAAATTTC
clec-92	WBGene00013125	chrI	+	1	Exon	2503	73_AAATCGTTCCGTAAGCTGTG 64_AATGAATGAATAGAAACTGT 63_TAGGAGACAGCGTTGCAACA 60_TATATAAATTACATATCCAA 59_GAGCATTGTCTGTGCAGGAG 55_AAAATCGTTCCGTAAGCTGT 54_TAAAATCGTTCCGTAAGCTG 53_TTGGAATAAAGGAAATGGTT 52_TTTAGTTCTCGAGCTAACAT 52_GAAATGGTTTGGAAGGTTTG 52_AATAAAGGAAATGGTTTGGA 51_AGGAGACAGCGTTGCAACAA 50_TTGTAACAATTATTGGCAGT 50_TTGGGGAGCATTGTCTGTGC 50_TATATTGTGTATGTCACCAT 50_ATTCAAGAAGACTTGTTTAG 47_TAAGTTCACCCC…	1	Exon	1146	75_TGGCACAATCGAGGAGACCG 74_TGCCACAAGGCAGTGCCATG 73_TCTCTCTAGTCTCGTCACCG 67_ACTGCCTTGTGGCACAATCG 63_CACCCTCTAACTATGCCACA 62_TGCCACATGGCACTGCCTTG 61_AGTAGTCTATAAGCTGTCAA 59_TTACTATTAGTTAGTGCGAG 58_GTCTCCTCGATTGTGCCACA 53_GTGCCATGTGGCATAGTTAG 52_TGTGGCATAGTTAGAGGGTG 51_CAAAACAACAAATGTTTCGT 48_TGCCATGTGGCATAGTTAGA 33_GAGAGATCAAATTAATGAAT
clec-95	WBGene00013927	chrI	+	0	N/A	N/A	N/A	1	Exon	10	64_AGTTTTATGTGTGTGGTGAG 61_AGAAGCAGTATGTGATCGAA 59_TTTATGTGTGTGGTGAGCGG 58_TTTCTAGATCAAAGCTTGGG 58_AGAAAAATTTGAGTTTCAGG 55_GTTACGTCAGTTTTGACTAG 55_AATTTTTCTAGATCAAAGCT 53_TGGGAGGTTAATTCTAACAT 51_GGTTAATTCTAACATTGGCC 51_GCTTGCAAAATTTATTGCAT 50_GGCTTGCAAAATTTATTGCA 48_AGGTTAATTCTAACATTGGC 46_TTTTCTGAAAGTAAAATGTA 46_ATTTTTCTAGATCAAAGCTT 41_ATCAAAAAAAATAAAAAAAA 37_TGACTAGAGGTACTCTTTCC 35_CAAAATTTATTG…
cof-2	WBGene00000583	chrI	+	1	Exon	363	78_TTAACACAAAGTCCGCAGAG 75_GATACGTCAAAACCACTCTG 73_GATCAGGTTTTGGAACACGG 69_ACACGGAGGTGATATTGAAG 68_TTAGAAAAACAATAAGAATG 68_CAAACAGCTGTTCCTGATCG 65_AACTTTGACTGTTTCAAACG 61_AGCTTTAATTGGTTGATCAG 58_AGGCGCCAAGAAAATGCATT 57_TTGACTGTTTCAAACGTGGA 57_TTCATTGCAATGAAAACGTG 50_TAAAAAGAGTGACCGCGATC 46_CTCGATCAGGTTTTGGAACA 45_TGTTGTAAAGCAGCTCGATC 36_AGTCAAAGTTATTGCCAAAA 36_AAAGCAGCTCGATCAGGTTT 31_TTGAAATAAAGA…	0	N/A	N/A	N/A
cogc-1	WBGene00003258	chrI	+	1	Outron	63	75_TTCATGTTGAGAGCAGACAG 63_GGAAAAAAGGAAAAAATTGG 57_ACAATCAGTTGATAGGAAGA 54_AAATGAATTGGATAACTCGT 53_TGATAGGAAGAAGGATTGAT 53_ATAAGGAAAATATGGAAACT 52_TTGGCTCACAATCAGTTGAT 52_GCTTGACGAGCTCAGTGACC 52_AACGAATTCAAAAGAGTCGC 48_TTGATAGGAAGAAGGATTGA 47_AACTGGGATCAGCGAAAGTA 46_AAAAGAGTCGCCGGAAAAGC 42_CTCGTCAAGCTTACAGTCTT 38_AGGAAAAAATTGGAGGAAAT 37_CACAAATCGAGAAATAAATA 37_AGCTCAGTGACCTGGAAAAA 35_CCTGGAAAAAAG…	0	N/A	N/A	N/A
cogc-3	WBGene00022121	chrI	+	1	Outron	155	72_GTTTTAATAAGAAAAAACGA 70_GAAAAACCAAAGAAAAAACG 66_GTTTCTTGGCCGTGGCCGAG 63_AGTTTTAATAAGAAAAAACG 60_TCGGCAAGAAGTGGTGAAAG 60_GAACGAAGGACGAGGAAAAG 60_GAAAAAATTATGCATTCAGT 58_GCTAAATCTTGTCGGCCCCT 57_CTTTTTTCGAACGAAGGACG 57_AAGCGACCGCTTCCGTTACG 56_CTGCAACTTTTTTCGAACGA 54_TGCATTCAGTCGGCAAGAAG 54_AAATTGCCGCTAAATCTTGT 53_GGAAGCGGTCGCTTTTCACC 53_GAGGGGCCGACAAGATTTAG 52_GAAAAGCGGTTTCTTGGCCG 51_TCTTGTCGGCCC…	0	N/A	N/A	N/A
cogc-5	WBGene00016608	chrI	+	1	Outron	222	65_TGCAGTACTTGGGATCAAGT 65_AGTAAAACAACGATCGCTAG 64_GGAACTTTATCTTCTCTCGG 63_CTCAGATCTAGAGGATCATG 62_AACGGCATTCCTTTTCTGAG 61_ATACAGTGAAGAGAGGAATG 58_TACAGTGAAGAGAGGAATGT 58_AGGAATCATCTCAGATCTAG 57_GTGAAGAGAGGAATGTGGGC 56_ATGCCGTTTACATTGAGAGA 55_CAAAATGTACTGCAGTACTT 54_AATTACGAATCGAGTGAAAG 52_TCTCGGAGGCTGAAAATGGC 52_AGGAAGATCGGAATTCGGAC 52_AGCAATGAGCTTCTGATGCC 51_GTAGCAGAAGTATGTTCTCC 50_GGAATGTGGGCA…	0	N/A	N/A	N/A
col-45	WBGene00000622	chrI	+	1	Exon	884	64_TGCTCCAAAGGAAAAGCCGG 64_GAAAAAAGATGAAAGCAAGA 62_TAAGAAGGAAGAGAAAAAGG 60_AATTGCTCCAAAGGAAAAGC 55_CGAAAGTGAAATTGCTCCAA 54_TGACGCGCAAATAAATTTCG 51_TCCTTCTTTTCGTCAGCCGC 50_GCCGGCGGCTGACGAAAAGA 43_TGAAAGCAAGAAGGATAAGA 38_CGTGAACTTTGAAGTCTCTA 33_TCAGCCGCCGGCTTTTCCTT 33_GAAAAAGGAGGAGAAAAAAA 32_GGATAAGAAGGAAGAGAAAA 28_ATTTATTTGCGCGTCATATA 23_ATGTGAAAAATTCGATAAAT	0	N/A	N/A	N/A
col-46	WBGene00000623	chrI	-	1	Exon	2988	67_TGCCCGTCATGGGCTCAAGG 64_GCCTGAGATCCAAAGTCGAT 62_TGATCGATGCATCTGAAATG 61_TTGAGCCCATGACGGGCAGA 58_GTCTGATATCCTAAATCAGT 58_GCGAAAATTGGCCTGAAATG 55_GATTTAGGATATCAGACTAA 54_TGAATACTAGCCTAAGCCTC 54_GCTCCGCCTTGAGCCCATGA 54_AGCCTCAGGCCCAAAGTCCT 53_CGACTTTGGATCTCAGGCTC 52_CTCCGCCTTGAGCCCATGAC 52_AAATTGTGTATCTCAAGCTT 50_TGACTCCCTCTGCCCGTCAT 50_GGATATCAGACTAAGGGCCT 49_TAAATCAGTCGGAGAGCTTA 49_GGCCTAGGACTT…	1	Exon	61	74_GGATAACAAGAAGAAGAAGG 62_AAATGGATTCATTCTCATGA 59_GAGAAAGGAGATAATGATGA 57_TCATGACGGAATCCCGAGAA 57_CGGATAACAAGAAGAAGAAG 55_ACGGATAACAAGAAGAAGAA 54_TTATATATCACATAAAAGAA 54_AACGGATAACAAGAAGAAGA 46_AAGAATATTTCCAGAGAAGT 44_TCTAATTTTATATTCATCAC 40_TCATCATTATCTCCTTTCTC 29_ACACAAAAAAAACGAGTAAA 27_ATCATCATTATCTCCTTTCT 26_TTTAAGTTTGTCTATAAATA 22_TATTTATAGACAAACTTAAA 22_ACTTGAAATTTCTTTAAATA
col-48	WBGene00000625	chrI	+	1	Outron	108	68_CAGTCATGTACAACAACGGG 64_AATCGAAAAAAAAAACGCAA 63_TCAACAGTCATGTACAACAA 63_GAAGGAATCGAAGAGCAGTT 62_CGCAAGGGATGTTCACTGCG 62_ACACATAAAGTATCAAGGTG 61_AAAGTCTAGGGCTTCCATGT 59_CAAGGGATGTTCACTGCGCG 58_GGTGTGGAAAAAGTAGGGGA 58_AAATCGAAAAAAAAAACGCA 57_TCAAGGTGTGGAAAAAGTAG 57_AGATTCCGTATAGAAAGTCT 55_TATCAAGGTGTGGAAAAAGT 55_GATTCCGTATAGAAAGTCTA 55_AACAACGGGCGGAGAAGATG 51_TGTTCACTGCGCGGGGCGCA 51_TGATGACACATA…	0	N/A	N/A
col-49	WBGene00000626	chrI	+	0	N/A	N/A	N/A	1	Exon	16	76_GATGAACTGGATACAACAAG 72_GAACTGGATACAACAAGCGG 59_CAAAACTAGTCTCATTCGAT 58_AATAAAGAATTCTCTATCAC 55_GGTCTATTAAAAATGTGCTA 55_CTGGATACAACAAGCGGCGG 50_CAAGCGGCGGAGGAAATGTT 49_AACAATTTTGCAAATTGAGG 49_AAATAAAGAATTCTCTATCA 47_TTGAACAATTTTGCAAATTG 47_GCTACGACAAAAATTCGTTT 47_AAAATTGTTCAATGAGCTAC 45_GATTATGGCTATCACGATTC 44_TGATTATGGCTATCACGATT 41_TCACGATTCGGGCGTGTCTT 40_ATCACGATTCGGGCGTGTCT 37_TTTCAGTACAGA…
col-50	WBGene00000627	chrI	-	1	Exon	479	67_AAACATGCCGAAGTTGAGTG 66_TACGCTGAAAAAGTTAATGG 62_AAAAAGTTAATGGAGGCACA 58_TGTGAAAACCTTAAACAACC 58_TCAAAGTTTGATAATGGACA 56_TCGACTACCTCACTCAACTT 42_CACATGGTGCATCGATATCC 42_ATATACGCTGAAAAAGTTAA 42_AAGCCGTCAAAGTTTGATAA 40_AACTTTGACGGCTTTTATCT 38_TGTCCATTATCAAACTTTGA 34_TTGTTCAACTACAAAACTTT 31_GTTTTTTATTGTCTTTAGTT 28_AGTTTGGTTACAAAATTAAA 27_TTGCTTTATAAATTTTTTGT 26_ACTACAAAACTTTCGGAAAA 24_ATCGATATCCTG…	0	N/A	N/A	N/A
col-56	WBGene00000633	chrI	+	1	Exon	2229	64_TTTCATTCACAGGTAAATCG 59_TGTATTATACACATGTTAGC 58_CTCGCGTTCGATTCTTTCAG 55_GAGACCTTTATTTCATTCAC 55_AATGTACAAAAAACGAGTAC 54_TTTTTATTTTTTGTGAACTG 50_GGGTTGCTAAAAATTGCTTT 47_AATTTTTAAAAACTGCAATC 40_TTTTTTATTTTTTGTGAACT 40_TTTACCTGTGAATGAAATAA 34_CAATTTTTAAAAACTGCAAT 31_ATTTTTTATTTTTTGTGAAC	0	N/A	N/A	N/A
col-58	WBGene00000634	chrI	+	1	Exon	27	50_TTTGTAGGAACCTATTTTGG 49_GCTGCCTTTTTACTGGTCGT 48_CCAGTAAAAAGGCAGCTCTC 47_GTCGTTGGCTAATAGTAAGA 47_CTAAAAAAACTCGCCTAACA 44_TTACAATTTTCGGCCATGTT 34_TTAGCCAACGACCAGTAAAA 34_TGAAAGAATGCCTCCAAAAT 33_AAATAGGTTCCTACAAAATA 25_CCAGAGAGCTGCCTTTTTAC 25_ATTCAAAATCCTTATTTTGT 19_AAGAGAAATATTACAATTTT 17_TATTTTGTAGGAACCTATTT	1	Exon	27	50_TTTGTAGGAACCTATTTTGG 49_GCTGCCTTTTTACTGGTCGT 48_CCAGTAAAAAGGCAGCTCTC 47_GTCGTTGGCTAATAGTAAGA 47_CTAAAAAAACTCGCCTAACA 44_TTACAATTTTCGGCCATGTT 34_TTAGCCAACGACCAGTAAAA 34_TGAAAGAATGCCTCCAAAAT 33_AAATAGGTTCCTACAAAATA 25_CCAGAGAGCTGCCTTTTTAC 25_ATTCAAAATCCTTATTTTGT 19_AAGAGAAATATTACAATTTT 17_TATTTTGTAGGAACCTATTT
col-60	WBGene00000636	chrI	+	0	N/A	N/A	N/A	1	Outron	16	60_CAAAAAAAGTGGAAATGACA 59_GTTGTAATCCACAAAAAAAG 45_TGGATTACAACAGTCTATCA 45_GAACTTAGAATACAACTGTT 45_AACTTAGAATACAACTGTTA 31_TTCGTACATTTTCATAAGAT 31_TGTCATTTCCACTTTTTTTG 29_AAGTTTAAAAAAAAGATTAT 21_TTCTTGTGTTTTTTTTTTCA
col-61	WBGene00000637	chrI	-	1	Exon	808	73_TAAAACACTTCAATTAAACG 68_TATAATTCCGTAAAGCCTGG 62_TTACTGAAATCTACAGTGAT 54_CGAGAATATGAAGCTTATTG 52_AAATCAAAATTTGTGCCACC 50_GAATTCTTTAAATTCCTCAA 49_AACTGAAATATACTCAAAAT 47_TTCTATAATTCCGTAAAGCC 46_TCAATAAGCTTCATATTCTC 40_AATTCTTTAAATTCCTCAAA 38_TGAAAATTTCAGACCCTTTG 36_TCTGAAATTTTCAAAAAGTT 31_CTCAATAAGCTTCATATTCT 28_ATTTGTGCCACCAGGCTTTA 23_GAAAGCTTTATTAGAATTAA	1	Exon	22	79_ATGCAATTTGAAGAAAAACG 72_ACAGTTGTTGAGGTAAAGGG 63_TAATGTCCAAACGAAATGGA 63_GAAATGGACGGGTGGAACGG 62_TGCATTTGCAAATTACGGCG 62_GGAAAGGTAACTAGACGTAA 62_ATCGAATGGGCAGAAGCTCG 62_ACTATGATGAAGTATGGAGA 61_AAGAAGTTTTGATCTGAGGA 60_GTTTTGATCTGAGGAGGGCA 60_GTCCAAACGAAATGGACGGG 59_AACGAAATGGACGGGTGGAA 59_AAACGAGGTGACAGTTGTTG 58_GAAGAAGTTTTGATCTGAGG 58_GAACTGAATTGCATTTGGAA 58_AATGTCCAAACGAAATGGAC 58_AAAGAAGAAGTT…
col-62	WBGene00000638	chrI	-	0	N/A	N/A	N/A	1	Exon	19	51_TGTACACTTTTGTCAAGTAT 51_AAGTCATTTTTAAGATTGAC 51_AAAAAAGGACAAGAAGAGAA 48_GTAATCTGTTGACTTCTTTG 47_AAAAAGGACAAGAAGAGAAT 46_GTGTCAATTAGATACAAGTT 40_CAGATTACAGCAAACTTCTC 37_GAAAGAGAAGAAAATTGAAT 34_AAAAATGACTTGCGTCTCTT 33_CAGTGTAAAGTTTCGAAAAA 31_AAAATGACTTGCGTCTCTTC 29_AGGAAGCTTTGCAAAAATTT 24_ATTTAAAATGTATCATATTA
col-63	WBGene00000639	chrI	-	1	Exon	673	75_ATAAACAGAAGTTTCCAAGG 68_AAGGAAGATTGAAGAAATGG 67_ATATAATAAGGGATAAATGG 65_CAATAAACAGAAGTTTCCAA 64_ATGAATGGACTACTTGTCGA 62_GCTCAAAGTGAATTGGATAG 61_ACACCTAACACATTTTAGAG 61_AATAAACAGAAGTTTCCAAG 60_TGACTATGAGTAAGTTGTGG 60_TCCTGACTATGAGTAAGTTG 60_GAAGGAAGATTGAAGAAATG 57_ACAATAAACAGAAGTTTCCA 54_ACTTCTGTTTATTGTGCCGA 54_AAGTGAATTGGATAGGGGAA 54_AACAGAAGTTTCCAAGGGGG 52_GGATGATATTCCGAAATGAA 52_GCGCCACTCTAA…	1	Exon	673	75_ATAAACAGAAGTTTCCAAGG 68_AAGGAAGATTGAAGAAATGG 67_ATATAATAAGGGATAAATGG 65_CAATAAACAGAAGTTTCCAA 64_ATGAATGGACTACTTGTCGA 62_GCTCAAAGTGAATTGGATAG 61_ACACCTAACACATTTTAGAG 61_AATAAACAGAAGTTTCCAAG 60_TGACTATGAGTAAGTTGTGG 60_TCCTGACTATGAGTAAGTTG 60_GAAGGAAGATTGAAGAAATG 57_ACAATAAACAGAAGTTTCCA 54_ACTTCTGTTTATTGTGCCGA 54_AAGTGAATTGGATAGGGGAA 54_AACAGAAGTTTCCAAGGGGG 52_GGATGATATTCCGAAATGAA 52_GCGCCACTCTAA…
col-64	WBGene00000640	chrI	-	1	Outron	357	69_ATGGCCTCAACACGATCACA 66_TCTACCGTGTGATCGTGTTG 66_GACATGAGCTAATTGCCCAA 57_ACACGGTAGAACTTCTTGAA 53_GTGATCGTGTTGAGGCCATT 45_TGTGATCGTGTTGAGGCCAT 45_ACAAGAAATTGCAAGATATC 44_ATTTAAGCAAAATTTCGGTC 43_AACAAGAAATTGCAAGATAT 38_TTATTTATTTTCCAAAATAA 36_TCTTGAACGGAAATATTATC 33_ATTTGATTTAAGCAAAATTT 29_TTTTAATTGTATTTTTCAAT 26_GTTTTAAGTAACAAAAATTA 18_TAAAATTTTCACCGTTATTT	0	N/A	N/A	N/A
col-65	WBGene00000641	chrI	-	1	Outron	35	68_TTTTTTCACAATGCTCACGG 68_GAGAGGGAGAAGCTTCAGGG 65_TGGTGGAGATAAGGTTGGAG 65_TCCAACCTTATCTCCACCAT 65_GAAAAGATACAGCATTTCGT 63_ATTCAGAAAATTGAGCCGGA 61_TCACAATGCTCACGGAGGCA 61_GATACAGCATTTCGTCGGAA 60_GCCGATGGTGGAGATAAGGT 59_GGCGCAGGCTTATCGGGACA 58_TGGAGAGGTGACAGGTTGAG 58_TAAGCCTAAGCCTAAGCCTA 58_GAATATTAAACAAATTTCTG 57_CAGCATTTCGTCGGAAAGGT 55_TAATATTCAGAAAATTGAGC 55_CGTTTTTTTCACAATGCTCA 54_GTTGAGAGGGAG…	1	Outron	35	68_TTTTTTCACAATGCTCACGG 68_GAGAGGGAGAAGCTTCAGGG 65_TGGTGGAGATAAGGTTGGAG 65_TCCAACCTTATCTCCACCAT 65_GAAAAGATACAGCATTTCGT 63_ATTCAGAAAATTGAGCCGGA 61_TCACAATGCTCACGGAGGCA 61_GATACAGCATTTCGTCGGAA 60_GCCGATGGTGGAGATAAGGT 59_GGCGCAGGCTTATCGGGACA 58_TGGAGAGGTGACAGGTTGAG 58_TAAGCCTAAGCCTAAGCCTA 58_GAATATTAAACAAATTTCTG 57_CAGCATTTCGTCGGAAAGGT 55_TAATATTCAGAAAATTGAGC 55_CGTTTTTTTCACAATGCTCA 54_GTTGAGAGGGAG…
col-7	WBGene00000596	chrI	+	0	N/A	N/A	N/A	1	Exon	20	64_TTGTAAAATGTATCACATTG 54_TTCTTTTTTCAGTTACCGGA 51_AAGTCATTTTTAAGATTGAC 51_AAAAAAGGACAAGAAGAGAA 50_GTGACATTTTATTTGATGAT 48_GTAATCTGTTGACTTCTTTG 47_AAAAAGGACAAGAAGAGAAT 43_TTTTATTTGATGATTGGCTT 40_CAGATTACAGCAAACTTCTC 34_AAAAATGACTTGCGTCTCTT 33_CAGTGTAAAGTTTCGAAAAA 33_AATCTTCTTTTTTCAGTTAC 32_AACAATTTTGGCAATCCTTC 31_AATTGTTCTTCTTCAAAATT 31_AAAATGACTTGCGTCTCTTC 27_ATTTTGAAGAAGAACAATTT
coq-1	WBGene00000761	chrI	-	0	N/A	N/A	N/A	1	Outron	1554	69_AACTTCTCGAATGTAGACGG 68_TCAGACTGGAAATCAAGCAC 56_TACGGTACCGAATCTCGAAA 54_TTCTCGAATGTAGACGGTGG 52_TTTCGTAAGACATTTCAGAC 51_TTCAACTTCTCGAATGTAGA 48_GACGGTGGTGGCTCAGTGTC 48_AAATTTTTGAAAAATACAAA 42_CAATTTTTTCAATAAAAATA 37_ATTGACTTTTCGATCAGAAA 36_AAATTTGCCTTTTCGAGATT 35_AAAATTGTAAATATGGTCTT 28_TCTTACGAAAATTGTAAATA 23_GAAATTACAGTACTCTTTAA
cpb-3	WBGene00000772	chrI	-	1	Outron	242	64_GATGACCAGTTATTATCGAG 62_ATGACCAGTTATTATCGAGT 45_GCTTTCAAAATCTTTTCAGA 43_TTTTAACTTCTCAGTTGTCT 39_GATGCCCACTCGATAATAAC	1	Outron	213	64_GATGACCAGTTATTATCGAG 62_ATGACCAGTTATTATCGAGT 45_GCTTTCAAAATCTTTTCAGA 43_TTTTAACTTCTCAGTTGTCT 39_GATGCCCACTCGATAATAAC
cpn-1	WBGene00000777	chrI	-	1	Outron	824	68_AAACAAGGACGAATGGTGAG 66_CTTTTCAAGAGTCGACCGAT 66_CAGACATCCGGGACCCAATG 66_AAAAGGAATAGAAAAAAACA 63_GTTTTCGTCATCATGTTGTG 61_AGTCGACCGATCGGAAAAGG 61_ACTATCTACACTCTCTGTAC 59_TTTGAAAGTCCGAATAGGAG 57_ACATCCGGGACCCAATGGGG 57_AAACATTTGAAAGTCCGAAT 56_TAGAAAAAAACAAGGACGAA 55_GACAGACATCCGGGACCCAA 55_ATCGGTCGACTCTTGAAAAG 54_TTAGAGAGTGACAGACATCC 54_ATGAAAACGAGAGTCGATAT 53_CGATCGCCACCTTTTCCGAT 52_AAGAGTCGACCG…	1	Outron	63	72_GAGCGCTCCTAAAATTCAGG 68_TCAAAAACGCAAGACGTAGG 67_TTATCAAAAACGCAAGACGT 61_TAGTTAAAGGAACATTCAAG 58_ATTCAAGAGGCAACAGTACC 56_TGCTCTCGGGAGAAAACTGC 55_TTTTGTTTCGCTATGGGACC 55_CATAGCGAAACAAAAGTTTG 52_AAGATATGAGAAATGTGCTC 51_AACAATTTAAGAGTGCTCTC 50_TCTCATATCTTCATTCAAAC 50_CATTCAAGAGGCAACAGTAC 49_TAACAATTTAAGAGTGCTCT 47_ATAAGGAACATTTGATTGAA 47_ACAAACTTTTGTTTCGCTAT 42_CACAAACTTTTGTTTCGCTA 40_GGTGTTTGATAA…
cpn-4	WBGene00000780	chrI	-	1	Outron	1314	73_TATTCTTGATGTGTGCAGGA 69_TGGCCCATCCACAGTCACAT 67_AGCTTGATCCGATGTGACTG 66_GCCTTCCAAGCATTCGACGG 65_AGTTGTTGGAATGGAGTCTG 65_AAATGTATAATGCGTTCGGG 63_GAGCGATGAACGAGATTGGA 62_CAGACTCCATTCCAACAACT 62_ACCCCCGTCGAATGCTTGGA 62_AAAATGTATAATGCGTTCGG 61_TGCCTTCCAAGCATTCGACG 60_GATGCCTTCCAAGCATTCGA 59_GGAGCGATGAACGAGATTGG 58_TTTGAGCCAAGTTGTTGGAA 58_AACTGGTCCGGAGAATAAGC 58_AAAAATGTATAATGCGTTCG 57_CCTGCACACATC…	0	N/A	N/A	N/A
cps-6	WBGene00000787	chrI	-	1	Outron	22	66_GGATACATTAAACCTTACGA 59_ATATACATGGATCCATCGTA 56_GTTTCGGTGGTCTTGGTGTG 55_GGAAAACTTTTCAGTTTCGG 55_AAAAAAAAATCAAATATACA 53_TCTTGGTGTGTGGACTCTTG 51_GACGTTGTTCTGATCGCAGT 50_CCTGTAATAAGCTTAAGCTT 48_ATCGTTTCTACTTGGGACTC 46_GGACTCTGGAAATCTGCAAT 44_ATTTCAAAAAGACGAAAATA 42_GGAGCTGATCGTTTCTACTT 38_TGGAGCTGATCGTTTCTACT 35_TATTACTTTTAATGGAAAAA 35_CTGTAATAAGCTTAAGCTTC 34_CTTTTCAGTTTCGGTGGTCT 32_ATTGGAAAACTT…	0	N/A	N/A	N/A
cpx-1	WBGene00022271	chrI	-	1	Outron	855	67_GGAAACTCGTGTACTCCACA 63_TTTCAAAGAAAAAATTTCAG 61_TCTTCCATTTCAATTTATGG 60_TCGCCTGCCGGACAACGCGT 58_ACTAAATGTATTTGTCCGTG 55_TTTTGGCTCGGCCATATTTG 54_CGAACTAGGCCATTTTGGCT 53_CTCCATTGACAATCGCCTGC 53_ATCGCCTGCCGGACAACGCG 52_GCGTGTCGCGTGTCGCGTCG 51_GTCCGGCAGGCGATTGTCAA 49_GGAAGAGTTTTTGCCGAACT 48_TTTCAGAAATCATTTTTTGG 48_TTCAAAGAAAAAATTTCAGC 46_CGAGTTTCCCACGCGTTGTC 43_TTTCCCACGCGTTGTCCGGC 42_GCTTCCCCCATA…	0	N/A	N/A
cpz-1	WBGene00000788	chrI	-	1	Exon	27	66_CGTGAACGTTCAAAGTCCTG 65_CATTCCACTTGATTGACGGA 61_ACGGAAGGAGAAAAAAAGAA 59_GCGCTCACATTGCAAAAAGG 58_TTTTCAAATCACAGCAACTG 58_CAAAAATCTACAGTAACCAC 56_TTTGAACGTTCACGAATGCT 55_CTCACATTGCAAAAAGGGGG 53_TTCTCCTTCCGTCAATCAAG 51_GTTTAACTGAAAAAAAAAAC 49_CGCGCTCACATTGCAAAAAG 48_AATCGACGTTTTGTGTCTGC 46_GTGACATTCCACTTGATTGA 45_GATTTTTTCCAAAAAGAAAA 42_TACAAAAAATTCAAATTGTC 39_CTTTGAACGTTCACGAATGC 36_CGCGCGCTCACA…	1	Exon	27	66_CGTGAACGTTCAAAGTCCTG 65_CATTCCACTTGATTGACGGA 61_ACGGAAGGAGAAAAAAAGAA 59_GCGCTCACATTGCAAAAAGG 58_TTTTCAAATCACAGCAACTG 58_CAAAAATCTACAGTAACCAC 56_TTTGAACGTTCACGAATGCT 55_CTCACATTGCAAAAAGGGGG 53_TTCTCCTTCCGTCAATCAAG 51_GTTTAACTGAAAAAAAAAAC 49_CGCGCTCACATTGCAAAAAG 48_AATCGACGTTTTGTGTCTGC 46_GTGACATTCCACTTGATTGA 45_GATTTTTTCCAAAAAGAAAA 42_TACAAAAAATTCAAATTGTC 39_CTTTGAACGTTCACGAATGC 36_CGCGCGCTCACA…
crml-1	WBGene00010641	chrI	-	1	Outron	2293	72_GCGAAACAATGTTGTCCGAG 66_TGTTGTCCGAGTGGAGTACA 66_CATACCGTAGTTTCACACAA 62_CTTTTGTTTTGATTTCGCGG 61_TTTTTGCGGAACGGGTCGAA 61_GTTAGTCCGTGTACTCCACT 58_CTTTGTGTGAAACTACGGTA 58_AGCTGGCCTATTTTACATTG 52_TGTCCCTTTGTGTGAAACTA 49_ATACCGTAGTTTCACACAAA 47_GGTCGTCGCTTTTTGCGGAA 46_ATTGCGGTCGTCGCTTTTTG 42_TTTCTTTTGTTTTGATTTCG 41_TTTTGTTTTGATTTCGCGGC 35_GTCGTCGCTTTTTGCGGAAC 35_CGACGACCGCAATGTAAAAT 27_GTAAAATAGGCC…	0	N/A	N/A	N/A
crn-1	WBGene00000794	chrI	+	1	Outron	210	59_GATTACGCAATCGCGCTCCA 56_CGGAGCTGCGTTCAATTTGG 54_GGAGCTGCGTTCAATTTGGC 54_ATATTTTTTATCCTTTCTTG 54_ACTATAAAAAACCCCAAGAA 50_TGCGTTCAATTAGTTGTCCA 47_AACCGATTTTCTGAACCAAT 42_CAAGAAAGGATAAAAAATAT 41_TAGCTTCAGATTTAACCAAT 39_CGTTCAATTTGGCGGGAAAA 37_ATCTTATTTTCTCGAAATCT 36_TCAGAAAATCGGTTTTTTCA 36_GAAGCTAATAACGAATAAAA 35_TATCGGAGCTGCGTTCAATT 32_TGAAGCTAATAACGAATAAA 32_AACCAATTGGTTCAGAAAAT 26_GCGATTGCGTAA…	0	N/A	N/A	N/A
csn-2	WBGene00000814	chrI	+	0	N/A	N/A	N/A	1	Outron	429	62_AAATCAGGAAAATTATGAGG 58_GATTTGGTTCTCGATAATTG 53_TTTAAATCAGGAAAATTATG 53_TAAAGAAAATCAAAGTTTTG 53_ATTCTTGCGACTTTTGTGGT 51_TTAAATTTGGCGTTTGTGGT 50_TGAAATCAAATTATTTTAGG 49_AATCAGGAAAATTATGAGGC 47_ACACTCGATCGATTAATTGA 47_ACAAACGCCAAATTTAAATC 46_TATATATTAAATTAAAGACT 40_TGATTTAAATTTGGCGTTTG 36_CAAATTATTTTAGGTGGCTT 35_TGAAATTCTTGCGACTTTTG 33_TAATTTTCCTGATTTAAATT 33_CGACAGATACAATGTTGATT 32_GTTCTCGATAAT…
ctg-1	WBGene00010370	chrI	+	0	N/A	N/A	N/A	1	Exon	17	77_GCCTTCGGAAGAGACGAAGG 68_TGCTGCTGGACGAGACACGG 68_GAGGAACGAGAAACAGCCTA 66_CAACGATTGAAATCTACAAG 65_GAGGCCTTCGGAAGAGACGA 64_TCTCCGCAAATCTGTCGCAT 63_GAATTGCAGGTGTCATCACA 61_GTATAAGATTGAGTGTAGAG 60_CTGCTGCTGGACGAGACACG 59_GTAGATTTCAATCGTTGGTG 55_TGAAATCTACAAGAGGCCTT 51_GGGCCGATGCGACAGATTTG 51_ACCGCCTTCGTCTCTTCCGA 50_GAAGAGACGAAGGCGGTGAC 48_GCTGCTGCTGGACGAGACAC 47_ATATAATCGGCCAATCTGTC 46_GTCTCGTCCAGC…
ctn-1	WBGene00000832	chrI	+	1	Outron	2945	77_CCTATGGTACCTAAAACCAG 75_TGTGAATGTTAGAATCAGCG 72_GGCGGAGAGACTACCTAACG 70_TATAGGCAGACAGAGAGATG 65_CCTGGTTTTAGGTACCATAG 63_GTTCTACTACAGTACCCCTA 60_ACAGAGAGATGGGGAGAAGG 59_ACTAATGTCAGCTTTTTCAG 58_CTAATGTCAGCTTTTTCAGG 55_CCCCTGGTTTTAGGTACCAT 55_CCCCTATGGTACCTAAAACC 54_CAGCGTGGTCCAGCCTCGTT 53_TAGGTAGTCTCTCCGCCGCC 53_CCCTATGGTACCTAAAACCA 51_GAGAGACTACCTAACGAGGC 48_TGGGGAGAAGGGGGACCCGG 48_TCGGCAAATCGA…	0	N/A	N/A	N/A
cup-2	WBGene00000843	chrI	-	1	Outron	23	54_TGAGAATGGTTTTTTATCGG 51_TTTACTTTAAGCAAAAACAA 44_TTGATAAGAATTTTTGAGAA 36_AAATTTTTTAAATTATTATC 34_AGGAAAATAAAACGTTTTAA 23_GATAATAATTTAAAAAATTT 21_TTTTGAGAATGGTTTTTTAT 19_TTAAAGAAAAATCGATAATT 12_AATATTTCTGTTCGATTTTA	0	N/A	N/A	N/A
cuti-1	WBGene00022591	chrI	+	1	Outron	541	71_ATTGTATTGAGATTAAGTGG 69_TCTGGATATCTAGGGCAACA 62_GGAGAATGAATGAAGTACAA 61_AATGACCCGCTTGTGTGAGA 60_CGGAGAATGAATGAAGTACA 59_ACAATCCCTCTCACACAAGC 57_TGTATCCGATTTGTGAATTG 57_AAATGACCCGCTTGTGTGAG 56_GCAGGTTTCCAGATCACTTG 53_TACAATCCCTCTCACACAAG 50_ACAGTGAAAACACTATCAAA 49_TTTGATAGTGTTTTCACTGT 49_ATCTTTTGCACATAATTCGC 47_ATCTCTTCTCTGGATATCTA 46_CCACTTAATCTCAATACAAT 44_CCGATTGTATTGAGATTAAG 40_ATTCTCCGCAAT…	0	N/A	N/A	N/A
cutl-10	WBGene00013180	chrI	-	1	Exon	25	73_TCGATTACAAGAGTATCGGG 70_TAATCGGTTGGCAAAAACGG 66_TCTCGATTACAAGAGTATCG 66_GTAATCGGTTGGCAAAAACG 63_ACGGGGGAAGAAGTGTGTCT 58_TCGGGGGGCTCAAGGTGAAG 57_GAAGAAGAAAAAGAAGGAGA 57_CTTCTCGATTACAAGAGTAT 57_ATCATCTTTGACTAGGTAAG 56_GGGGCTCAAGGTGAAGAGGT 56_CTCGATTACAAGAGTATCGG 55_TTGGATTATCATCTTTGACT 54_AATCGAGAAGAAGAAAAAGA 51_TTTTTGAGGTTGTAATCGGT 51_ACTAGGTAAGAGGGATTGGC 50_TTTGACTAGGTAAGAGGGAT 50_TCAAGGTGAAGA…	0	N/A	N/A	N/A
cutl-13	WBGene00021025	chrI	+	1	Exon	120	73_GGAGCGCGAAAAATTCAATG 71_CTCCATTAACAATTGCCTAG 71_AGTTGCAAAAATCACACACG 68_TTTTCATTCAAATTTCAATG 67_GTAGTTGCAAAAATCACACA 66_TAGTTGCAAAAATCACACAC 64_TGCCTAGCGGACAACGCGTG 64_TACCCCTAAACATACAAAAG 63_CATATACAAGGGGTGGTAGG 62_TATTGTGCATATACAAGGGG 60_TTGAGCCGAATTCCCGCGCA 59_GGTCCACTACCTCCCGTGCG 57_TGAGCCGAATTCCCGCGCAC 57_CTCTATTGTGCATATACAAG 57_CGCGAAAAATTCAATGAGGA 57_ATTGCCTAGCGGACAACGCG 56_TTGCCTAGCGGA…	0	N/A	N/A	N/A
cutl-14	WBGene00015231	chrI	+	1	Exon	195	67_TATCAGAAATGTGAAGAAGG 63_AGCGAAACGAAAAGCACACA 61_AATGATATAACAATAATTGG 60_GATATAACAATAATTGGAGG 57_TGTTGGGACATAAAGTTGGA 57_CCTACACCAACACAAAAAAG 56_GGTTCTGAAACAGTTTATGA 56_AGATATCAGAAATGTGAAGA 54_CATAAAGTTGGATGGAGAAG 53_CAGTAGAAGATGCAGCAATA 51_TTGGATGGAGAAGTGGTTGT 50_TCAGTAGAAGATGCAGCAAT 49_GAAAAAGAACAAATAATTGT 48_CGGTTCTGAAACAGTTTATG 48_ACTTTTTTGTGTTGGTGTAG 46_TTTGTGTTGGTGTAGGGGAA 44_TAATTGTTGGGA…	0	N/A	N/A	N/A
cutl-20	WBGene00018787	chrI	-	1	Exon	73	67_ATTCGATATCATCACTTCCG 65_TGGGATGGCCGTAAGATCAG 65_CACATGATAGTCGATGAGCT 64_GGGATGGCCGTAAGATCAGA 64_CTATCATGTGAACAATGGGA 64_ACTACCTAATTATATGAAAG 63_ATATCATCACTTCCGGGGCA 62_TACCTAATTATATGAAAGAG 61_GTGATGATATCGAATAGAGT 61_AAAAAAAGAAGGAAAGAAAG 60_TGGCCGTAAGATCAGAGGGT 58_TAATTGGAGCGTGGCCGAGG 58_CCTAATTATATGAAAGAGGG 58_ACCTAATTATATGAAAGAGG 55_TTCCGGGGCACGGCACAGGT 55_ATCGACTATCATGTGAACAA 52_GGAGAATCGCAA…	1	Exon	32	75_GGTGGCGTAAGAATACAGGT 67_ATTCGATATCATCACTTCCG 64_ACTACCTAATTATATGAAAG 63_ATATCATCACTTCCGGGGCA 62_TACCTAATTATATGAAAGAG 61_GTGATGATATCGAATAGAGT 61_AAAAAAAGAAGGAAAGAAAG 58_TGGTGGCGTAAGAATACAGG 58_TAATTGGAGCGTGGCCGAGG 58_CCTAATTATATGAAAGAGGG 58_ACCTAATTATATGAAAGAGG 55_TTCCGGGGCACGGCACAGGT 54_GCGTAAGAATACAGGTGGGT 54_GATGTGTGCGCTGGTTGGGG 53_TAAGAATACAGGTGGGTGGG 53_AAAGATGTGTGCGCTGGTTG 52_GGAGAATCGCAA…
cutl-6	WBGene00012165	chrI	+	1	Outron	85	76_TCTGTGTAAAGGTCAAACTG 75_GGAACGAAGAGAAATCCTTG 67_GCGATGGGAAAAAAATACGA 67_AAAAAATACGATGGACAGAA 66_TAGTACGACCAGAATACGGG 66_AGTACGACCAGAATACGGGC 63_CGCATGATGACGTTCCCGGG 63_AGAGAAATCCTTGCGGCGGG 62_ACGAAGAGAAATCCTTGCGG 60_GTGGAGATGAAGAGAAAGAG 60_ACGATGGACAGAAGGGTTCA 60_AAAAAAATACGATGGACAGA 58_ATTGACCTATTCTCGAGTCT 57_GCTCGTGTTTTTAAGATGGA 56_AAGAAGTACCGCCCGCCGCA 56_AACTAGTACGACCAGAATAC 55_GCATGATGACGT…	0	N/A	N/A	N/A
cutl-8	WBGene00013960	chrI	+	1	Exon	167	64_AGCGAGAAAAGAGTGGACAC 63_GATAGCTAACTGGATTGGCT 63_GACGATTTCTGCTACAGTCG 62_TCTAGGTAGCGAGAAAAGAG 62_AAGCTGATGTATATAGGCAA 58_AAATTTCCGGTTGCAACTGA 56_GAAGCTGATGTATATAGGCA 55_TATATGTTTCATCGAATAGC 55_GATATTCTTGAAGCTTCAGA 52_TCGACAGTTCTGGTTAGTGC 52_AATCGTCCGTCAGTTGCAAC 52_AACCGGATAGCTAACTGGAT 51_TTCATCGAATAGCCGGAATC 51_TCAGACAGTCTCGACTCAAA 44_TTTCATCGAATAGCCGGAAT 43_AGCCAATCCAGTTAGCTATC 40_GAGATGAAGCTG…	0	N/A	N/A	N/A
cyb-2.2	WBGene00000867	chrI	+	0	N/A	N/A	N/A	1	Outron	168	65_AAATTCATAGACAATCTGAA 63_GGTATGATGCGCAGGTGTGG 59_CCAGGTATGATGCGCAGGTG 53_GGTGTGGTGGTTTACTGTAG 50_TTTTTCCAGGTATGATGCGC 50_ATTTTGGTTAAGAAAAGATA 49_CCACACCTGCGCATCATACC 49_AACACAAGAAACGAAGTCTC 48_GTGTGGTGGTTTACTGTAGC 31_GAAAAAAAAAACTTTTTTCC 24_TTCAGATTGTCTATGAATTT 18_GATTATCAATAAATTTAAAT 01_CAATTCAATTTCAACTTTTC
cyc-1	WBGene00000869	chrI	-	1	Outron	269	65_ATGCACCTACAAAAATGCTG 62_CGTTATAAAAGTGGATACGC 61_TATGTTTCAAAAATACTCGT 56_CCTACAAAAATGCTGAGGAT 55_TGCAGACATCGTTATAAAAG 52_CTTTCTTTTATTCTACGATA 39_CCGATCCTCAGCATTTTTGT 34_AAAGACCAATTGAAAAAATA 31_TTTGTAGGTGCATGTCAAAA 27_ACTTTCCTTATTTTTTCAAT 27_AAATGCTGAGGATCGGATTT 20_AGTAGCTTGCGCCGATATTT 17_GCTGTAATTAAGTTATTTTC 12_ATAACTTAATTACAGCTTTT	0	N/A	N/A	N/A
cyn-15	WBGene00000891	chrI	-	1	Outron	2090	63_GTATTTCGGAAGATATACAG 63_GCAGACTTGGCTGATCGCTG 63_CAGGAATTTCTGTCAGACTG 60_TGCTGTATTTGTGTCATCAG 57_AATAAATTATTCAAAACCGT 55_GTTCAATGTAGTAGCAGACT 52_TGAATGGATTAGTGATCTCC 51_ATAAATTATTCAAAACCGTC 49_ATATCGGTTAATGGTTTGAC 48_CTCGAAAGTTGATGATTTGG 47_TGGTTTTGTGACCTCGAATC 43_ATTCTTCTATTCCTGATTCG 43_ATATCTTCCGAAATACTATC 41_CAGGAATAGAAGAATTATAT 41_AGTCTCGAAAGTTGATGATT 40_TTCCAGAAATTAATTGATCT 39_AGAAGAATTATA…	0	N/A	N/A	N/A
cyn-5	WBGene00000881	chrI	-	1	Outron	516	69_TAATCGGAGAATGTGATGAG 67_TTATGATTTTAGATTTCACA 64_GGACGCGAGGCGTCACTTCG 63_GCGTGTATCTCAAAAACGGT 58_ACGGTAGACAAATTGCGTAC 57_ATACACGCGCCCAAACGTCC 55_GTGATGAGTGGCCGGACGCG 54_CGGAGAATGTGATGAGTGGC 53_TGATAATTTGAGTGTAGACC 52_GGAAAAATCGATTGTTGTAG 52_GCGTACAGGTACCACTTCTC 52_ATCAGTAGAGCGCATTTGCA 51_ATTTCACACGGCCCGAGAAG 49_CGTTATCACGCGCCCAAACC 49_CGTGATAACGAAAAAAGCTT 48_CCGGACGCGAGGCGTCACTT 48_CAATTTGTCTAC…	1	Outron	266	74_ATAAACCACACGGTGCAACG 69_TAATCGGAGAATGTGATGAG 69_AGGGTGACGAGAGAAAGAAG 68_TGGTAAATGTATAGGACAGG 66_ACTGCAAGTGAGTGAGTGGA 64_GGACGCGAGGCGTCACTTCG 64_CGTGGATAGAGCGATAGAGA 64_CAGTAATATACTCGGGACGA 63_TCTATCCACGTTGCACCGTG 63_ATAGGACAGGCGGTATGGTG 62_AACTGCAAGTGAGTGAGTGG 60_GCAAACTGCAAGTGAGTGAG 59_ACGTGGATAGAGCGATAGAG 58_AAGACGAGACGAAGATCGAT 57_GCAGTAATATACTCGGGACG 57_ATTTGGTAAATGTATAGGAC 57_AACAGCGCAGTA…
cyp-36A1	WBGene00007913	chrI	-	0	N/A	N/A	N/A	1	Outron	2510	66_TTTGTAGCCGACATTTCACG 63_GAGAGGATGATGAAATGAAG 63_ACAAGAGTCTCTGAGATACC 59_AGGATGATGAAATGAAGAGG 58_TTGTGTTATGAGGTCGATGT 57_GTGACTTGGAAAAGTGGGAG 56_TACCATATGCATACAGATTG 55_ACATGAACCACGTGAAATGT 55_AAGGGCGTGACTTGGAAAAG 53_TTGGAAAAAAGGGCGTGACT 53_GGAAAGTTCTAGAAAAAACT 53_AGGGCGTGACTTGGAAAAGT 52_ATTCAAGAAAACGTGAATCT 49_GAAACAATTTTTGTGTTATG 48_TTCCTCAATCTGTATGCATA 48_TTCACGTTTTCTTGAATGCC 43_TACAAGAGTCTC…
D1007.10	WBGene00017007	chrI	+	1	Outron	45	69_GAAGCAATAATACCAACACA 64_TATCGCTTTCCTCCGACACG 61_TTGAAGTATTGCAAAAGCAA 60_GTATTGCAAAAGCAAAGGAC 60_AGTATTGCAAAAGCAAAGGA 60_AAGACTGCTGCTCCACGTGT 58_CGGGCACAATTGCCATGTGT 57_TTGCTGGGTCTTTGGCTGAG 57_ACTGCTGCTCCACGTGTCGG 56_AGGAAAGCGATAAACGTTCT 54_AGCAGTCTTCACATTCTTGG 50_TCATGCATATGGTAAATTGT 46_CATTGGTTTTCAGGAAAAGA 45_ATTCTTGGCGGTCTTTTGCT 43_GTTTTTAAATTTCATGCATA 40_TTTTGTCAATTCTTTATCAT 40_GCATGCTGTTAG…	0	N/A	N/A	N/A
D1007.18	WBGene00044421	chrI	-	0	N/A	N/A	N/A	1	Outron	35	58_GTACGTTATTGTTGTTGGGG 54_GATGTACGTTATTGTTGTTG 54_ATAAAGGTTTGCATTATGGT 52_TGCAAAACTTCTATAAGTGC 48_TAAAGGTTTGCATTATGGTA 47_AAAGATGATTGCTCATTCAT 43_TTCTTCTATTTCTATTCTCA 43_GTGCGTTTTCACGAATTATC 40_TAGATGTACGTTATTGTTGT 36_CAATTGGAATGTCACAATAA 36_AGATGTACGTTATTGTTGTT 33_AAAATTCGTTTCAGTACAAT 28_CACAATAAAGGTTTGCATTA 21_GAGAAATTTCGAAATTTTTC 12_ATTTGAATTATTTAATTTAA
D1007.19	WBGene00045048	chrI	-	1	Outron	2466	73_GCAGACAGGAAAATGAAGGG 62_GACGCAGACAGGAAAATGAA 61_TCTTAAAGGGGCAAGACAAG 61_GTCCTGTAACCACAAGTCAA 60_TGTAGAGAAGAGACGCAGAC 60_AGACGCAGACAGGAAAATGA 58_CTCATCCTAATATTTATCTG 57_TATCTTAAAGGGGCAAGACA 57_ATCTTAAAGGGGCAAGACAA 57_AAGGGTGGTATATCTTAAAG 50_TATATATAAAATCACGATAC 50_AAATTTTAACCTTTGACTTG 46_TGTTGATAAAATAGAAACTA 46_GTTGATAAAATAGAAACTAT 44_CCGATTAAAAACACCGTACT 41_TGAAGGGTGGTATATCTTAA 34_CAGTTCCTCAGA…	0	N/A	N/A	N/A
D1007.4	WBGene00017002	chrI	-	1	Outron	401	72_CGCAAACATGAGCAACACGA 57_AAGACAAAATAATTCTGAGC 55_GACAATGTGTTGCCAGTCGT 54_AGAATTGAATGAATATCAGC 52_TGCTTGTGCTCACCAACGAC 47_TATTTTGTCTTTGAAAAGCT 40_TAATTTAAAATTTTCGAGAA 40_ATGATATTGATCAGATTGTT 36_GAGAGCTATTTATGTAGTTT 22_TGCTGATATTCATTCAATTC 22_TGATCAGATTGTTCGGTTTT 18_TTTCTGGAAATTTTTTTAAT 18_TCGGTTTTCGGAGCACTTTC 18_CTTTCTGGAAATTTTTTTAA	0	N/A	N/A	N/A
D1007.5	WBGene00017003	chrI	-	1	Outron	53	79_GAAGAGCGAGGTACTCACGG 77_CAGAACCGAGAAGGTCACCG 69_GAATCCGGCTCTGTAGACTG 67_TGAAGCCTACAGAACCGAGA 65_TACTGGTACTTGACCGACGC 65_GAGGTACAAGATTCCGGCGT 65_CGATCTCAGCTGGAAGAGCG 65_AGAGATCCGTGTCCCACACG 63_ACAAAACTTACCGGCGCGTG 61_GTCACCGAGGCTGGACCAGG 60_TAACATTTATTGTGGTGGTG 59_GTGGGGCTCTATCCTCGTGT 59_GGACAAAACTTACCGGCGCG 58_CTGGAAGAGCGAGGTACTCA 57_CGGTCAAGTACCAGTAGTAG 56_TATTCAGCTCAAGGCGAGAA 56_GGAGCCCCAGTC…	0	N/A	N/A	N/A
D1007.8	WBGene00017005	chrI	+	1	Outron	337	82_TTGATATATAGGGAGCCACG 79_CAATCACAAAGAAAGCCACG 71_TAGGTATTTGAAGACGAAGG 66_ATCTGGACCATCTTCACCGG 65_TTGTAGGTATTTGAAGACGA 65_AAATAAAAACAAAGATTCTG 63_ATTTGAAGACGAAGGCGGTG 61_GATTCGAGTAGTGATTCTGA 60_TCTGATTCCGACAAATCGAA 59_GCGATCTGGACCATCTTCAC 57_GCTCCCTATATATCAAGTAG 51_TTTGAAGACGAAGGCGGTGC 47_GCTCTCATCTTCATCATCAC 45_GCTTTCTCCTCCGGTGAAGA 43_GGAATCGCCATTCGATTTGT 42_TCTTCTAATAATCAGCGATC 41_TGAATTTTCGCT…	0	N/A	N/A	N/A
D1037.1	WBGene00017025	chrI	+	1	Outron	2733	62_TTAGACCACTCATCAAAACT 56_TAACTCCGAGTTTTGATGAG 43_TTCTGTTATGTGTACAATCT 42_GAAAAGGAATGAGTAGAAAT 40_GTTAAAAAGTGACGTGAATT 36_ATCAAAACTCGGAGTTATAC 35_TTCGGTCATGATTATTGAAA 26_ATAAAGTGTTTTTAGTGTTC	0	N/A	N/A	N/A
D1037.3.1	WBGene00001501	chrI	-	1	Outron	1065	73_TACGTGAGTCGCTTATCAGG 65_TGAATCGATAGCAATGAAGT 65_TCGTCACCAAATGGAGCCGG 65_ATGATGATAAAAAAGGGTCA 62_CGCACACACACAAAAACCCC 60_GTCGTCACCAAATGGAGCCG 55_ATTAAAGAAAAAATCTGTCA 53_AGTTGAGATGCTGATAAGAT 52_TGACGACTCACGTGATATGA 51_TGACCCTTTTTTATCATCAT 51_GAGTCGTCACCAAATGGAGC 50_TCACGTGAGTCGTCACCAAA 48_AGTCGTCACCAAATGGAGCC 46_TCACCGATGATGATAAAAAA 46_CTGCTTGATTAGTTGATCAA 44_GATGATGATAAAAAAGGGTC 44_CAAAAACCCCCG…	1	Outron	1065	73_TACGTGAGTCGCTTATCAGG 65_TGAATCGATAGCAATGAAGT 65_TCGTCACCAAATGGAGCCGG 65_ATGATGATAAAAAAGGGTCA 62_CGCACACACACAAAAACCCC 60_GTCGTCACCAAATGGAGCCG 55_ATTAAAGAAAAAATCTGTCA 53_AGTTGAGATGCTGATAAGAT 52_TGACGACTCACGTGATATGA 51_TGACCCTTTTTTATCATCAT 51_GAGTCGTCACCAAATGGAGC 50_TCACGTGAGTCGTCACCAAA 48_AGTCGTCACCAAATGGAGCC 46_TCACCGATGATGATAAAAAA 46_CTGCTTGATTAGTTGATCAA 44_GATGATGATAAAAAAGGGTC 44_CAAAAACCCCCG…
D1037.5	WBGene00017026	chrI	-	1	Exon	211	61_AAAGCGGCCCAACTTCTGGA 60_TGAAATTGAGTTATTTGACA 60_CGATGACAAGCTTCTTCTCG 58_CATCGATAGCAAGAAGAAGA 57_TTAGAATATATATTTTCACT 56_CTCCAAGTTGCCAAAATGGT 56_CAAGGCTGAGAATGGCTTGT 53_TTTGGCAACTTGGAGGCCGA 53_CAACCATTTTGGCAACTTGG 50_TTCGGAATTTTTTCAGAAAG 50_TTATTTGACAAGGCTGAGAA 46_TAGAATATATATTTTCACTC 45_TTCCAACCATTTTGGCAACT 45_GGAGTTGCACAGTGCTCCTT 44_AAACAAAATACGTGAATTGT 38_TCTCGAGGCCTTCCAGAAGT 37_CTCGAGGCCTTC…	1	Exon	7	68_AAATTATTATTATATTACCG 66_CAAGAACAACGCAAGGACAA 63_GTCTACGCAAGAACAACGCA 61_GAATCGCTCGCCCACTATGG 60_TGAAATTGAGTTATTTGACA 60_ACGCTCGCTGGGAGACGTGA 59_GCAAGAACAACGCAAGGACA 59_AGGGCAAAATTCTAATGGAA 58_TTTTTTTAATTTTCGGACCA 57_TTGCGTAGACTCCCCCATAG 57_TTAGAATATATATTTTCACT 56_GAACTAGAATTAGTGCAGTC 56_CAAGGCTGAGAATGGCTTGT 54_GGAATCGCTCGCCCACTATG 52_TGCGTAGACTCCCCCATAGT 52_TGAACTAGAATTAGTGCAGT 50_TTATTTGACAAG…
D1081.11	WBGene00050879	chrI	-	0	N/A	N/A	N/A	1	Exon	20	65_AAAAAAAATCATTTTCGACA 58_CGAAAAATAAGAAAATAATG 50_CTAAACCGAACTTCGCGAAA 46_TAAATCAATAATTTTCCAAA 41_TGTTGCCATTTCGCGAAGTT 37_ACCTTTTTCGACTCATGAAT 36_TCCTATTCATGAGTCGAAAA 28_TTGTAATAATGATCATTAAA 27_GAGTTTTTCGATTTTTTTGT 25_TTTTTTCTCACGGAAAATTA 22_GTTACTTTTCGTTCTCCTTT 18_CAACAAATAACAAAATATTT
D1081.7	WBGene00008385	chrI	+	1	Outron	140	62_TTGCAATAGATGGTCTCACC 59_GAAAATGCGTACGCTGCAGT 59_ATCCAACTTAGGTGCACTGC 56_GTTTGATTTTAATTAAAGAC 51_CTCTGATGCTAATCCAACTT 47_GGAAAATGCGTACGCTGCAG 46_TCAAACTTTAAGTGTATCAA 43_AGTTAATTCATTGCAATAGA 42_GACCGGCAGTGCACCTAAGT 42_CTGCAGCGTACGCATTTTCC 29_AGAAACAAAATTAAATAAAT 29_ACTGCAGCGTACGCATTTTC	1	Outron	140	62_TTGCAATAGATGGTCTCACC 59_GAAAATGCGTACGCTGCAGT 59_ATCCAACTTAGGTGCACTGC 56_GTTTGATTTTAATTAAAGAC 51_CTCTGATGCTAATCCAACTT 47_GGAAAATGCGTACGCTGCAG 46_TCAAACTTTAAGTGTATCAA 43_AGTTAATTCATTGCAATAGA 42_GACCGGCAGTGCACCTAAGT 42_CTGCAGCGTACGCATTTTCC 29_AGAAACAAAATTAAATAAAT 29_ACTGCAGCGTACGCATTTTC
D1081.8	WBGene00008386	chrI	+	1	Outron	277	66_AGATGTGAAAATCTGACACG 62_CGATCTTTTTTATTTAAAGG 57_GTTTTATAGCTGTTTTCACA 56_TGAAAATTCTATAGGGAAAG 50_GAGTTTCTGAAAATTCTATA 49_TCTGAAAATTCTATAGGGAA 43_CTGAAAATTCTATAGGGAAA 40_TTAAAGGCGGTTAATGGCCG 40_AAGGGGCACAAATAAGATTA 38_CGAGTTTCTGAAAATTCTAT 37_GATATAAAAAAGAAACATAT 36_ATATAAAAAAGAAACATATT 33_TTTTATTTAAAGGCGGTTAA 26_TTGCTAACGTGCAGTTTTAA 22_TACTCTAAATGCACATAAAT 10_TGTCGATCTTTTTTATTTAA	0	N/A	N/A	N/A
D1081.9	WBGene00008387	chrI	-	1	Outron	335	67_CTCGCGGGATAAGTTAACGA 60_GCTCATTAGCAGGCATCTCG 59_AGGTATTCAATTATCTGTGA 59_AAACAAATATTCGAAGATCA 56_GACTAAAGTTTACGCGCGCA 55_TCTCCGAAAAGCTCATTAGC 55_CTCATTAGCAGGCATCTCGC 54_TTCGGAGATTCTGATCCGGA 54_TCGGAGATTCTGATCCGGAA 52_GCTTTTCGGAGATTCTGATC 48_CGGAGATTCTGATCCGGAAG 47_GTTTACGCGCGCACGGCGCG 47_AATTTTTGAAAGAGTTCGAA 46_TTTAGTCATTCGCACTTTCG 45_ATTTCGTGGATATTTTTCAA 40_TTGAAAGTTCATCTATTTCG 32_TCAAAAATTTCA…	1	Outron	303	67_CTCGCGGGATAAGTTAACGA 62_TTGCAATAGATGGTCTCACC 60_GCTCATTAGCAGGCATCTCG 59_GAAAATGCGTACGCTGCAGT 59_AGGTATTCAATTATCTGTGA 59_AAACAAATATTCGAAGATCA 56_GACTAAAGTTTACGCGCGCA 55_TCTCCGAAAAGCTCATTAGC 55_CTCATTAGCAGGCATCTCGC 54_TTCGGAGATTCTGATCCGGA 54_TCGGAGATTCTGATCCGGAA 52_GCTTTTCGGAGATTCTGATC 48_CGGAGATTCTGATCCGGAAG 47_GTTTACGCGCGCACGGCGCG 47_GGAAAATGCGTACGCTGCAG 47_AATTTTTGAAAGAGTTCGAA 46_TTTAGTCATTCG…
D2005.1	WBGene00008397	chrI	-	1	Exon	540	66_TAGAAGCTATGATCGATGGT 63_AGAATAGAAGCTATGATCGA 55_GGAAGCATATCTAATTGTGC 53_TTAGAAATTAAGAAAGAAGA 48_CAGTTGTAGGTGTGCAATGA 46_AGAAATGTAGAAAGAAAGTT 43_GTTAAAGTATTTTCAATGAA 41_GAACATTAGTGCGAGAGAAA 36_CTTATACTCTAATCAGTTGT 29_TTGCTGAAAACTCATTAAAA	0	N/A	N/A	N/A
D2005.4	WBGene00008399	chrI	+	1	Outron	296	69_ACAACATTAGCCATAGAGCG 64_TTCTAAACAAGAGATTCTGG 62_AGACAACATTAGCCATAGAG 59_GAGCGGGGTTGCAGCACACG 59_AGAAAGCACCACAAAACGCA 54_GACAACATTAGCCATAGAGC 52_TAAAACAATTTTAAACGCGC 48_TAAATTCCAGAGAATTCGCT 45_CGTGGTCCAAGCGAATTCTC 41_TGTGCTGCAACCCCGCTCTA 39_AATTTTAAACGCGCCGGAAC 38_CTCACCAAATATGGAAGCTC 37_CTCTTCTAAACAAGAGATTC 31_CTCTGGAATTTATCCTGTTC 30_TTCAATTTCCTTGCGTTTTG 23_TTCTCAATTCTCACCAAATA	1	Outron	245	69_ACAACATTAGCCATAGAGCG 64_TTCTAAACAAGAGATTCTGG 64_CGTTGTCAAAAGGTATCGAA 62_AGACAACATTAGCCATAGAG 59_GAGCGGGGTTGCAGCACACG 59_AGAAAGCACCACAAAACGCA 54_GACAACATTAGCCATAGAGC 52_TAAAACAATTTTAAACGCGC 48_TAAATTCCAGAGAATTCGCT 45_CGTGGTCCAAGCGAATTCTC 42_ATGAAACATGTTAGACTTGT 41_TGTGCTGCAACCCCGCTCTA 41_GAACAGCGCGCGTTGTCAAA 39_AATTTTAAACGCGCCGGAAC 37_CTCTTCTAAACAAGAGATTC 31_CTCTGGAATTTATCCTGTTC 30_TTCAATTTCCTT…
D2030.1	WBGene00008411	chrI	-	0	N/A	N/A	N/A	1	Outron	1526	61_ATGCTTTCGATAAGTCAAGC 53_TTAATTTATTTACGCACTCA 49_ATTTTAAAAAATATATCAGT 46_TTTTTGATAATAAAATTCAA 46_ATCGGTCAGCAACTTTTTGG 44_ATTACTGCTTCTGAAACGTT 43_CAAAGTCGTTCTTCACAATA 33_CTATTGTAATGTTCAAATAT 30_CTTATCGAAAGCATCAAATT 26_AATATCGGTCAGCAACTTTT
D2030.11	WBGene00008420	chrI	+	1	Outron	29	59_TAAAATTGATTTGAAAAGTG 58_TGTTGCGAATCAGTGTTACC 56_GGGCATCATTTTGTTTTCGA 54_AATTGATTTGAAAAGTGAGG 48_AGATTTTGGACATCGTAAGT 47_GATTTTGGACATCGTAAGTC 40_AAATTTGGAGAGATGTTCTT 38_GAAATCTACTTTAATAAAAA 35_GAGTATTACGAAATGTTTCC 34_AACTGAAAATAGCCATAAAA 32_GTAAAAATGTTTGCAATAAC 32_AAATATGATTGCGTGTTTCA 28_GAACTGAAAATAGCCATAAA 25_TGAGTATTACGAAATGTTTC 25_TACTCAATCTGAAAAGATTT 23_ATTCGCAACATTGATAAATT	0	N/A	N/A	N/A
D2030.12	WBGene00008421	chrI	+	1	Exon	69	66_TCGTTTTCTAATTGGAAACG 65_CGTTTTCTAATTGGAAACGA 64_AAAGTGTTTGCGAAAAAGCT 60_ACTACGCACCTATTTGAAAG 59_CGTCAATCCTGAAATTCTAG 59_ATTTCAGGATTGACGGCTCA 53_TCTAATTGGAAACGAGGGAG 52_CTACGCACCTATTTGAAAGA 49_ATGACATAATCAGTATAAGA 46_GAGCTTTTTCGCAAACACTT 44_ATCGATTGAAGAACCGAAAA 40_AGAATTTCCCTCTTTCAAAT 39_CACTAGAATTTCAGGATTGA 37_AATTTCAGGATTGACGGCTC 33_GCAAACACTTTGGACATCTT 27_GAAAAAGGTCGTTTTCTAAT 24_AGTATATCCACT…	0	N/A	N/A	N/A
D2030.2	WBGene00008412	chrI	+	1	Outron	64	77_GACGACGAATACGATAACGA 74_AGAGAGAGTGAATGACACAA 70_TGACGACGAATACGATAACG 64_GGGAAAAATCAGTGTGCAGG 64_ATCCAGAAAGTCACGCGTAG 61_GCAGGCGGCGGGAACGCACG 59_GGCGCCGTGCCTGCAACACA 58_TACGATAACGAGGGCACAGA 57_TCCAAGTGGTCTCCACCGAA 56_GGGGGGAAAAATCAGTGTGC 55_GAGACCCTGTGTTGCAGGCA 55_AGTCTTCTCGTTCCATTCGG 53_CTTTCTGGATCAAAGTACTC 51_TCTCTCAATCAATAAAGGAA 51_TCCATTCGGTGGAGACCACT 50_CTCTCAATCAATAAAGGAAG 49_TGCAGGCGGCGG…	1	Outron	52	77_GACGACGAATACGATAACGA 74_AGAGAGAGTGAATGACACAA 70_TGACGACGAATACGATAACG 64_GGGAAAAATCAGTGTGCAGG 64_ATCCAGAAAGTCACGCGTAG 61_GCAGGCGGCGGGAACGCACG 59_GGCGCCGTGCCTGCAACACA 58_TACGATAACGAGGGCACAGA 56_GGGGGGAAAAATCAGTGTGC 55_GAGACCCTGTGTTGCAGGCA 55_AGTCTTCTCGTTCCATTCGG 53_CTTTCTGGATCAAAGTACTC 51_TCTCTCAATCAATAAAGGAA 51_TCCATTCGGTGGAGACCACT 50_CTCTCAATCAATAAAGGAAG 49_TGCAGGCGGCGGGAACGCAC 49_CTCTCTCAATCA…
D2030.4	WBGene00008414	chrI	-	1	Outron	229	72_AAGCTTAGCAGAATTGACAA 65_AAGGGCGAGTGTAGAACGGA 61_AAAGCTTAGCAGAATTGACA 57_AATAGAAAAACCTACTCTTG 57_AAAAGAAGAATCTATAAACA 54_GCAAAAAGCAAGTTTACAGC 53_TGCAAAAAGCAAGTTTACAG 49_TGACAAGGGCGAGTGTAGAA 47_CTTTCGCTGTCCACAAGAGT 32_ATAGATTCTTCTTTTGAAAA 31_TGTTTTTGACATTGAAAATT	1	Outron	228	72_AAGCTTAGCAGAATTGACAA 65_AAGGGCGAGTGTAGAACGGA 61_AAAGCTTAGCAGAATTGACA 57_AATAGAAAAACCTACTCTTG 57_AAAAGAAGAATCTATAAACA 54_GCAAAAAGCAAGTTTACAGC 53_TGCAAAAAGCAAGTTTACAG 49_TGACAAGGGCGAGTGTAGAA 47_CTTTCGCTGTCCACAAGAGT 32_ATAGATTCTTCTTTTGAAAA 31_TGTTTTTGACATTGAAAATT
D2030.7	WBGene00008417	chrI	+	1	Exon	62	73_TGTTGTTCGATCCTGAACCA 72_GGTTCAGGATCGAACAACAG 68_GTTGAAAATCCAGAATCGAT 68_AAATCCAGAATCGATCGGTG 67_TCAGGATCGAACAACAGTGG 58_ATCGAACAACAGTGGAGGAA 58_ATAGAAAACATAAAACGCGT 57_AATCCAGAATCGATCGGTGC 56_TGGCATCTGGAAGTGGTCGC 55_GTAATAATGGCATCTGGAAG 51_TTTCTATTGCACTCATCTGT 49_GGAAAGGACCAGAAATATCT 49_CGTGTAGTGTTAAAAGAGTA 49_ATGGCATCTGGAAGTGGTCG 43_TTTCAGGTAATAATGGCATC 43_TCTGGAAGTGGTCGCGGGAG 43_AGTGGTCGCGGG…	1	Exon	2226	72_CATCTCTGTAGAGGATCAAG 70_ACATTGAAAGGAAAAACTGT 67_CTATCTTACTTCGAACAAAG 66_CTGTAGAGGATCAAGCGGCT 65_CTTAAAAACACAATGATCGT 61_AGTTGAGTTGGATTCTCATG 60_CATGAGAATCCAACTCAACT 58_TACAGAGATGGTGCTGGCGA 58_ATCCTCTACAGAGATGGTGC 57_CGCCAGCACCATCTCTGTAG 56_TGTGAAGTCGTTGGAAGTTG 56_ATAGAACTGTGTGAAGTCGT 55_TTCCTTTCAATGTCGAGTCG 54_TATCTTACTTCGAACAAAGT 50_CGCTTGATCCTCTACAGAGA 48_AAATTATTTCCGAGTTGAGT 46_TACCACGACTCG…
D2030.8	WBGene00008418	chrI	+	1	Outron	70	69_GGTGTCTCAGCATTTGTCAG 66_ATTGTTGAGTAATCTCCGAA 65_TCAGGTAAAAATGGACGAAG 65_AACTCATGCTCATCAAACAC 63_TCCAGTGCTCACACTTCCAG 61_TCCACTGGAAGTGTGAGCAC 52_TTCCAGTGGAACAAGCCGTT 47_TCTTCGAAGTTTTGTGATGT 45_TTCTTCGAAGTTTTGTGATG 45_GGATGAAAAATCTGAGCAGC 42_GAAATGCGAAAACTATAATT 42_CTCCGAACGGCTTGTTCCAC 41_CTTCGAAGAAGACTCAGAAT 38_AGCAGCTGGACAAAATCTTC 33_TTTCGCATTTCAGGTAAAAA 31_TCAACGAAAAATGTCAAAAT 16_AATTATAGTTTT…	0	N/A	N/A	N/A
D2092.10	WBGene00044610	chrI	-	0	N/A	N/A	N/A	1	Exon	1817	70_GGTCACATTTGAATGCAATG 65_TCACATTTGAATGCAATGGG 62_GTCACATTTGAATGCAATGG 60_AACGTGTAAATACAGAAAAA 55_AGGGTCACATTTGAATGCAA 52_TTTGAAACTGAAATCAATTG 50_TTGAAACTGAAATCAATTGA 50_AATTATAGGTTTTGTAGTTG 48_CTCACGCGTTCGGTCCTAGA 47_AATAAATAAACTCACGCGTT 44_CAGTAAAATGCTTAACTACA 43_GGGTCACATTTGAATGCAAT 39_TTTCAGCAAGAGCAATCAAA 38_ATTATTTAAAAAAAAAGTTC 33_GAACGTGTAAATACAGAAAA 31_CAAAACCTATAATTGTGTTT 22_TTTAACCGAAAC…
D2092.4	WBGene00017065	chrI	-	1	Exon	69	68_AGGGATACTGACGAAGTGGG 65_TTTAGGGATACTGACGAAGT 65_GAAGAGAGCATCAGACACAT 61_TGAAGAGAGCATCAGACACA 61_AGACGCCGAAGAGGACACGC 58_ATTTAGGGATACTGACGAAG 57_ATGTTTTCAAGACGCCGAAG 50_TACTCTTTTCAAAACTTGGG 46_TTCAAAACTTGGGTGGATCA 45_GAATACTCTTTTCAAAACTT 41_CAGTTCCAGCGTGTCCTCTT 40_ATAAGAAGTCAAGAGATTTA 36_TGAATACTCTTTTCAAAACT 30_TGAAATATTGAGCAATTTGA 20_AATAAGAAGTCAAGAGATTT 14_TGTTAAATTAAGTGCTAATT	1	Exon	69	68_AGGGATACTGACGAAGTGGG 65_TTTAGGGATACTGACGAAGT 65_GAAGAGAGCATCAGACACAT 61_TGAAGAGAGCATCAGACACA 61_AGACGCCGAAGAGGACACGC 58_ATTTAGGGATACTGACGAAG 57_ATGTTTTCAAGACGCCGAAG 50_TACTCTTTTCAAAACTTGGG 46_TTCAAAACTTGGGTGGATCA 45_GAATACTCTTTTCAAAACTT 41_CAGTTCCAGCGTGTCCTCTT 40_ATAAGAAGTCAAGAGATTTA 36_TGAATACTCTTTTCAAAACT 30_TGAAATATTGAGCAATTTGA 20_AATAAGAAGTCAAGAGATTT 14_TGTTAAATTAAGTGCTAATT
D2092.5	WBGene00017066	chrI	-	1	Outron	2121	63_CGAAAAGAAAAGTAGATGCT 59_TAGGTAGAATAAACAACGAA 54_ATTGTTTTTGGAGGTACAGT 49_GTGATCTATATTGTTTTTGG 48_AAAATATAAAATTCGAAGAA 39_TTTGATTATTTTTCGTATTG 30_TATTCGAATATTTTCGGTTT 27_ATGCTAGGAAAAAACATTTT 26_GGAGAGTATTCGAATATTTT 24_ACAGTGATCTATATTGTTTT 19_ATTTTCGGTTTCGGTTTTTT 08_TATTTTCGGTTTCGGTTTTT	0	N/A	N/A	N/A
D2092.6	WBGene00017067	chrI	+	1	Exon	418	60_AAAAAGCATAAAGATAACCT 58_TTTTATACGTAAGTAACCAT 57_ATGCTTTTTAGGCAAATGGG 57_AAGTTTTAAACTGTCTATGG 56_TGCTTTTTAGGCAAATGGGT 55_AAAAGCATAAAGATAACCTA 55_AAAAATAGCAGCTCAGCCCT 54_ATGTGGAATATTTTTGAACA 51_AATCACTGACTTAAATAATG 50_TCTCGTGATATGCACGAGCC 46_TGTGGAATATTTTTGAACAA 42_GCAGTTTCTATTGCAACCTA 36_TTTATGCTTTTTAGGCAAAT 36_AATAAGTTTTAAACTGTCTA 35_TGGTTACTTACGTATAAAAA 34_ATCTCTCATATATTTTGAAA 33_AAGCTTATGCTG…	0	N/A	N/A	N/A
D2092.8	WBGene00017068	chrI	+	0	N/A	N/A	N/A	1	Exon	77	68_CTCTTGCACGACGAAAACGA 68_CGATGGCTAAACAATTGTCG 64_TAGGAAGAAGGAGAGAACGG 61_TGGCTAAACAATTGTCGGGG 61_GATTTTGAATTGGGTCGTAG 59_AGGAGGAGACGATTATGAGA 59_ACCCGTTTCGGTAGAAGAGG 58_GGGGTGGCAGAAACAGATTT 58_CATCGTTTTCGTCGTGCAAG 57_AGGAAGAAGGAGAGAACGGG 55_TTTGTACCTAAGAGGAAAAG 55_TTAGGAAGAAGGAGAGAACG 55_CGTTTCGGTAGAAGAGGAGG 53_AAACGGGTTTTGTACCTAAG 52_TGCAGTGATATGAGAGTTGA 51_AAAACCCGTTTCGGTAGAAG 50_TGATTTTGAATT…
dao-5	WBGene00000931	chrI	-	1	Outron	129	73_GCGCCTTTAAGAAAAAGGGG 66_TGGCTGACTGGAGAAGTAAG 65_AGTACTTCCTTTCACCCAGG 61_TGAAGTACTTCCTTTCACCC 60_GTTCATTCAACAAACCTCCT 56_GCGCGTGGTTTGTCGAATGG 56_CTGTGAGTTAATAAGAATGA 53_CTTTTTCTTAAAGGCGCGCG 53_CGCGTGGTTTGTCGAATGGT 53_CAACAAACCTCCTGGGTGAA 52_CGCGCGCCTTTAAGAAAAAG 51_GGCGCGCGTGGTTTGTCGAA 44_TGTTCATTCAACAAACCTCC 42_ACATGAAAGATACAAATAAA 41_TTAAAACATTTATGGCTGAC 41_ACGCGCGCCTTTAAGAAAAA 37_ACTTCATCAATG…	1	Outron	129	73_GCGCCTTTAAGAAAAAGGGG 66_TGGCTGACTGGAGAAGTAAG 65_AGTACTTCCTTTCACCCAGG 61_TGAAGTACTTCCTTTCACCC 60_GTTCATTCAACAAACCTCCT 56_GCGCGTGGTTTGTCGAATGG 56_CTGTGAGTTAATAAGAATGA 53_CTTTTTCTTAAAGGCGCGCG 53_CGCGTGGTTTGTCGAATGGT 53_CAACAAACCTCCTGGGTGAA 52_CGCGCGCCTTTAAGAAAAAG 51_GGCGCGCGTGGTTTGTCGAA 44_TGTTCATTCAACAAACCTCC 42_ACATGAAAGATACAAATAAA 41_TTAAAACATTTATGGCTGAC 41_ACGCGCGCCTTTAAGAAAAA 37_ACTTCATCAATG…
dapk-1	WBGene00003400	chrI	+	1	Outron	36	69_CAAAAGAAAAGACAGACATG 69_AAAAGGCATTGAGATCTGCA 67_GACATGTGGAGGAATGCGGG 63_GAGAGAGAATGTTAATGGTG 62_AAGAAAAGACAGACATGTGG 61_GGTGTGGAGATTTAGAAGAG 60_TAGTTGATGGAAGAAGAAGA 58_GGTTTGATCTACAAAAAATG 58_GACAGACATGTGGAGGAATG 55_GAGGAAATGAGTCTAGTTGA 55_ACAGACATGTGGAGGAATGC 54_GGGCAAAATCACGTAGTCAC 53_TGCAGGGTGTTGAACCATAA 50_GTTTGATCTACAAAAAATGC 49_CTGCAGGGTGTTGAACCATA 49_ATGGAAGAAGAAGAGGGAAT 46_TAAAAGGCATTG…	0	N/A	N/A	N/A
dbr-1	WBGene00000937	chrI	-	1	Outron	66	68_ATTAATGAAGATTAACGACG 65_CGAGTCTGCAGAATACATGC 62_TCTGCAGAATACATGCCGGT 61_ATTATTACTAAAAAACCTAC 60_GGCATGTATTCTGCAGACTC 58_ACTTTTTCCATATTAACAAG 56_GACGAGGAGCTGCTTGAGCT 54_AACAAGTGGCATCAGCTGAT 51_TTGACTAGTACTTCTCGCGC 51_GGCAAAATCACGAAGAGACT 43_ATATGGAAAAAGTCGATTAC 42_CGGCATGTATTCTGCAGACT 36_CGACGAGGAGCTGCTTGAGC 31_TGTTTCTGATTCTGCGTTAG 26_GCTGATGCCACTTGTTAATA 21_TTATTTTTTCAACTCATTTT	0	N/A	N/A	N/A
dct-9	WBGene00021006	chrI	-	0	N/A	N/A	N/A	1	Exon	64	70_AGAATTGCCTAGTACGTAGG 68_ATCAGAATTGCCTAGTACGT 63_ACTTGTATAGGCACACATGC 60_GACAGGCAAATAGAATGAGT 58_AGATAGGTGCATATGCAGAC 57_GCCTATACAAGTACCTAGCC 56_GCAATCATCAGGCAAGCAGA 56_ACTTTGTTGAGCATGTTGTC 55_GCCTGGCTAGGTACTTGTAT 55_AGGCAAATAGAATGAGTTGG 54_ATACAAGTACCTAGCCAGGC 54_AAGCTTTTAACTTGCTGTGT 52_TTGCCTAGTACGTAGGCGGC 52_CAATCATCAGGCAAGCAGAT 52_AAATAGAATGAGTTGGAGGC 49_GTTGGAGGCAGGCAATCATC 49_AATATTTATCTG…
del-3	WBGene00009144	chrI	-	1	Exon	54	73_CTAAAGAATAGAGCAAATGG 63_GGAACAGAGTAGAAATGGGA 63_AAAAGTCAAGAAGATTGTGT 61_TCGGGAATAGGATAAGAAGG 59_CGGGAATAGGATAAGAAGGA 56_CCTAAAGAATAGAGCAAATG 56_AGAGTAGAAATGGGAAGGAA 48_ACCTAAAGAATAGAGCAAAT 44_CACCTAAAGAATAGAGCAAA 44_ATTTCGGGAATAGGATAAGA 43_GGAGGGAACAGAGTAGAAAT 41_TCTTATTCGTTTTACTTTTG 38_GGTTTTTGCTTTAAAAAGTA 34_TTGACTTTTTCTTTTACAAT 33_TTGCATTTCATTTCGGGAAT 32_AGGAGGGAACAGAGTAGAAA 26_TATAGGTTTGCA…	0	N/A	N/A
deps-1	WBGene00022034	chrI	+	1	Outron	37	70_ACCGTACCTTAAAGGCACAT 68_ATATATTGGAATTTGTCGAG 67_CCCACGAGAAATCAGATGCG 65_ACAAATTCCAATATATCTCG 64_GGCACATTGGTGTTCAATGG 62_CCGCGCATCTGATTTCTCGT 60_ACGGGTATTTTCGGTGCAGG 59_TGATCGAAAAGCCAGCGATA 57_AAATCAGATGCGCGGCGCAG 53_TAAGGTACGGTAGCTCTTCG 52_GCCGCGCATCTGATTTCTCG 51_ACCGAAAATACCCGTATCGC 50_TATATCTCGAGGAGCACGTC 50_GATCGAAAAGCCAGCGATAC 49_GATACGGGTATTTTCGGTGC 49_AAAGGCACATTGGTGTTCAA 48_ACCAATGTGCCT…	1	Outron	37	70_ACCGTACCTTAAAGGCACAT 68_ATATATTGGAATTTGTCGAG 67_CCCACGAGAAATCAGATGCG 65_ACAAATTCCAATATATCTCG 64_GGCACATTGGTGTTCAATGG 62_CCGCGCATCTGATTTCTCGT 60_ACGGGTATTTTCGGTGCAGG 59_TGATCGAAAAGCCAGCGATA 57_AAATCAGATGCGCGGCGCAG 53_TAAGGTACGGTAGCTCTTCG 52_GCCGCGCATCTGATTTCTCG 51_ACCGAAAATACCCGTATCGC 50_TATATCTCGAGGAGCACGTC 50_GATCGAAAAGCCAGCGATAC 49_GATACGGGTATTTTCGGTGC 49_AAAGGCACATTGGTGTTCAA 48_ACCAATGTGCCT…
dhc-1	WBGene00000962	chrI	+	1	Outron	183	72_GCACTTCACAACAACCAATG 67_TTATAAAAACAAAACGTGGA 67_ATCATTATAAAAACAAAACG 63_ACAACCAATGCGGTCTGCGG 62_AACAACCAATGCGGTCTGCG 61_TATAAATTTATTAAAGAGCG 60_TCGAAAAAGCGTAAATAACA 59_GCGGCAGATTACATCGGGCA 54_CAAATAGTGATACGGGTCAA 54_ACAACAACCAATGCGGTCTG 53_TCGACCCCCGCAGACCGCAT 52_AGAGCGCGGCAGATTACATC 52_AAGAGCGCGGCAGATTACAT 51_TGATACGGGTCAATGGATAA 51_TGAAGTGCAAATAGTGATAC 48_AAAATTCATTATGTTTAGCC 47_GTGAAGTGCAAA…	0	N/A	N/A	N/A
dhfr-1	WBGene00007974	chrI	+	1	Outron	225	65_AGAACGAAGATGTGAGACAT 62_GAAGATGTGAGACATAGGAA 60_GCATAAAAGTTCAAAAAAAG 60_AGTGATCCAAACTGTCTTGG 57_CGGTGAAAATTCTTCGAAAG 55_GCCAGTGATCCAAACTGTCT 54_GGTGAAAATTCTTCGAAAGT 54_AAACATTTTAAAGTGAACAA 51_TAACTTCATATTCTTTACAG 51_AAGATGTGAGACATAGGAAT 48_GCCAAGACAGTTTGGATCAC 48_AGAAAGCGTGAATGCAATCT 47_AGTGAACAAAGGAAAGAAAA 45_CCAGCACCGCCAAGACAGTT 42_GCACACAAAATGGCTGAAAA 39_TTTTTTAAGAGCACACAAAA 34_CCAAACTGTCTT…	0	N/A	N/A	N/A
dhod-1	WBGene00020932	chrI	+	1	Outron	493	67_GTTGCACAAAATGAAAATTG 61_AGATTGTATGTCATTAGGAG 40_TATTTGTTCAAAAACAAATT 33_GTTTCAGATTGTATGTCATT 32_GTTTCTTCTTGATAGTTTGA	1	Exon	10	72_AAAAATTAAAATGATCAATG 71_AAGGTTATCTTAGATAACAG 60_CTTGTACTCCATTACGAAGA 58_AAGAATGGTTGAAAGAGACT 57_GAAGGTTATCTTAGATAACA 55_GTGTCTCGCCGTCTTCGTAA 50_TTTGGATTTCACTTCAGAGC 49_TGGAGTACAAGTTGAAAGAA 49_ACTTTTATAAGTAGAAATAC 48_TTGATAAGCTCGATAACTAA 43_GCTCGATAACTAATGGTTGA 40_AAAGAATGGTTGAAAGAGAC 37_AGACGGCGAGACACAAGTTT 34_AATGTGGCTGAGTTTTCTTT 33_TTCAAATTTCCAAATAATTT 33_TGAAGGTTATCTTAGATAAC 24_TAGCAGACGCCT…
dhp-1	WBGene00000963	chrI	-	1	Outron	122	67_TCTGAACGAGAATGGAAATG 66_TTAAATAGAAAAGAGCGGCA 65_AAGCTTTAAATAGAAAAGAG 60_AAATGAGGATGCTCTGACAA 56_ATAGAAAAGAGCGGCACGGA 56_AAGATGTGTGATCAACGTGC 52_TCTCAACAAGTCATCACAAT 52_CCATATGGCATGATTGAAGA 52_AACATCGTCTATATCAATCT 51_GGAAGTGAGAAGAAACCATA 50_TGGCATGATTGAAGATGGTA 46_CTTCAATGTCTGAACGAGAA 41_CCATCTTCAATCATGCCATA 38_TAACATCGTCTATATCAATC 26_CTAAAACTTTGAACAAAAAC 22_TCAAAGTTTTAGAAATTATT 22_TAAAATCACGTT…	1	Outron	64	70_AAAAGAAGAAGACGTACCCG 66_TTAAATAGAAAAGAGCGGCA 65_AAGCTTTAAATAGAAAAGAG 64_ACGTTATCATCACACGCCCC 62_TAAAAGAAGAAGACGTACCC 56_ATAGAAAAGAGCGGCACGGA 56_AAGATGTGTGATCAACGTGC 53_ATAAAAGAAGAAGACGTACC 52_TCTCAACAAGTCATCACAAT 52_CCATATGGCATGATTGAAGA 52_AACATCGTCTATATCAATCT 51_TACGTTATCATCACACGCCC 51_GGAAGTGAGAAGAAACCATA 50_TGGCATGATTGAAGATGGTA 41_CCATCTTCAATCATGCCATA 38_TAACATCGTCTATATCAATC 26_CTAAAACTTTGA…
dhs-1	WBGene00000965	chrI	-	1	Outron	64	73_AAAATACTATTATTACACAA 63_ATTGGCGCGCAAATAACTGA 63_AAGAACGAATTTCTCGGCCA 60_AAAAATACTATTATTACACA 55_GCGCAAATAACTGATGGCCG 54_AAAATTATTTTCTTATCACA 51_AATAGTATTTTTGCCAACAA 45_AGATGGAAGAACGAATTTCT 39_TAAAAATTTCAGCGTTAAGA 35_TACGCTGACGGAGCCTTTGT 25_CGCCAATTTTGAAATTTATA 19_CTCCTTATAAATTTCAAAAT 18_TGAAATTTATAAGGAGTTTC	0	N/A	N/A	N/A
dhs-3	WBGene00000967	chrI	-	1	Outron	158	59_AGTAACAAAACAAAAAAAGC 59_AAGAGATGGAGAAATAGTGT 57_AATCGCAACATTGCGCGTAT 51_TTGAAAAGGCGTCTCGAGAC 51_GAATTAGATAGAAGGTAGAG 42_TTTGTATTTTACATTTGAAA 42_GAAACTACAGTTCCCTCTAA 42_AATGAAGAGAATTAGATAGA 41_TGAGCCAAAAATACGGTAAC 41_AATGTTTGTGCTCCTTTAGA 40_AAATCGCAACATTGCGCGTA 39_CGATTTTTGAGCCAAAAATA 37_AAATGTTTGTGCTCCTTTAG 34_ACTTCAAAATTCTGTATTCT 31_AAGTTTTTGATTCATAGTTT 22_GAGACCGGTTACCGTATTTT	1	Outron	161	59_AGTAACAAAACAAAAAAAGC 59_AAGAGATGGAGAAATAGTGT 57_AATCGCAACATTGCGCGTAT 51_TTGAAAAGGCGTCTCGAGAC 51_GAATTAGATAGAAGGTAGAG 42_TTTGTATTTTACATTTGAAA 42_GAAACTACAGTTCCCTCTAA 42_AATGAAGAGAATTAGATAGA 41_TGAGCCAAAAATACGGTAAC 41_AATGTTTGTGCTCCTTTAGA 40_AAATCGCAACATTGCGCGTA 39_CGATTTTTGAGCCAAAAATA 37_AAATGTTTGTGCTCCTTTAG 34_ACTTCAAAATTCTGTATTCT 31_AAGTTTTTGATTCATAGTTT 22_GAGACCGGTTACCGTATTTT
dhs-4	WBGene00000968	chrI	-	1	Exon	29	67_GCCGACAAACAATTGGCGTG 67_ACAATCCTAAGGCTTTCAAG 61_AGATTATAGATAAAAAGGAA 58_CTAGACATTTACTTCGACGT 58_CTACGTCGAAGTAAATGTCT 58_AAAAATGTTATAGTCAAACC 57_TTGCCGACAAACAATTGGCG 56_TGCCGACAAACAATTGGCGT 56_GTTTATGGGGTAGGAGACAC 53_TCATTTCACAGACAATCCTA 53_ATAAAAAGGAATGGTTTATG 47_GTAGGCCTCTTGAAAGCCTT 47_ATTTTTGTGGACTATACTCC 44_AAAGGAATGGTTTATGGGGT 42_ATGTTCTCAAGTTTATTGTT 41_TGAACTTGCCGACAAACAAT 39_ACGTCAAGAACG…	1	Exon	29	67_GCCGACAAACAATTGGCGTG 67_ACAATCCTAAGGCTTTCAAG 61_AGATTATAGATAAAAAGGAA 58_CTAGACATTTACTTCGACGT 58_CTACGTCGAAGTAAATGTCT 58_AAAAATGTTATAGTCAAACC 57_TTGCCGACAAACAATTGGCG 56_TGCCGACAAACAATTGGCGT 56_GTTTATGGGGTAGGAGACAC 53_TCATTTCACAGACAATCCTA 53_ATAAAAAGGAATGGTTTATG 47_GTAGGCCTCTTGAAAGCCTT 47_ATTTTTGTGGACTATACTCC 44_AAAGGAATGGTTTATGGGGT 42_ATGTTCTCAAGTTTATTGTT 41_TGAACTTGCCGACAAACAAT 39_ACGTCAAGAACG…
dkf-1	WBGene00012352	chrI	-	1	Outron	2443	66_AAAAATAGAACATTAACGAG 65_CTTAAAATAACCGGTCCAAG 58_CCTCCAACCAACAAATTGAG 55_CCCCCGCCAACCACTTGGAC 54_AAATAACCGGTCCAAGTGGT 53_ATACCACTCAATTTGTTGGT 52_TAACCGGTCCAAGTGGTTGG 49_GGTTATTTTAAGGAGAGAGA 49_ACTGTTTTATTATCTGTTTG 45_CCACTCAATTTGTTGGTTGG 44_AACCGGTCCAAGTGGTTGGC 43_ACCGGTCCAAGTGGTTGGCG 42_TATTATCTGTTTGCGGGAAA 41_GGGGGGGGGGGGGTGCGCGG 41_ATGTTTTTCTCGAAAATCTT 38_GGTCCAAGTGGTTGGCGGGG 38_ATCTCTCTCCTT…	0	N/A	N/A	N/A
dlc-6	WBGene00013712	chrI	+	0	N/A	N/A	N/A	1	Exon	61	75_GTTATGGTAAACAAGACGGG 68_GACGACTAACCAACTAACCA 64_GGATATCTGAAAGGTGAAAG 63_GGAATGACAGGATATCTGAA 60_TTGGTTAGTTGGTTAGTCGT 59_GTTAGTCGTCGGAAACAAGT 59_GGGGTTATGGTAAACAAGAC 59_GGGATTATAAAAGGTGAAAG 59_AGGGGTTATGGTAAACAAGA 57_TTAGTCGTCGGAAACAAGTA 56_CAGGATATCTGAAAGGTGAA 54_GGAAACAAGTAGGGAATGAC 52_TGAGCATTCTTTGGTGGACG 52_CGAGGAGCTACTGGCGTTTG 52_AGCAACGACTACGAATATCT 51_GGAGCTACTGGCGTTTGGGG 49_TCATTTTTCTGA…
dlk-1	WBGene00001008	chrI	-	1	Outron	1389	75_CTACTAAAAAGTGTTCAAGG 69_ATATTTTTCGAATAAAACGG 65_TATATTTTTCGAATAAAACG 64_TCAAATAGGTGATGACGCAG 60_AAAAGGGATTATAATTGTGG 58_AAAAAGGGATTATAATTGTG 54_GGAACACTTTTCCATAACTC 54_GATAAAAATAGAAATTATGA 53_AATTATGAGGGAGAGAGAGA 52_GAGGGTCAAAAATCTTTACT 51_TGAAAAAGGGATTATAATTG 51_ATAAAAAGTGGTAGTTGAGA 50_GGGGTGGTGGAAGGGGGTGA 48_AATAAAAAGTGGTAGTTGAG 47_AACTTTTGAGTCGAGAATGT 46_TGATAAAAATAGAAATTATG 46_GAAAAAGGGATT…	0	N/A	N/A	N/A
dnc-5	WBGene00022118	chrI	-	1	Outron	301	68_AAGGCCGAATACATGGAGAG 67_GGATTGTAACGACAAATCGA 65_CTACCAAGTTTCACACACAA 61_AAAATAGCCAAGATTTCAGT 60_ATTTTTTCACTAAATTTTGG 53_ACACACAAAGGCCGAATACA 52_CGGCCTTTGTGTGTGAAACT 50_GATTTTTTCACTAAATTTTG 50_ATCAATTCCAAATTTTCAGT 49_AGGGAAAAAATACAAAAAAA 45_TGGTCCTCTCTCCATGTATT 41_AAAATTGGAGAAAATATATA 40_ATTTTTTCCGACTGAAATCT 35_TAAGTAAGAGCTCCGAAAAC 33_TGTCGTTACAATCCAGTTTT 33_CGTGGAGAAGGGATTAAAAT 31_GTGATTTTTTCA…	1	Outron	343	68_AAGGCCGAATACATGGAGAG 67_GGATTGTAACGACAAATCGA 65_CTACCAAGTTTCACACACAA 61_AAAATAGCCAAGATTTCAGT 60_ATTTTTTCACTAAATTTTGG 53_ACACACAAAGGCCGAATACA 52_CGGCCTTTGTGTGTGAAACT 50_GATTTTTTCACTAAATTTTG 50_ATCAATTCCAAATTTTCAGT 45_TGGTCCTCTCTCCATGTATT 40_ATTTTTTCCGACTGAAATCT 35_TAAGTAAGAGCTCCGAAAAC 33_TGTCGTTACAATCCAGTTTT 31_GTGATTTTTTCACTAAATTT 26_TAGAATTCCGACTGAAAATT 21_AATTGAAAAAAAATTTTATT 19_TGATTTTTTCAC…
dnc-6	WBGene00021827	chrI	+	1	Outron	776	65_ACAAAAATTTCAGCTAACTG 63_AGTATCTTCGAAACAATCAC 62_GGAAGCATGTAAAAAGACAA 60_TACTTCTACCCAGATGCTCG 59_TGTGGATACCACGAGCATCT 52_ATTCTTTAATTGACTACTGT 44_CTTGATCAATTGAAAGAGTT 42_ACTTGATCAATTGAAAGAGT 38_ACTACTGTAGGTCGATTTAC 37_CTGTGGATACCACGAGCATC 32_AAATTTCTAGTATTTAAAAT 17_GACTACTGTAGGTCGATTTA	0	N/A	N/A	N/A
dnj-12	WBGene00001030	chrI	+	1	Outron	194	65_TGTGTGAATCACGGAAGCTG 60_ATTATACAGGATAGCAATTG 58_GAGACAAAAATGTCCCCGCT 56_CGAGAAATTAGCAAAAATTG 55_TTTTTTTAATGTGTGAATCA 53_GCGGGGACATTTTTGTCTCG 42_ATTCAAAACAACTATTATAC 39_CTATTATACAGGATAGCAAT 37_TAAAAATGCACGATTATTTG 35_TATTATACAGGATAGCAATT 20_TTTTTGCGGGAATTTTAAAT	0	N/A	N/A	N/A
dnj-21	WBGene00001039	chrI	+	1	Outron	351	59_GAACATCGAATGCATTTGGA 58_AATATAGATGAATGAAAGAG 56_GATAAAAACTTGCTCGCTGG 55_GACTAAACTTTACGAAACTA 55_AGCAGATGATCATATGGTTG 52_AAAGATAAAAACTTGCTCGC 51_AATTATTCCTTTATGCCTAC 50_GATTAGTTTGCGATTCCGGT 46_GCTGGTGGAAGTGGAAGATC 45_TCGAATGCATTTGGAAGGAA 43_TGATGAACATCGAATGCATT 43_GGTTGAGGATCAACAACAAC 43_AATGGAAGCAGATGATCATA 41_TGCGATTCCGGTAGGCATAA 40_AACTTGCTCGCTGGTGGAAG 39_ATGAAACGAATAAATTAATC 36_TTTTGATTAGTT…	1	Outron	414	65_TCCACAAGAGTGGATTGTCG 59_TCCTCGACAATCCACTCTTG 59_GAACATCGAATGCATTTGGA 58_AATATAGATGAATGAAAGAG 56_GATAAAAACTTGCTCGCTGG 56_AGGAAGAAGTTCCACAAGAG 55_AGCAGATGATCATATGGTTG 52_AAAGATAAAAACTTGCTCGC 51_AATTATTCCTTTATGCCTAC 50_GATTAGTTTGCGATTCCGGT 46_GCTGGTGGAAGTGGAAGATC 45_TCGAATGCATTTGGAAGGAA 43_TGATGAACATCGAATGCATT 43_GGTTGAGGATCAACAACAAC 43_AATGGAAGCAGATGATCATA 41_TGCGATTCCGGTAGGCATAA 40_AACTTGCTCGCT…
dnj-27	WBGene00001045	chrI	+	1	Outron	465	68_TCCAGTTCTAGTACAATCGG 67_AACTGCAAAAGTATACAGGT 64_GTACTAGAACTGGAAACTAG 64_CCAAACTTGTTTGTGCTCGG 61_ACAGGTTGGCTCTTGCTATG 60_TAGAGCGCATTTGCATTGTG 59_TTAAATTCGTCTTTTCTAGG 59_GAAAAAAAAAGAAAAAAACT 58_TTTTTTCTTTTTTTTTCCAG 54_TGTCCAAACTTGTTTGTGCT 50_AGAGCGCATTTGCATTGTGC 49_CAAGAACTGCAAAAGTATAC 46_GTTTCCAGTTCTAGTACAAT 42_GCCACCGATTGTACTAGAAC 41_GGCTCTTGCTATGTGGCCGC 37_CCGCCGAGCACAAACAAGTT 37_CAATGCAAATGC…	1	Outron	17	65_AGATAGGGTGAGATAGAGAG 59_GATAGGGTGAGATAGAGAGA 51_AGGGAAAAGATATAGGGAAA 50_CTGATTTATACCTTAAAAAG 48_TTTTTTTGGACAATTTTCAA 48_TGAGTTTCTTAATTAGGTCT 42_TAGGGAAATGGAATTTTGAT 42_AGAGAGAGGGAAAAGATATA 40_TGGAGATACAGAAAAAATTA 40_TATACCTTAAAAAGTGGCTC 34_TAGAGAGAGGGAAAAGATAT 34_GGACAATTTTCAAAGGTGTT 32_TTAAAAAAGTATATTTAAAC 29_CTGGAGATACAGAAAAAATT 28_ATTTTTTTGGAATTTTTTTT 22_GAAAAAATTAGGGATTTTTT 22_AGTCGAAAAAAG…
dnj-28	WBGene00001046	chrI	+	1	Outron	70	72_GAAAGGGGAGATACGAAAAG 70_AAAAGGGGAGATACGAAAAG 68_AAAAGGGGAGATACGAAAAG 60_GTTCTGCTCCCCTTTTCGTG 59_TAAATCCCCAGAATTCTCAA 57_AAAAGGGGATCTGCGAAAAG 57_AAAAGGGGAGCTGCAAAAAG 55_GCGAAAGGGGAGATACGAAA 55_CAACACGCGACGCGTAACAT 55_AAGGGGAGCAGAACGAAAAG 54_CGAAAAGGGGAGATACGAAA 54_CAAAAAGGGGATCTGCGAAA 54_AAAAGGGGAGCAACGAAAAG 53_TATTGAGGCCCCACGAAAAG 52_CGAAAAGGGGAGATACGAAA 51_AGAATTCTGGGGATTTATTG 50_GAAAAGGGGAGA…	0	N/A	N/A	N/A
dnj-29	WBGene00001047	chrI	-	1	Outron	77	69_GTGTCTTCCGCAAAACTGTG 67_TCTTCCGCAAAACTGTGCGG 65_GCGCCACTTGCAAAAAGGGG 62_AAAACAGCAAAACTGTGCGT 56_ACTTTGGCAAGCGCGGCGCG 55_CGTGCGCCACTTGCAAAAAG 53_GCGCGCCGCGCTTGCCAAAG 50_CCCGCCCACTTTGGCAAGCG 49_ACCCGTGATCCCGCCCACTT 47_GCAAAAAGGGGCGGAGTCAT 46_GCCAAAGTGGGCGGGATCAC 45_GCCGCGCTTGCCAAAGTGGG 45_ACTCCGCCCCTTTTTGCAAG 43_CCGCGCTTGCCAAAGTGGGC 41_TGCCAAAGTGGGCGGGATCA 40_AACACCGCCGCACAGTTTTG 37_TGCGTGCGCCAC…	0	N/A	N/A	N/A
dnj-30	WBGene00001048	chrI	-	1	Outron	572	65_TAAAGGTGGACTACGCTCAG 59_TTTATTTCTTTCATTTTCCG 59_ATCATGATATTCGGTCATTG 58_AATCGAACGAATCCGATTGG 55_CTCAATCGAACGAATCCGAT 54_TTCGGTCATTGTGGCCCCAT 50_TGCTTTAAAACACGCCTATG 48_ATTTTTGAATTTCCACCAAT 44_ATTGCTTTAAAACACGCCTA 43_CATTTTCTATGTTTTTTCCT 41_TTGCTTTAAAACACGCCTAT 32_AATTTTTATATCATGATATT 29_GTGGAAATTCAAAAATAATT 28_TTATATAATTTTTTGAAAAT 25_CTGAGCGTAGTCCACCTTTA	0	N/A	N/A	N/A
dnj-4	WBGene00001022	chrI	-	1	Outron	393	68_ACTCTCCGTCAAATCCGTGG 67_TATTGTAAAAGGCACTGATG 63_AAGACTCTCCGTCAAATCCG 62_ATGAGCATTTGGAAGTTGGT 58_AGGCACTGATGGGGTGAACA 57_AGTCTTGTACTTGTCGCGTC 57_AATTTTCAGAACAAAAAGGC 54_GATGATGAGCATTTGGAAGT 53_GATGAGCATTTGGAAGTTGG 52_GGGTGAACAAGGAAGTGAAT 52_ATATTGTAAAAGGCACTGAT 48_AATATTGTAAAAGGCACTGA 44_TTCGTTTTGTGTTTCCTCCA 44_TCCTATAAAAAAAACGAGAA 43_CTTCCAAATGCTCATCATCT 42_CCTATAAAAAAAACGAGAAA 40_TTTAAATTTTCA…	0	N/A	N/A	N/A
dod-18	WBGene00008316	chrI	-	1	Exon	2351	75_GGTGTCATGGAATGGCTCTG 69_TACAATCCATACTTCCCAGG 66_GCAGAAATTCTTGTTCAAGA 66_GAAGGAATTGAGTACAAGGA 66_CCACAACAATTGTTCGACGA 63_GCATAGAGATGATACCTCCT 63_CCATGACACCAGAAAGAAGT 60_TCCATGACACCAGAAAGAAG 58_GCTTACAATCCATACTTCCC 57_TGTTTCTGCATTCATGCACT 57_CGACGAAGGAATTGAGTACA 56_CCTTCGTCGAACAATTGTTG 56_ATTCTTGTTCAAGACGGTCA 53_TTCTTGTTCAAGACGGTCAA 50_GGCATAGAGATGATACCTCC 50_AACAATGTCTCAACAAGCTA 49_TCTACGGAAAGA…	1	Exon	2093	67_CAAGGGAAGAGAGCCACCAA 67_ATTTTGGTGACTACGACGGT 66_GCAGAAATTCTTGTTCAAGA 66_GAAATTGCGGACGAATGAAG 65_AGGCTGTGAAAAAATGAACT 62_TGACTACGACGGTCGGATCG 62_GTGAAAAAATGAACTAGGAG 62_GACTACGACGGTCGGATCGA 62_GAAAATTTTGGTGACTACGA 62_AGAGGATAATGAAAAAATAG 59_CTTTTTTTTTGAGGGGATGG 58_ATGATCGCTGATGGAAATTG 58_AAAAATGAACTAGGAGAGGA 57_GCGCGTTCTTTTTTTTTGAG 56_ATTCTTGTTCAAGACGGTCA 53_TTCTTGTTCAAGACGGTCAA 53_TGCGAGCAAATG…
dog-1	WBGene00001049	chrI	-	1	Outron	64	70_ACGGCACATGAAAAAGAGCG 69_AGCAAAAAAGATATGCGTGG 68_TTGAGCAAAAAAGATATGCG 64_TATTCGCGATAATATTCCCT 63_TCTGGAGATAGATTCGCCCA 60_GCCTCTTCAGAGATTTCGAG 55_GTATTCGCGATAATATTCCC 55_AAAATCAGCTTCGATATAAG 54_TCGAAATCTCTGAAGAGGCA 54_TCCACTCGAAATCTCTGAAG 52_TCGAACATTTCATTGCAGTA 51_CCAGATATCAAGGTTATACT 49_ATCTGGAGATAGATTCGCCC 46_GAATCTATCTCCAGATATCA 40_GCTCTGCAGATCTGCAAATA 35_AGAATACGAAAAGAGAGTTT 34_TCCAGATATCAA…	0	N/A	N/A	N/A
dom-3	WBGene00001050	chrI	+	1	Outron	173	64_ATAATATTAAAACTTGAAAG 59_CAGAAGCTTCACAACATCCA 57_GTTAAGAAATAATTGTCGTA 57_AAAATGCTTAAACATATGTC 56_TGTAGAGCAGAGAACAATCA 52_TTCTTTCTACTCACACTCCA 49_GTTTAAGCATTTTATAGGTG 45_TCTTAACTTCCCAATAAATC 30_TTGATTGTTACAAAAAATTT 26_CAAGGAAAGAACTTATAAAA 26_AACATATGTCCGGATTTATT 24_TTGTGAAGCTTCTGTTATTT 22_CATATGTTTAAGCATTTTAT 20_AAACATATGTCCGGATTTAT	0	N/A	N/A
dpf-3	WBGene00001056	chrI	+	1	Exon	418	68_ACTCCACAAGAATACAAGCT 67_TCTTCCAAAAACCCTTGACG 67_CAAGACGTCCTTCGGCAAGG 66_GACGAAAGATGGATGTCCGG 65_CACGTCATCCTCCTTGCCGA 62_ATAAGCGACCTCCTCGTCAA 60_TGACAAGACGTCCTTCGGCA 59_TCCAAAAACCCTTGACGAGG 59_GATAAGCGACCTCCTCGTCA 59_GAAGGACGTCTTGTCAACCT 58_AGTCCGAGCTTGTATTCTTG 57_ACGGTCAACCTGAAAAAAGT 56_CATGACGAAAGATGGATGTC 55_GATGTCCGGTGGCACATCCA 55_GACCGTTACACCCTCAAGAA 54_GTCCGTTCTTGAGGGTGTAA 54_GTCAACCTTGGA…	1	Exon	377	68_ACTCCACAAGAATACAAGCT 67_TCTTCCAAAAACCCTTGACG 67_CAAGACGTCCTTCGGCAAGG 66_GACGAAAGATGGATGTCCGG 65_CACGTCATCCTCCTTGCCGA 63_GTCCGGCAACTGGAACTCCA 63_AAGGTATGAAGCTTGCTCGT 62_ATAAGCGACCTCCTCGTCAA 60_TGACAAGACGTCCTTCGGCA 59_TCCAAAAACCCTTGACGAGG 59_GATAAGCGACCTCCTCGTCA 59_GAAGGACGTCTTGTCAACCT 58_AGTCCGAGCTTGTATTCTTG 57_ACGGTCAACCTGAAAAAAGT 56_GTGGTCTGGCTTGTATGGTC 56_CATGACGAAAGATGGATGTC 55_GATGTCCGGTGG…
dpy-14	WBGene00001075	chrI	+	1	Exon	24	68_CCCGAATCCTAAAAACCGGG 62_AGATGACCTAGATCTGAAGA 61_TTGATGTGAATCAGTTCATG 61_GAACTGATTCACATCAACAA 60_ATGAGACGGATAAGAGGGCA 58_AACCGGATCACCTGATGAGA 57_CTACAGTATCCCTTTCCGAA 56_AGGGCAAGGACCTTTCGGAA 55_CCGCCCGAATCCTAAAAACC 54_CACCTGATGAGACGGATAAG 53_GGGCAAGGACCTTTCGGAAA 53_CCCGGTTTTTAGGATTCGGG 53_CACATCAACAAAGGGCCGCC 51_GCTGTGCCTTCTTCAGATCT 51_ACCTGATGAGACGGATAAGA 50_GATTTGGTGTCAAAAATGAA 50_AACTGATTCACA…	0	N/A	N/A	N/A
dpy-5	WBGene00001067	chrI	-	0	N/A	N/A	N/A	1	Outron	90	66_TAAAATTGCCTCGCCCCATG 64_AATGAAGGTGTGTCCTCATG 62_GCTTCTTGTTGAGATTCAGA 60_TATCCTTGAGAATAGAATGA 54_AGGTGTGTCCTCATGGGGCG 54_ACACCTTCATTCTATTCTCA 51_GAATGAAGGTGTGTCCTCAT 51_AGAATGAAGGTGTGTCCTCA 44_TTCATTCTATTCTCAAGGAT 43_TCATTCTATTCTCAAGGATA 42_GAGAAAACTTGCCAAAGAAC 39_AGAACAGATAAGAGATGAAA 29_GGCAATTTTATCCAGTTCTT 23_AGTTATAATATATTCTTAAA 04_TCATTTAAGCTTACATTTTC
drag-1	WBGene00022154	chrI	+	1	Exon	2725	64_ATATATATACATCAGGTGGG 60_TATATATATATACATCAGGT 57_AGTAGCTAACTTCCGAATAG 55_TACTCTTATAGCTAATAACT 55_ATATATATATATACATCAGG 51_TTTCCGGCAAATCGGCAAAC 51_CGGCAAATCGGCAAATTGCC 50_TGCAGGTTTGCCGATTTGCC 50_TCGGCAAACCTGCAAATTGC 49_TTTATATATATATATACATC 48_TCGGCAAACCGGCAAATTAC 44_TTGCCGGAAATTTTCAATCC 44_AAATGAAATTTCCGGCAAAT 43_CCGGCAAATCGGCAAATTGC 43_ATTGAAAATTTCCGGCAAAT 42_GGGCGGCAAACGATTTTTCC 42_CCGGCAAATTAC…	0	N/A	N/A	N/A
drh-3	WBGene00008400	chrI	+	1	Outron	89	69_TATTTAACGATGAGCAACGG 63_CAATATTTAACGATGAGCAA 60_AGGGCAAGTAGTGTCAGGAA 55_TATGATTTTATTTTCTCACA 54_AAATTCACGGGAACCGGTGA 52_AAGGGCAAGTAGTGTCAGGA 51_CCATTATTAGTGTTAAAGAA 51_AGTGTCAGGAAGGGAAGTTT 49_CATTAAAACTGCAAATTCAC 48_GCTGCTCGTATTTCCATCAC 48_ACCATTATTAGTGTTAAAGA 48_AAAGAAGGGCAAGTAGTGTC 43_AACTGCAAATTCACGGGAAC 42_CAGAAAATGAAGAAAAGAAA 39_TTCTTTTCTTCATTTTCTGT 37_TCATTAAAACTGCAAATTCA 30_TACAACATAAAT…	0	N/A	N/A	N/A
drsh-1	WBGene00009163	chrI	-	1	Outron	77	81_GGAGGAGGGAGAGTTCACCG 73_TCCGACGTACCAGTGAACGA 71_GTACGTCGGAGAAGGAATGG 71_GAACGAGGGAGGAAACGAGG 69_ATTATGCAGATTGGAGCAGG 67_TCTCGAAAAGGACTACGAAG 67_GGAGCTGACTCGAACGAGGG 67_GAGAGCATACATACGGCACG 67_GAAAAGGACTACGAAGAGGT 65_GTCGGAGAAGGAATGGAGGA 65_CTCGAACGAGGGAGGAAACG 65_AGACCAGGCTTCAGCGATGG 64_GGTCGGAGCTGACTCGAACG 63_GCCTTCGTTCACTGGTACGT 61_GTCGGAGCTGACTCGAACGA 59_GTTCACTGGTACGTCGGAGA 59_GGTGTTGGAGAG…	0	N/A	N/A	N/A
dut-1	WBGene00010609	chrI	+	1	Outron	53	74_TGAGTGAGAAAATTAGACGA 59_CGCGCGCTTGAAAGTTTCAG 58_GAGTGAGAAAATTAGACGAC 58_CATTGTTTGTGGTCAAATGT 56_CGCGCTTGAAAGTTTCAGCG 53_CGGGCATCTGTAAATTCTAG 48_GCGCGCTTGAAAGTTTCAGC 47_AAAGAAAAAGTAAATATTGA 44_TCAATTTAATTCTAGACATT 40_CATTTTTGCATCATTGTTTG	1	Outron	53	74_TGAGTGAGAAAATTAGACGA 59_CGCGCGCTTGAAAGTTTCAG 58_GAGTGAGAAAATTAGACGAC 58_CATTGTTTGTGGTCAAATGT 56_CGCGCTTGAAAGTTTCAGCG 53_CGGGCATCTGTAAATTCTAG 48_GCGCGCTTGAAAGTTTCAGC 47_AAAGAAAAAGTAAATATTGA 44_TCAATTTAATTCTAGACATT 40_CATTTTTGCATCATTGTTTG
DY3.8	WBGene00008440	chrI	-	1	Outron	68	70_ACATTTTTTTAAGAAAACGA 65_ACCGCAAAAAACCATTCTGG 63_GCAAGGAATATCCACCAGAA 62_GCGTCTTCAGGAGGAATGGG 62_GAAGAAATGGCGTCTTCAGG 60_ATGGGTGGTGGATTCGGACA 57_GCAATGTCTACAGCGATGCA 57_ATTGTTATCTAATTGCGGCA 53_TCTATATTGTTATCTAATTG 51_TGGATCGTTTCATGGAATCA 50_ACTACCGCAAAAAACCATTC 50_AATGGCGTCTTCAGGAGGAA 49_AAAAAACAATAACAGAAAAT 48_TCTTCAGGAGGAATGGGTGG 47_TTCTTCGAATTGTCATTTGT 47_TAGACATTGCTTTTCACCAC 45_ATGGCGTCTTCA…	1	Outron	81	70_ACATTTTTTTAAGAAAACGA 65_ACCGCAAAAAACCATTCTGG 63_GCAAGGAATATCCACCAGAA 63_CCAGGAAGCTCATTGGCCAG 62_GCGTCTTCAGGAGGAATGGG 62_GAAGAAATGGCGTCTTCAGG 60_ATGGGTGGTGGATTCGGACA 57_GCAATGTCTACAGCGATGCA 57_ATTGTTATCTAATTGCGGCA 53_TCTATATTGTTATCTAATTG 52_CACTGCACCAGGAAGCTCAT 51_TGGATCGTTTCATGGAATCA 50_ACTACCGCAAAAAACCATTC 50_AATGGCGTCTTCAGGAGGAA 49_AAAAAACAATAACAGAAAAT 48_TCTTCAGGAGGAATGGGTGG 47_TTCTTCGAATTG…
dyf-1	WBGene00001117	chrI	-	1	Exon	51	66_TCCATCTGCTCAAAACACAC 61_TGAAGAGACACTGAAGAAGG 60_TGAGCAGATGGAGAGCCCAA 60_AGATGAAGAGACACTGAAGA 56_AATATGTCTTCAAAAGAGTA 55_GATGAAGAGACACTGAAGAA 47_ATTTCAAATATAGCTCCATT 46_GCCTGTGTGTTTTGAGCAGA 45_TATCTGCAGAAAAATATGTT 44_ATGAAGAGACACTGAAGAAG 43_TATTTTAAAAACTTGCCAAA 42_ATTTATTCTGTGAATCCATT 35_AATTTCAAATATAGCTCCAT 29_ACACTATTTTCTGTTTCTTC 25_TACACTATTTTCTGTTTCTT 24_GGAGCTATATTTGAAATTTT	0	N/A	N/A	N/A
dylt-1	WBGene00008764	chrI	-	1	Outron	82	68_GCTCGAAATCGACATGAGTG 68_ATCATTGTCACAGAAGCCGG 60_TGGATCAGTGACAACACCTC 60_CAGATAATGCATGTTATGGT 58_CACTCATGTCGATTTCGAGC 57_TCTTGACATGACGTCAAATG 57_ACGTCAAATGGGGATCCAGT 56_TGCGCTGGAACAGCTGAACT 54_TCTATCATTGTCACAGAAGC 54_GCTTCTGTGACAATGATAGA 52_GGTGTTGTCACTGATCCAAC 52_GCGATGGATATGTTGAATAC 47_TCAAGAAAAGTTCTCTGCGC 46_TGAATACGGGATTCACGCTT 42_TTGAATACGGGATTCACGCT 39_TTCTTGACATGACGTCAAAT 39_AATACAGATAAT…	0	N/A	N/A	N/A
E01A2.1	WBGene00017084	chrI	+	1	Exon	83	73_AGCGTCTTGAAACAACACAA 66_TCGTAGTGTAAAGCAGCGGG 65_CTAGTCGTAGTGTAAAGCAG 65_AGAACGCCGGATGAGTCGAT 63_AAATCCACGCAACAGAACGC 60_TCATCCGGCGTTCTGTTGCG 60_AAAGATAAATCTTTTCGATG 57_TCGATTTTTGGGTCGATGTG 53_TAGTCGTAGTGTAAAGCAGC 52_CCCAAAAATCGATAAACGTC 44_CATTTTCCTATCGACTCATC 38_CCAATATTTTTCAAGAGAAC 33_TCTTAATTATCGCTCGATTT 27_CCAGTTCTCTTGAAAAATAT 26_CCTGACGTTTATCGATTTTT 20_GCCTGACGTTTATCGATTTT	0	N/A	N/A	N/A
E01A2.10	WBGene00077701	chrI	-	1	Exon	57	65_ATTTTCGAAAACAATCAATG 56_GTTTCGATTCCAAATGGGAG 54_GCTTTTTTTGATGTAGATGT 48_AAAATAGTTTCGATTCCAAA 44_TTCAAGTAACTTGAAATTTG 42_TTTTAGATTTTCGTCGTGTT 42_AAATAGTTTCGATTCCAAAT 39_TCAAGTAACTTGAAATTTGA 38_AAAAAAGCTCCTCTCCCATT 33_TTGATGTAGATGTAGGTTTT 31_TTTGGAATCGAAACTATTTT 29_CTGTCGCTCTGTTTCAATAT 28_GAATTTATTGGAAGAAATAT 22_GATGAGTTTCTAAAAGTTTT 12_TACGTTTCTTTTGAATTTAT 10_ATTTGGAATCGAAACTATTT	1	Exon	40	65_ATTTTCGAAAACAATCAATG 64_GAACACGTGCCCAGGAGAGG 60_AGAGAACACGTGCCCAGGAG 56_GTTTCGATTCCAAATGGGAG 54_GCTTTTTTTGATGTAGATGT 53_AAATCAGAGAACACGTGCCC 48_AAAATAGTTTCGATTCCAAA 44_TTCAAGTAACTTGAAATTTG 42_AAATAGTTTCGATTCCAAAT 39_TCAAGTAACTTGAAATTTGA 38_AAAAAAGCTCCTCTCCCATT 33_TTGATGTAGATGTAGGTTTT 31_TTTGGAATCGAAACTATTTT 29_CTGTCGCTCTGTTTCAATAT 28_GAATTTATTGGAAGAAATAT 22_GATGAGTTTCTAAAAGTTTT 12_TACGTTTCTTTT…
E01A2.2	WBGene00017085	chrI	+	1	Outron	132	75_AAGAACGAATAGTGGCAGCG 74_AAAAGAACAGAATTTCTGCG 73_GGGACAAAGACAAACCAATG 68_AGAACAGAATTTCTGCGCGG 62_TTCAAGATCATCGTCGAGAG 55_AACAGAAGAAGAACGAATAG 54_AGAAGAACGAATAGTGGCAG 49_TTGTGAATTGAAGTAGAAAT 49_AAAATGATTTCGAAAATGAC 48_GATATTTCTTTGGATTATGA 48_GAAGAACGAATAGTGGCAGC 48_CACCTTTTTGACTTCCACAT 42_GGCGCGCAATCAAAAAATTC 42_AACCAATGTGGAAGTCAAAA 41_CATTTTTTGAACGTGCAAAA 30_ATCATTTTTTTATTGAATTC 29_CAAGATGAGTGA…	1	Outron	118	75_AAGAACGAATAGTGGCAGCG 74_AAAAGAACAGAATTTCTGCG 73_GGGACAAAGACAAACCAATG 68_AGAACAGAATTTCTGCGCGG 62_TTCAAGATCATCGTCGAGAG 62_AAAGTGGGCGGAGACTTGCT 55_AACAGAAGAAGAACGAATAG 54_AGAAGAACGAATAGTGGCAG 49_TTGTGAATTGAAGTAGAAAT 49_AAAATGATTTCGAAAATGAC 48_GATATTTCTTTGGATTATGA 48_GAAGAACGAATAGTGGCAGC 48_CACCTTTTTGACTTCCACAT 42_GGCGCGCAATCAAAAAATTC 42_AACCAATGTGGAAGTCAAAA 41_CATTTTTTGAACGTGCAAAA 30_ATCATTTTTTTA…
E01A2.5	WBGene00017087	chrI	-	1	Outron	679	81_CTCCAAATGTGTGAGCACTG 69_CTGATCGTTCCAGCGCCAAG 62_TGTTGATGGTGCTTCACCCT 62_ACATTTGGAGTTCAGCTGCT 60_TGATCGTTCCAGCGCCAAGA 60_CAGTCTGGATCGGATTCCGA 59_TCTGAGAAATGAGTTCGAAA 59_TCAGTCTGGATCGGATTCCG 54_CGATCAGTCACAGATGTTGA 53_TTTCGAACTCATTTCTCAGA 51_CGCCAAGAGGGAATTTACAA 49_ACTCCAAATGTGTGAGCACT 47_GTTCTGACTAAGAAGCTTGA 46_TGCCATTGTAAATTCCCTCT 46_AACTCCAAATGTGTGAGCAC 44_TTAAAATCGAATTTTCAGTC 44_CAGCAAATTGGA…	0	N/A	N/A	N/A
E01A2.6	WBGene00017088	chrI	-	1	Outron	474	63_GAAAAGGATGGAAAATGAAG 62_AAATGAAGAGGCGTGGTGGG 61_GTGGGCGGTGTTTGAACTGG 60_TTGAAATGCGACAATTTGCA 60_TGGAAAATGAAGAGGCGTGG 59_GGATGGAAAATGAAGAGGCG 58_TTTTCGAAATGACGAAGAGA 58_AAATTCCGTTCGGAAAAGGA 56_ATTTTCCATCCTTTTCCGAA 55_GGAAAATGAAGAGGCGTGGT 54_ATTTCAACGAAAATTCCGTT 49_GGCGGCGCAGTTAGATCTGC 45_TTCTTTTTATCTCAAAATCA 45_ACGAAAATTCCGTTCGGAAA 40_GTTGAAATGCGACAATTTGC 37_GTGGTGGGCGGTGTTTGAAC 36_TATTTTTTAAAT…	1	Outron	467	63_GAAAAGGATGGAAAATGAAG 62_AAATGAAGAGGCGTGGTGGG 61_GTGGGCGGTGTTTGAACTGG 60_TTGAAATGCGACAATTTGCA 60_TGGAAAATGAAGAGGCGTGG 59_GGATGGAAAATGAAGAGGCG 58_TTTTCGAAATGACGAAGAGA 58_AAATTCCGTTCGGAAAAGGA 56_ATTTTCCATCCTTTTCCGAA 55_GGAAAATGAAGAGGCGTGGT 54_ATTTCAACGAAAATTCCGTT 49_GGCGGCGCAGTTAGATCTGC 45_TTCTTTTTATCTCAAAATCA 45_ACGAAAATTCCGTTCGGAAA 40_GTTGAAATGCGACAATTTGC 37_GTGGTGGGCGGTGTTTGAAC 36_TATTTTTTAAAT…
E01A2.8	WBGene00017090	chrI	-	1	Exon	47	74_CACCGGGTTTATGACCAAGG 65_ACACCGGGTTTATGACCAAG 64_TTCCAGATCCATCACCACAC 64_CCTTGGTCATAAACCCGGTG 62_CCACACCGGGTTTATGACCA 62_CACACCGGGTTTATGACCAA 60_GACCCCCTTGGTCATAAACC 58_AAATAACTTTACGACCCCCT 56_TCCAGATCCATCACCACACC 53_TCATAAACCCGGTGTGGTGA 52_ATGAAAATTCAAAACTTCAC 51_CCCAATCATAAACCGGAAGC 49_ACCCAATCATAAACCGGAAG 48_ATGGAAATTCAAAACTTCAC 46_TTTCTCACCCAATCATAAAC 44_ACCCGGTGTGGTGATGGATC 42_GCACCTAATAGG…	0	N/A	N/A	N/A
E02D9.1	WBGene00017098	chrI	+	0	N/A	N/A	N/A	1	Outron	675	71_TGCGTCACGTGAATTGACGG 71_TCATGTGCACAAGTGCGTGG 70_AATTATCGATAATTTCCGAG 66_TGATTCACATCCAGGACCGT 63_TCTTTTTCAGATTTTTCCGA 62_GCATCATGTGCACAAGTGCG 61_AAATGAATTACTCAAACGAA 58_GGCGGTGTTTGCAGACCACT 58_AAATCTGAAAAAGACGTACT 57_GTACTGGGAATTGTTCGAAC 54_AAAGAAATTGATTACTGGAG 50_GAGGAAGATGATTCACATCC 47_AGTAATCAATTTCTTTGGGC 46_AAAATCTGAAAAAGACGTAC 45_ATTTGCGTCACGTGAATTGA 43_TCAGATTTTTCCGACGGTCC 43_GGCCCAAAGAAA…
E03H4.11	WBGene00008478	chrI	+	1	Exon	2478	73_GTACTGAACCAGAAACCAGA 73_AATCTTATACGCTCCCAATG 71_AGTGTATGATGGCCTGACAA 69_GTTCTCGGGATAGTTTGGAG 65_AACTGCATCACCAGTAACTG 62_TGACTCCTGGAGACATTAGT 61_ACGATTTGCGTCATTCTCCA 57_CACTTATCAGCTGTCCACAT 56_GCAGGCCTACTAATGTCTCC 56_AACCCATCAAACTGCAACGC 53_TGCAGTTTGATGGGTTTGCA 51_GATGTTGTAACAGTGTATGA 49_TGATGGGTTTGCAGGGCTTG 49_TACAACATCATTTGCTTCCG 49_GACAGGGACTATCCGTTGTC 49_CGCTTGCAAATATATTTGGC 48_TTTGGAGAGGTG…	0	N/A	N/A	N/A
E03H4.8	WBGene00008476	chrI	-	1	Outron	351	76_TCTCAGCTGGAAACAAAGGG 68_GGTATATGTATGTATATGCA 67_CTTCTCAGCTGGAAACAAAG 65_ACGATTACAGTTGCAAGACA 64_TATACATACATATACCTCGA 60_TCGAGAGAGTGGAGACGCAG 60_TAATCGTAATATTTGCCCAC 60_ACCGTGAATCGTCGAGAGAG 57_TTCTCAGCTGGAAACAAAGG 57_AACTTTAAAAAATTTTCCGG 57_AAAGACATAAAGTCAGATGA 53_GTTAAACACTTCTTTTGGCG 51_GTCTTCTCAGCTGGAAACAA 51_ACTTTAAAAAATTTTCCGGT 50_ATTTAAATATTGATCCTTCG 46_CGATTCACGGTCTTCTCAGC 46_CCGTTAAACACT…	1	Outron	271	76_TCTCAGCTGGAAACAAAGGG 68_GGTATATGTATGTATATGCA 67_CTTCTCAGCTGGAAACAAAG 65_ACGATTACAGTTGCAAGACA 64_TATACATACATATACCTCGA 60_TCGAGAGAGTGGAGACGCAG 60_TAATCGTAATATTTGCCCAC 60_ACCGTGAATCGTCGAGAGAG 57_TTCTCAGCTGGAAACAAAGG 57_AACTTTAAAAAATTTTCCGG 53_GTTAAACACTTCTTTTGGCG 51_GTCTTCTCAGCTGGAAACAA 51_ACTTTAAAAAATTTTCCGGT 50_ATTTAAATATTGATCCTTCG 46_CGATTCACGGTCTTCTCAGC 46_CCGTTAAACACTTCTTTTGG 45_TCTTCTCAGCTG…
eaf-1	WBGene00017011	chrI	+	1	Outron	125	70_GTGCGGCACAGTGTTGACCT 69_ATAAAAATGGTAAAGCGCCG 63_CGATAAATGCGATATGTCGA 63_ATGAAAATAGGAAAGAAAGC 59_CACGCCGTTTTGCAAGTGTG 57_TGCAGAATTAAGAGTAAAGG 56_AAACTGAATAAAAGGAATAG 53_AATTGCAGAATTAAGAGTAA 53_AAAATCATGAAAAAACTTAG 48_GCGCTTTACCATTTTTATGC 48_AAATCATGAAAAAACTTAGT 46_AGTGGGAAAATAGTTTACAT 45_TGTGCCGCACACTTGCAAAA 38_AAAGAAAGCCGGCATAAAAA 35_ATTTTTCAAAAATAAGCGTT 35_ATAGCGTTTTGAATGAAAAT 30_GAGAAAATAAAC…	0	N/A	N/A	N/A
eak-6	WBGene00008663	chrI	+	1	Exon	151	57_ACTGTTTGATAAATACAAAC 55_GTATCAAACTTTTGTTACTG 50_AAAAAGCACAGCTAGTAATC 49_AATCGCAATATTTGGCGTAT 47_GATACTACAGTACTCTTCAA 42_AACTGTTTGATAAATACAAA 41_GATTTTTTGAGTTAAAAATA 39_AAATCGCAATATTTGGCGTA 36_AAAAAAGCACAGCTAGTAAT 21_ACTCAAAAAATCGCAATATT	0	N/A	N/A
eat-16	WBGene00001145	chrI	+	1	Outron	165	69_TGAGCGGGTGAGGAGAGTGA 66_TCACTCTCTCAATTACTCTG 66_CTTATGTGTGTATATGTGAG 63_TTATGTGTGTATATGTGAGC 63_AATTACTCTGTGGCTCCGAG 61_ATTACTCTGTGGCTCCGAGA 59_AATAGCGCAGGCGACGAGAG 57_ACAGGCAAAGTCAATAGCGC 56_TGCGCGTGTGTGTGTGAGTG 56_TCTTTCTTCTCCGGGGATGG 56_GCGACTAGGCAGAGAAGGGA 56_CCCGGCGACTAGGCAGAGAA 55_GTGAGCGGGTGAGGAGAGTG 54_TCCTGAATTCAAACGCAGAC 54_TCATTGGGCTGTAGGGGACC 54_CTCTATTTCTTTCTTCTCCG 53_CTGCTGTGGTGC…	1	Outron	165	69_TGAGCGGGTGAGGAGAGTGA 66_TCACTCTCTCAATTACTCTG 66_CTTATGTGTGTATATGTGAG 63_TTATGTGTGTATATGTGAGC 63_AATTACTCTGTGGCTCCGAG 61_ATTACTCTGTGGCTCCGAGA 59_AATAGCGCAGGCGACGAGAG 57_ACAGGCAAAGTCAATAGCGC 56_TGCGCGTGTGTGTGTGAGTG 56_TCTTTCTTCTCCGGGGATGG 56_GCGACTAGGCAGAGAAGGGA 56_CCCGGCGACTAGGCAGAGAA 55_GTGAGCGGGTGAGGAGAGTG 54_TCCTGAATTCAAACGCAGAC 54_TCATTGGGCTGTAGGGGACC 54_CTCTATTTCTTTCTTCTCCG 53_CTGCTGTGGTGC…
eat-5	WBGene00001136	chrI	-	1	Outron	420	62_CTGTGAATTTTTAAGCAAAG 61_ACAATTGTCGTGTCGAGACC 61_AAAATACGGTGTCTGGTGTG 60_TGTGAATTTTTAAGCAAAGG 54_TGCGCCAAAAATACGGTACC 48_AACAATTGTCGTGTCGAGAC 46_ATCTGTGAATTTTTAAGCAA 41_TCTGTGAATTTTTAAGCAAA 41_ATTGTTAGTAAAATTCAAAA 41_AAACTGTTAAATGGCGATTA 39_GGCGCTAAAAATACGGTGTC 38_ACGAAGTTGCGCCAAAAATA 37_ACGTGAGCAAAACTGTTAAA 36_TGATTTTGGCGCTAAAAATA 28_GAGACCGGGTACCGTATTTT 23_TAATATTATTAGTGTGATTT 22_ACGAACATACTT…	0	N/A	N/A	N/A
edc-3	WBGene00011036	chrI	+	0	N/A	N/A	N/A	1	Exon	10	70_TTTTCAGGTCAATGACAACG 69_ATAAAAAAGGAATAGAACCT 66_CAATACATGAACCGAAAGGG 62_ATGTATTGGCGGTATCTGCG 61_AATTATCCCATAAAATCAAG 59_TTCTTATTTATATTTTTCCG 59_CCGCCAATACATGAACCGAA 57_CAGGTCAATGACAACGTGGA 55_CGCCAATACATGAACCGAAA 47_CCTTTCGGTTCATGTATTGG 47_AGAGCGATAAAAGATAAAAA 46_TTTTATCTTTTATCGCTCTA 44_TTATTTTAAAAATAACGTTC 41_CCAAATCATTTTTATTTCAC 35_CTTTAAAAAATTTTAATTTG 33_CGGTGAAATAAAAATGATTT 32_CTCCCTTTCGGT…
eef-2	WBGene00001167	chrI	+	1	Exon	77	65_AGGCGCGAAAATGAATTGGT 57_ATCTGTATCGTCTGCTGACA 56_AGAGCGCCAATTCAAACACT 53_TGGCATTAAGATTCAAAAGT 52_TGTTCGGCAACTAGAGAAGA 48_CAACATTATGATAAATGTAA 43_TGACACGGTTTTTGTTGAAC 41_GTAGAAAAATAAGGAAAAAA 40_AGAGCGCCAAGTGTTTGAAT 40_AAGTAGGCGCGAAAATGAAT 38_TTCTTAATAAAGTCAAAAAA 38_AACAGGAATCAGAATTCATC 35_CTATAGAGCGTGATTTTCTT 31_TTTCTTAATAAAGTCAAAAA 30_AACAATATTAAAAAGAAGTT 28_CAATTTTTTGTAGAAAAATA	1	Exon	77	65_AGGCGCGAAAATGAATTGGT 57_ATCTGTATCGTCTGCTGACA 56_AGAGCGCCAATTCAAACACT 53_TGGCATTAAGATTCAAAAGT 52_TGTTCGGCAACTAGAGAAGA 48_CAACATTATGATAAATGTAA 43_TGACACGGTTTTTGTTGAAC 41_GTAGAAAAATAAGGAAAAAA 40_AGAGCGCCAAGTGTTTGAAT 40_AAGTAGGCGCGAAAATGAAT 38_TTCTTAATAAAGTCAAAAAA 38_AACAGGAATCAGAATTCATC 35_CTATAGAGCGTGATTTTCTT 31_TTTCTTAATAAAGTCAAAAA 30_AACAATATTAAAAAGAAGTT 28_CAATTTTTTGTAGAAAAATA
egg-4	WBGene00020652	chrI	+	0	N/A	N/A	N/A	1	Outron	180	78_GCTCATGGTGAGGATCGAAG 66_GTTGTAAATAGTGCGAGATA 62_ATCCGATTATGCTCATGGTG 61_GTATCTCGCACTATTTACAA 60_TCAAAAAATGAGAACAACAA 56_AAATGAGAACAACAAAGGTA 54_GGAAAATCCGATTATGCTCA 52_ATCTGTGAAGATCAAAGGTA 52_AGCAAATCTGTGAAGATCAA 38_GTTTATAAACATTAAATATA 25_ATCCTCACCATGAGCATAAT 22_ACAGATTTGCTCTACGATTT
egg-5	WBGene00020035	chrI	-	1	Exon	1087	71_GCTGTTTTGGATAGACAACA 70_ACAATGGAGAAGATCCTCGA 69_CACGAAAAACGAGATGACCG 67_AAACGAAAAAGCCTCACCTG 63_TCACAAATTGGTAGAATATG 60_TTTTCGTGATCAGGCCGTCG 56_AATCTTAACTTCCTCAGGTG 52_TTGTCTATCCAAAACAGCTA 51_GCGATGCATGTGTGCTAACA 47_AAGATAATCTTAACTTCCTC 46_TTTTTTCAGCTTTTTGACAA 46_AATCTCGTGCTTTCGTTCCT 45_AAGATTATCTTCTGCGAGAT 42_AGCTGTTTTGGATAGACAAC 38_GAGAAAACAAGTTCACAAAT 37_TCATCTCGTTTTTCGTGATC 36_GTTCACAAATTG…	1	Exon	130	79_CAGTGGTTGATGGTGCAGTG 71_AGTGCAATCATTTCGCTGAG 66_GGTGCAGTGGGGAATAAGGG 65_CGGAGACTGCGAAACAGCAG 62_GCAGTGGTTGATGGTGCAGT 62_ATCTGATTATGCACTTCGTG 62_AGCAGTGGTTGATGGTGCAG 61_TAGAACAAATTGTAGAACAA 60_AGGGAGGCACAGCAGGACAC 59_CAAATTGTAGAACAAAGGTA 57_CGATTAAGTAAAGAAAAGTA 57_AATCTGATTATGCACTTCGT 55_TGCGAAACAGCAGTGGTTGA 55_AAATCTGATTATGCACTTCG 47_GGGAATAAGGGAGGCACAGC 41_GATGGTGCAGTGGGGAATAA 39_TACTTAATCGCA…
egl-30	WBGene00001196	chrI	+	1	Exon	219	71_TATATTCAATACGTGAATCG 67_TCTTAGTGTTTGCAAGCCGG 66_CGACCAGTGCTACGGTCGAG 64_AGCGTGGCGAGAGTGGAGTG 64_ACAAGACCGGAAAGAACAAG 62_GAACAAAACAAGAAAAAATG 62_CCAGTGCTACGGTCGAGGGG 62_CAAGGCGAAACGAGAGAGCG 58_GCGACCAGTGCTACGGTCGA 57_CGAGTAGAGCCCGTGCGTCA 56_GGCGAGAGTGGAGTGCGGCA 55_TCTCGCAGCGACCAGTGCTA 55_CGAAGTCAAGTCCAAGTTCG 54_AAATCTTAGTGTTTGCAAGC 52_TTCGAGGAGCGTTACAAGAC 52_TCTAATGAAACCGATCTCAC 52_CTCGTCTCGTCT…	1	Exon	219	71_TATATTCAATACGTGAATCG 67_TCTTAGTGTTTGCAAGCCGG 66_CGACCAGTGCTACGGTCGAG 64_AGCGTGGCGAGAGTGGAGTG 64_ACAAGACCGGAAAGAACAAG 62_GAACAAAACAAGAAAAAATG 62_CCAGTGCTACGGTCGAGGGG 62_CAAGGCGAAACGAGAGAGCG 58_GCGACCAGTGCTACGGTCGA 57_CGAGTAGAGCCCGTGCGTCA 56_GGCGAGAGTGGAGTGCGGCA 55_TCTCGCAGCGACCAGTGCTA 55_CGAAGTCAAGTCCAAGTTCG 54_AAATCTTAGTGTTTGCAAGC 52_TTCGAGGAGCGTTACAAGAC 52_TCTAATGAAACCGATCTCAC 52_CTCGTCTCGTCT…
ego-2	WBGene00001215	chrI	-	1	Outron	293	56_TATTGAGAATTTTCGTTGGA 56_ATGAAAATCGAAAAATGCGT 54_TAACTTCTTTGTTTTTCACT 46_GTTGGAAATTCGAAAATTCA 42_GCATAAAATGAGTGAGTTGC 42_CTATTGAGAATTTTCGTTGG 42_CAGCGTTTTTGATGAAAAAA 41_TTGGAGGGAAGTTTGAATTT 32_CCAAATTTAATGAAATTGAT 26_CCAATCAATTTCATTAAATT 12_TCGAAAATTCACGGTATTTT	0	N/A	N/A	N/A
eif-3.C	WBGene00001226	chrI	-	1	Outron	177	57_TGCGCCAGTGGGCATTTGCG 57_GGATTGATTTACTGAATACT 57_AAGAAAGACGTATATAAGAC 53_GCACTCGCCACTTGCGCCAG 52_CAAATGCCCACTGGCGCAAG 50_GTAAAATTAACCTGAAATTG 48_ATCTCCGCGCAAATGCCCAC 46_CACTCGCCACTTGCGCCAGT 43_TTATAAAACTTTTTAAATGT 21_AATCACAATTCCACAATTTC	1	Outron	177	57_TGCGCCAGTGGGCATTTGCG 57_GGATTGATTTACTGAATACT 57_AAGAAAGACGTATATAAGAC 53_GCACTCGCCACTTGCGCCAG 52_CAAATGCCCACTGGCGCAAG 50_GTAAAATTAACCTGAAATTG 48_ATCTCCGCGCAAATGCCCAC 46_CACTCGCCACTTGCGCCAGT 43_TTATAAAACTTTTTAAATGT 21_AATCACAATTCCACAATTTC
eif-3.E	WBGene00001228	chrI	-	1	Outron	114	63_CCACCCCGAAAAACATTGTG 59_AAGCCACACAATGTTTTTCG 57_TTGTAACTCTTCCTAATCCC 52_GTGGGTCTCGATACGGGCTC 52_GAACGAATCATAATGTTCCT 52_CCACACAATGTTTTTCGGGG 50_ATTTCGCTGGTGGCTCGTGT 45_TCTCGCAGTTCTCATTTCGC 42_CACACAATGTTTTTCGGGGT 41_TTTCGGGGTGGGTCTCGATA 40_ATCATAATGTTCCTGGGATT 38_TTCGGGGTGGGTCTCGATAC 38_CGCTGGTGGCTCGTGTTGGC 38_CGCAGTTCTCATTTCGCTGG 37_CGAACGAATCATAATGTTCC 36_GGTGGGTCTCGATACGGGCT 31_ATGTCGCAAATT…	1	Outron	115	63_CCACCCCGAAAAACATTGTG 59_AAGCCACACAATGTTTTTCG 57_TTGTAACTCTTCCTAATCCC 52_GTGGGTCTCGATACGGGCTC 52_GAACGAATCATAATGTTCCT 52_CCACACAATGTTTTTCGGGG 50_ATTTCGCTGGTGGCTCGTGT 45_TCTCGCAGTTCTCATTTCGC 42_CACACAATGTTTTTCGGGGT 41_TTTCGGGGTGGGTCTCGATA 40_ATCATAATGTTCCTGGGATT 38_TTCGGGGTGGGTCTCGATAC 38_CGCTGGTGGCTCGTGTTGGC 38_CGCAGTTCTCATTTCGCTGG 37_CGAACGAATCATAATGTTCC 36_GGTGGGTCTCGATACGGGCT 31_ATGTCGCAAATT…
eif-3.H	WBGene00001231	chrI	+	1	Outron	210	73_TTGGTTCCACCAAGTCCACG 69_GTTCCACCAAGTCCACGTGG 63_TCAAATCAAAAGATCACGCG 63_CAAATCAAAAGATCACGCGC 58_CGTGGACTTGGTGGAACCAA 57_AATCCTCCACGTGGACTTGG 54_AAATTTGTTTCAGACACCAT 47_CAAAAGATCACGCGCGGGTA 41_TACAAATAATGAAATAATAA 41_ATTATTTTTTAATATGCATT 39_TGTAGGTTTATTAGGGTCGT 33_TATAATATTAAATCTTCAAA 31_TTTATTATTTCATTATTTGT 28_CATTATTTGTAGGTTTATTA 22_TTTGTCGTTCTTTTGTTTTT 12_TCATTATTTGTAGGTTTATT 11_TTTTGTCGTTCT…	0	N/A	N/A	N/A
eif-3.I	WBGene00001232	chrI	+	1	Outron	158	67_CTGATGTCGATTATTCTGCG 66_ATGTCGATTATTCTGCGCGG 63_GTCAAACACTATCAGATCGC 62_GATGTCGATTATTCTGCGCG 61_TACGACTAATAGCTGGCCTA 59_CAATTTTCAGCAATTTCGAG 58_TAGTGTTTGACGCGTTCCGT 57_TTACAATTACGACTAATAGC 54_AATTTAGCAGTTATTTGTGG 48_GATTATTCTGCGCGGGGGTA 47_CGAAATTTAGCAGTTATTTG 45_TGATGTCGATTATTCTGCGC 37_CGATCTCTGAAAACTGGATT 34_CATTATCGATCTCTGAAAAC	1	Outron	158	67_CTGATGTCGATTATTCTGCG 66_ATGTCGATTATTCTGCGCGG 63_GTCAAACACTATCAGATCGC 62_GATGTCGATTATTCTGCGCG 61_TACGACTAATAGCTGGCCTA 59_CAATTTTCAGCAATTTCGAG 58_TAGTGTTTGACGCGTTCCGT 57_TTACAATTACGACTAATAGC 54_AATTTAGCAGTTATTTGTGG 48_GATTATTCTGCGCGGGGGTA 47_CGAAATTTAGCAGTTATTTG 45_TGATGTCGATTATTCTGCGC 37_CGATCTCTGAAAACTGGATT 34_CATTATCGATCTCTGAAAAC
eif-3.J	WBGene00012738	chrI	+	1	Outron	913	70_GCTTACCGTAGACTAGCTGG 67_GCTTTGGGTCGAATCATGTG 66_GAAAATGGGTCTCCAGACGA 66_CGAATGTTCAGTTGGAGCGG 63_TTAGGCGAAAATCAATCAAG 63_GGGCGAATGTTCAGTTGGAG 61_ACTAGCTGGGGGAAATCGGG 61_AAAATAAACTAAAAAAAACT 59_AAAATGGGTCTCCAGACGAC 56_TTCATTGCCTACCTATTCGG 56_TCGCTTACCGTAGACTAGCT 56_ACGACGGGCGAATGTTCAGT 52_GATTTCCCCCAGCTAGTCTA 51_CGCTTACCGTAGACTAGCTG 49_TCATTGCCTACCTATTCGGC 44_TGTTCAGTTGGAGCGGCGGC 43_CTGAACATTCGC…	0	N/A	N/A	N/A
eif-6	WBGene00001234	chrI	+	0	N/A	N/A	N/A	1	Outron	314	72_TAGAAAAGCAGGAAAAATGG 64_ATACAACATTAATTCCAGAA 63_GACGGTGGATTTGACGTCAG 62_GGTGGATTTGACGTCAGCGG 57_AAAAAAACAATAAAAATGAC 55_TTGTGAGACAGCAGAAATCA 51_AAAAATTTGTAGAAATTAAG 47_TGGAAAACTTCGAAAAATGT 47_TAAAAATGACAGGAAAAATA 47_CAAAAATACGCTAGAAAAGC 39_CTTGTGAGACAGCAGAAATC 37_GTGGAAGTTCGCTATTGAAT 36_GTTAATCAGTTTTTTCTAGA 33_CGCTAGAAAAGCAGGAAAAA 27_GACGTCAGCGGTGGCCATTC
ekl-1	WBGene00009052	chrI	+	1	Outron	218	56_CTCGCAACGATGAATGTGTA 56_AATGCGCAAGAACCGACTAC 54_GAATTTCGTTCACTCATGAA 51_AAGTGTAACGCGCCAGTAGT 40_CTTTCGAAAATCAGTTATGA	0	N/A	N/A	N/A
ekl-4	WBGene00013676	chrI	+	1	Outron	87	72_TAACAGCCAAATGTCCAATG 69_ACTGGAAATAGAGCACCGAA 64_TTAGATACGCAGGTTTGTGG 58_TCTAACAGCCAAATGTCCAA 58_GTTAGATACGCAGGTTTGTG 58_ACAACCCAAAAAGCTGGCAA 56_CAAAAATTCTCGATTTTCAG 54_AATTCCACAACCCAAAAAGC 52_TACGCAGGTTTGTGGGGGTA 51_CGGATTTTTTGATTTTTATG 48_CTAACAGCCAAATGTCCAAT 48_CATTTGGCTGTTAGATACGC 46_TTGTGGGGGTACGGTAGAGT 40_ATTGCCAGCTTTTTGGGTTG 39_TTAATTTTTCAGCTTCAAAC 39_CTGTTAGATACGCAGGTTTG 37_TGAATTCTGGCA…	1	Outron	87	72_TAACAGCCAAATGTCCAATG 69_ACTGGAAATAGAGCACCGAA 64_TTAGATACGCAGGTTTGTGG 58_TCTAACAGCCAAATGTCCAA 58_GTTAGATACGCAGGTTTGTG 58_ACAACCCAAAAAGCTGGCAA 56_CAAAAATTCTCGATTTTCAG 54_AATTCCACAACCCAAAAAGC 52_TACGCAGGTTTGTGGGGGTA 51_CGGATTTTTTGATTTTTATG 48_CTAACAGCCAAATGTCCAAT 48_CATTTGGCTGTTAGATACGC 46_TTGTGGGGGTACGGTAGAGT 40_ATTGCCAGCTTTTTGGGTTG 39_TTAATTTTTCAGCTTCAAAC 39_CTGTTAGATACGCAGGTTTG 37_TGAATTCTGGCA…
elpc-1	WBGene00022463	chrI	-	1	Outron	39	66_TTGGAAAGGGCAGTAACCTG 65_ATTGAACAGAAAGTTGCCAT 64_ACCCGGTTGACGACACGATG 59_TTTTAGAATATCATAAAACC 58_CACTCTCTAACAGTCTCCAC 57_GAGCAATACTCGATTTGGAA 57_AGCAATACTCGATTTGGAAA 57_AATTGAACAGAAAGTTGCCA 56_GCCTCATCGTGTCGTCAACC 56_AAAATGCCACATACCGTACC 54_GACTAGTTCATCAGAAAACT 53_TTTAAACAATTGTTTGCCCA 48_GCAAATAAATCGATAAGAGT 46_TTTTTTTGATTGAAATAATG 37_TTGCAGAGCAATACTCGATT 36_AATTGACAATTGTGAAAAAA 34_AGCCTCATCGTG…	1	Outron	39	66_TTGGAAAGGGCAGTAACCTG 65_ATTGAACAGAAAGTTGCCAT 64_ACCCGGTTGACGACACGATG 59_TTTTAGAATATCATAAAACC 58_CACTCTCTAACAGTCTCCAC 57_GAGCAATACTCGATTTGGAA 57_AGCAATACTCGATTTGGAAA 57_AATTGAACAGAAAGTTGCCA 56_GCCTCATCGTGTCGTCAACC 56_AAAATGCCACATACCGTACC 54_GACTAGTTCATCAGAAAACT 53_TTTAAACAATTGTTTGCCCA 48_GCAAATAAATCGATAAGAGT 46_TTTTTTTGATTGAAATAATG 37_TTGCAGAGCAATACTCGATT 36_AATTGACAATTGTGAAAAAA 34_AGCCTCATCGTG…
emr-1	WBGene00001309	chrI	+	1	Outron	1014	77_TGAATGACAGAGAGACTAGG 69_ATATGGAAAGAATATTCGGG 60_TTGTGAATGACAGAGAGACT 60_GAGGAGCATTTGTTTTAGGG 58_GGAAACTAGGTTGATGGGTA 55_CGGAAACTAGGTTGATGGGT 54_GATGATAAATGAGTATAGAC 53_TAGGTGGTGTTTTTGCATGC 53_CATTTATCATCACAAAAAGT 53_ATGCCGGAAACTAGGTTGAT 53_ACTAGGTTGATGGGTAGGGA 52_GTTTTTGCATGCCGGAAACT 50_ATAAGAAAATAAGGAAGAGA 48_CATGCCGGAAACTAGGTTGA 41_CTTATATGGAAAGAATATTC 32_CTACCCATCAACCTAGTTTC 31_AATGAGAAAATA…	1	Outron	633	63_GGTGGGAGAAATTGAAGTTG 60_AAAAATGGAAAAAAATAGGG 56_TGAATTATGTGGATGTGGGT 56_TATTTGAATTATGTGGATGT 56_GGGAGAAATTGAAGTTGAGG 53_AAAATGGAAAAAAATAGGGT 52_GTAAGGGTGAAGTTTGGGGA 51_TGGAAAAAAATAGGGTGGGG 51_GTTATAATATTTGAATTATG 50_TTGAATTATGTGGATGTGGG 50_TAGGGTAAGGGTGAAGTTTG 47_GGATTTCGAGGTTAGCTTGA 47_ATATTTGAATTATGTGGATG 46_GGTAAGGGTGAAGTTTGGGG 46_AAAAAAATAGGGTGGGGGGG 45_GATTTCGAGGTTAGCTTGAT 44_ATGGAAAAAAAT…
epg-2	WBGene00021468	chrI	+	1	Outron	509	72_AGGGAGATTTGGGAAAGTCG 60_GAAGGGGTGAACAGGTGAAG 60_AGCGTTGTGTGAGCAGAAGA 57_AGAAGATGATGTTAAGATTG 55_CTTTGATGTCGAGAAAACAA 54_ATGATGTTAAGATTGGGGAA 54_AGAAGTTTCATTGTGAAACT 54_AGAAATTCAAATTTTAAAGG 50_GATGATGTTAAGATTGGGGA 48_AGTATTGAATGACTTTTTGG 47_TAGCGTTGTGTGAGCAGAAG 47_AGAGGGAGATTTGGGAAAGT 46_TCAGAAGATGATGTTAAGAT 44_TTTTCAGAAAAAAGTTATGA 44_GAGGGAGATTTGGGAAAGTC 44_GAAAGTCGGGGTCACGTTAA 43_AATGGATATATA…	0	N/A	N/A	N/A
ercc-1	WBGene00008665	chrI	+	1	Outron	56	74_AATGAAGGGAAAAAGATACG 72_TCTGAGATTCTGAATGAACG 72_AACCAATGGAAAACAAAACG 68_ATGAAGGGAAAAAGATACGA 67_AGCTTGAGAAACACTTTCGG 60_TCAGCATCCAGTTGTTCACG 59_TCGTTTTTCGCCGAAACGTG 59_CGTTTTTCGCCGAAACGTGG 55_ATTCGTTTTTCGCCGAAACG 54_AAGTACCACAATAAAAATAC 53_AACGGGGAATTTAAAACCAA 51_TTCGTTTTTCGCCGAAACGT 51_CATCTGAGATTCTGAATGAA 51_ACCTAAAAAAACGTGAAGCT 50_TTGAAGGAACTTTTATCTGA 48_AAACGTGAAGCTTGGATGAC 45_TGAAGGAACTTT…	0	N/A	N/A	N/A
eri-6	WBGene00016561	chrI	+	1	Outron	29	73_AAGGTGTTGGTCAGACACAG 70_TCTTTCTCACAGGTTCACAA 70_AATCTCGGTGGGGAACTCAG 66_AGAAAAACAAAATCTCGGTG 62_CGAGAAAAACAAAATCTCGG 61_GAGAAAGAGTGTGTGAAGAG 57_TTGAGTAAGCGATAAGAGAA 57_AAGAGTGTGTGAAGAGAGGA 57_AAAGAGTGTGTGAAGAGAGG 56_GAGAAAAACAAAATCTCGGT 54_TCTCGAGAAAAACAAAATCT 54_ATGTATTTTTGGGAAAAAAG 51_AGAAAATTAATTGATAAGAA 49_TTAATTGATAAGAAAGGTGT 48_CTTCACACACTCTTTCTCAC 39_AAAGTGGCAAATTTTCAAAT 36_GGTCAGACACAG…	0	N/A	N/A	N/A
ero-1	WBGene00001334	chrI	+	1	Outron	1208	63_ACGTATTGTTACTTTCTCCG 62_CATACACAGAGCCGTCGCCA 62_ATCAAATAATGGAAAAAAGG 61_TAATATATTCAGCGTTTCAG 59_CGCAATGCAAACATGCTCCA 58_TTGATTTTTTTATGAATAGG 58_TATCAAATAATGGAAAAAAG 58_CATTGCGACTACCTTGGCGA 50_TGTTTGCATTGCGACTACCT 35_AAAAATTAAAAATAAAAAAA 34_ATATCAAATAATGGAAAAAA 32_GATATCAAATAATGGAAAAA 31_CGCGAATTGATATCAAATAA 27_AATTTGATTTTTTTATGAAT 20_GATTTTTTGAACTGAATTTT	0	N/A	N/A	N/A
exc-4	WBGene00001365	chrI	-	1	Outron	1859	72_AAAATTGTGGAGACGTCGGT 69_CATAAAAATTGTGGAGACGT 66_AAATGCCACTCTTCACCTGA 63_TCTTCTACTTCTACACACTG 63_AGATGCCGTCAGGTGAAGAG 60_TTGTGGAGACGTCGGTCGGT 59_TTCTGGAATTTCTATTGACG 57_CAAATTGGACATTTATTTGG 55_ACATACAATCATAAAAATTG 53_TTGGACATTTATTTGGGGGA 53_GGAAACGAATCACACAGAAA 52_TCCGAAAACTAGATGCCGTC 52_GGAGACGTCGGTCGGTCGGT 52_GACGTCGGTCGGTCGGTCGG 52_CCAAATTGGACATTTATTTG 48_CTTCTACTTCTACACACTGC 45_ACGTCGGTCGGT…	0	N/A	N/A	N/A
exo-3	WBGene00001372	chrI	-	1	Outron	192	75_CGCTCCATTCCAGACCACCG 71_TCGATGAAGGCGAATCCACG 67_GTTTCCAAGCTCCTCCTCGG 66_CTGCTCGACGGCTCTCTGTG 64_TCCATTCCAGACCACCGAGG 64_ATTTGTTGGCGAGGTTGACG 63_GGCTCCATTCATCTGCTCGA 62_TTCATCGAGTTCGCCGAGGA 62_GAGTGGTCTTCCATTGAACT 62_CGCCTTCATCGAGTTCGCCG 60_CGCGAAACCGGACGTCCACG 59_GCGTTAGAAATCATGAAGCT 59_GAAGTTTCCAAGCTCCTCCT 58_TTGGCGAGGTTGACGCGGAG 56_TTCCTCGGCGAACTCGATGA 55_AGAAATCATGAAGCTCGGGC 53_GGAAACTTCTTC…	0	N/A	N/A	N/A
exoc-7	WBGene00016606	chrI	-	1	Exon	1	77_TGAATGCCGACAAAGCAGCG 64_TGTGAATGCCGACAAAGCAG 63_ACTTTGAAACCATAGAAACC 62_TGCAGTGGCAAAGAAAGCGA 60_CTATTGGACACATCGATCAC 58_AAAAAATTCCAAAAATTGCG 57_ACTATTGGACACATCGATCA 56_CCAAAAATCAATGTAAATGT 55_TTTTGGCGTAGCAGCTGCAG 49_GTGAATGCCGACAAAGCAGC 48_GCCAAAAATCAATGTAAATG 42_ATCAGCAATCACAAGAGTTC 40_AATTCATGTTATAATAAAAT 39_ACAAGAGTTCAGGCTAAAAA 38_AATGTAAATGTGGGAACTAT 37_ATTCAGGTTCCAGGTTTCTA 36_AATGAACCCCGC…	1	Exon	1	77_TGAATGCCGACAAAGCAGCG 64_TGTGAATGCCGACAAAGCAG 63_ACTTTGAAACCATAGAAACC 62_TGCAGTGGCAAAGAAAGCGA 60_CTATTGGACACATCGATCAC 58_AAAAAATTCCAAAAATTGCG 57_ACTATTGGACACATCGATCA 56_CCAAAAATCAATGTAAATGT 55_TTTTGGCGTAGCAGCTGCAG 49_GTGAATGCCGACAAAGCAGC 48_GCCAAAAATCAATGTAAATG 42_ATCAGCAATCACAAGAGTTC 40_AATTCATGTTATAATAAAAT 39_ACAAGAGTTCAGGCTAAAAA 38_AATGTAAATGTGGGAACTAT 37_ATTCAGGTTCCAGGTTTCTA 36_AATGAACCCCGC…
exoc-8	WBGene00013687	chrI	-	1	Outron	49	54_CATAGAAATGCATATAGTTG 53_TTTGCAAGTGCATTTGTGAA 47_CGCTCTATCGTCATGTGTAG 29_TGTGAAAGGAATTCGAATTT 27_CAAACAAAAAAAATTCTAAT 21_AATTTTGAATTTGATTATTT 18_ATTAGAATTGAATACTTTAA 09_GAATTTTGAATTTGATTATT	1	Outron	49	54_CATAGAAATGCATATAGTTG 53_TTTGCAAGTGCATTTGTGAA 47_CGCTCTATCGTCATGTGTAG 29_TGTGAAAGGAATTCGAATTT 27_CAAACAAAAAAAATTCTAAT 21_AATTTTGAATTTGATTATTT 18_ATTAGAATTGAATACTTTAA 09_GAATTTTGAATTTGATTATT
exos-3	WBGene00010325	chrI	+	1	Outron	210	72_ACACTGAAAACATAAATGCG 62_CTGCTTCACGGCCAGACACG 56_AAGAACAACAACTAGCTGAA 55_GGAAAAATCTGTCTGCTTCA 55_CAGACACGTGGCAATAATAC 54_CAAATAAAAATCAATGGGTA 53_GCAATTAATATTAATTGTCA 49_GATTTTTCCGTGCATATCAA 47_TGAGTTTTTAGTGGTCAAAC 46_ACATATCAAATAAAAATCAA 42_CAGTTCAACTGAGTTTTTAG 41_CGGTATTATTGCCACGTGTC 40_CATATCAAATAAAAATCAAT 38_TTGATTTTTATTTGATATGT 35_AGAACAACAACTAGCTGAAT 33_TGGTCAAACTGGTTTGTAAA 33_AAATGGTATGTA…	1	Outron	210	72_ACACTGAAAACATAAATGCG 62_CTGCTTCACGGCCAGACACG 56_AAGAACAACAACTAGCTGAA 55_GGAAAAATCTGTCTGCTTCA 55_CAGACACGTGGCAATAATAC 54_CAAATAAAAATCAATGGGTA 53_GCAATTAATATTAATTGTCA 49_GATTTTTCCGTGCATATCAA 47_TGAGTTTTTAGTGGTCAAAC 46_ACATATCAAATAAAAATCAA 42_CAGTTCAACTGAGTTTTTAG 41_CGGTATTATTGCCACGTGTC 40_CATATCAAATAAAAATCAAT 38_TTGATTTTTATTTGATATGT 35_AGAACAACAACTAGCTGAAT 33_TGGTCAAACTGGTTTGTAAA 33_AAATGGTATGTA…
eya-1	WBGene00001377	chrI	-	1	Exon	100	75_TCAGACATACGGTAGCTCAG 74_AAAAAAATTATGCCACAGTG 71_GGCTACCAATCTGACGACCG 69_TACCGTATGTCTGAGCCAGT 69_CGGGGTTCGACTCCGCACTG 68_GTTTTGTACGAGTGACTCAG 65_TTTTGTACGAGTGACTCAGT 62_TTAAAAATTCGTGTTCAGCA 61_TGACTCAGTGGGATTTTGGA 60_TGCGATTTTCCACCAAAAGG 57_CTCAGACATACGGTAGCTCA 55_AGGGCTACCAATCTGACGAC 54_TAATGCGATTTTCCACCAAA 54_GGGCTACCAATCTGACGACC 53_CACAGTGCGGAGTCGAACCC 52_GCTCCGAGCAGACAGCCGAC 51_GTGACTCAGTGG…	0	N/A	N/A	N/A
F02E9.1	WBGene00008528	chrI	+	0	N/A	N/A	N/A	1	Outron	98	70_ACAATGCTAATGAAAACCGA 62_TTTTTTTCTATAAAAACCCA 61_CACAATGCTAATGAAAACCG 59_TTCAAATTAGAAATGTCGAT 58_ATTTCTAATTTGAATTCCCT 54_TTTCTATAAAAACCCAAGGT 54_ATTCAAATTAGAAATGTCGA 53_GTTCTTATAAGTTATTTCGT 48_TTATTTAAATTAAATACTCT 46_ACACGTAATCTCTCCGACCT 44_CACGTAATCTCTCCGACCTT 42_TTTCATTAGCATTGTGCAAT 42_GGGTTTGAGATTTCCGTCGT 41_TTCATTAGCATTGTGCAATA 41_AAAAAAATTAATTTAAATAC 33_CGGAAATTTCTGAACAATCT 28_GTTTTAATCAGA…
F02E9.10	WBGene00008533	chrI	-	1	Outron	89	61_ATACAAAATAAATATGACGC 59_AAAGAACGGAGAAATCTCAT 58_GGCTGCACAAAGAGACGTCT 58_ATATGAAAAATCGGCTGTTG 57_CCAAATACAGTTGAAAAGAA 53_CAAAGAGACGTCTCGGCTTG 49_ATTAAAATTGAAAAAAGCTC 46_GCTGGAAAGATGATCAGAAA 45_TTGAGGATCTTTATGCATGC 42_TGTCGAAAGATATGAAAAAT 37_CAAAAATTAAAGAGAAAAAC 33_GACGTATTCTTCGGATGTTT 33_CTCATTGGTGACGTATTCTT 29_CCGTTCTTTTCAACTGTATT 27_ACGTATTCTTCGGATGTTTC 18_AGAGCTTTTTTCAATTTTAA	0	N/A	N/A	N/A
F02E9.3	WBGene00008529	chrI	-	1	Outron	2048	72_GCAAAAGTGTGTTATACCTG 68_TAGATGATTCTATTCATCAG 63_GTGTTATACCTGTGGATCCG 63_CGCAGCTTCTGCTTCCTCTG 61_ACCGGAACAAGTTGCCGCAG 59_GATTGAGCTCACGTGCTCCT 58_ATATCATCGTCAGATGTAGT 58_AAGACGACGAAAGCATCGAC 57_GGTATAACACACTTTTGCAT 50_CACGTGCTCCTCGGATCCAC 45_GGAAGCAGAAGCTGCGAGAA 37_TAGAGAAATAATGGAATATA 36_TTTGCATCGGTTTTTACGTT 35_GAATATTGATAGAGAAATAA 29_TCCTCTGCGGCAACTTGTTC 28_AAAATTTTCACATTTAAATT 16_CGATGCTTTCGT…	0	N/A	N/A	N/A
F02E9.5	WBGene00008530	chrI	-	1	Outron	1085	77_CGGTCACATGAAGAATACGA 70_TCTTGAGTGTAGTCGCTCGG 67_AGCGACTACACTCAAGAAGG 65_ATTTCCTCATCATCTTCACG 64_CCGAGCGACTACACTCAAGA 63_TTGTTCATGTGCTGGTGGAG 61_ACCACCACGTGAAGATGATG 58_TCATATTGTTCATGTGCTGG 57_TCCTCATCATCTTCACGTGG 57_CCTTCTTGAGTGTAGTCGCT 55_GCAGCTGGAGCATTTTCTGA 54_GGTGTTCGTGGCTCTGCGTA 54_ACGGTATGTTACGAATTCCC 51_GTTTAGAGTTTTTTAATCCA 49_GGATCATATTGTTCATGTGC 48_GAAAAATTGATATTTCAATA 43_TCTTCACGTGGT…	0	N/A	N/A	N/A
F02E9.7	WBGene00008531	chrI	+	1	Outron	280	64_AATGAAGAAACGGTTTTGCG 62_GGAGCACGCGTGCTATCTTG 57_GATCTATAACCCAGACGCAA 50_GTTTTGCGGGGAGTTTTTTG 50_AAAATGAAGAAACGGTTTTG 47_TAATTGAAACTTCCAGGTTA 47_ACGCGTGCTCCTTTGCGTCT 45_CCTTTAAAACTACCGTAACC 44_TAGATCAAAAAATGAAGAAA 43_TTTGGGTCTCGCAGCGCATA 39_TTTTGTTTAATTTTGATGCT 39_GTGTGAAGATTGAAAAAAAT 38_AAATGAAGAAACGGTTTTGC 36_AATCGATAATTGAAACTTCC 35_AAAATTAAACAAAAAAATTT 32_CACAACAATTCACTTGCTTT 30_ACACAACAATTC…	0	N/A	N/A	N/A
F07A5.2	WBGene00008541	chrI	+	1	Exon	2434	63_AAAGCACTGTCAACTGTCGC 62_ATATTGGCAAGGACTACGAT 60_TCGAGGTTACTGCAAAGGAC 59_GTCGATCTCGCATATTGGCA 57_TGAAATCGACTAGGCTCTGC 57_CATAATGAATGAAATCGACT 56_ACTATTCGAGGTTACTGCAA 54_TGCCAATATGCGAGATCGAC 53_AGAAAAAGTTAAACTATTCG 50_TTCAAAACTTACTGGTTGGA 49_ATTTTTCAAAACTTACTGGT 45_CGCCGGTCGATCTCGCATAT 43_GTCGATTTCATTCATTATGT 39_CAGTGCTTTTGCACATAGTT 39_ACAGTGCTTTTGCACATAGT 35_AAGTATTTTTCAAAACTTAC 16_AAAAACAGTTAT…	1	Exon	63	61_CCTTTAAATATATCAGGGTA 60_TGCGCAAAATTAGAAACTCC 60_ACAAATATAATGCTTACGAT 59_TGAAAACTTTAGTAGCGCGC 55_TAGCGCGCCGGACCTATAGC 53_TATATCAGGGTACGGTAGCC 53_ACGCGCCTTTAAATATATCA 48_TTTTAATCCGGCTATAGGTC 47_GCTACTAAAGTTTTCAGGCC 46_ACCAGCAACTCATTTTTTCG 45_CGTGTTTTTAATCCGGCTAT 45_ATCTTTCAGAGTTCTCGAAT 43_AAATAATATTTTCGTGACCT 41_AAAGGCGCGTGTTTTTAATC 40_ATATATCAGGGTACGGTAGC 38_ATTTGGGAGATCCCGATTAT 37_TCGTAAGCATTA…
F07A5.7.1	WBGene00006754	chrI	-	1	Exon	72	74_AGGCAAGAAGGATTACACTG 72_ACTCGTTGGCAAAAACACAA 66_ATACGCAGCGTAGAGTGGGA 65_TGGTTCGGGTTGAGGCGACA 63_TCAGGCACCCGCGGGCCAGG 63_CTCATCATCAACTTCTACGA 60_GTTTAAAACCTCCTGGCCCG 59_GATACGCAGCGTAGAGTGGG 59_CGCAGCGTAGAGTGGGAGGG 58_GACGATGCATCAGGCACCCG 58_CGATCGACGACGCAACGGCG 58_CGAAGGTAGTGTGCCCGGCA 58_AGAGACGATCGACGACGCAA 57_TGGCTCAGTGCTAGGCAAGA 57_ACGATGCATCAGGCACCCGC 56_TTTAAAACCTCCTGGCCCGC 55_GATCGACGACGC…	1	Exon	72	74_AGGCAAGAAGGATTACACTG 72_ACTCGTTGGCAAAAACACAA 66_ATACGCAGCGTAGAGTGGGA 65_TGGTTCGGGTTGAGGCGACA 63_TCAGGCACCCGCGGGCCAGG 63_CTCATCATCAACTTCTACGA 60_GTTTAAAACCTCCTGGCCCG 59_GATACGCAGCGTAGAGTGGG 59_CGCAGCGTAGAGTGGGAGGG 58_GACGATGCATCAGGCACCCG 58_CGATCGACGACGCAACGGCG 58_CGAAGGTAGTGTGCCCGGCA 58_AGAGACGATCGACGACGCAA 57_TGGCTCAGTGCTAGGCAAGA 57_ACGATGCATCAGGCACCCGC 56_TTTAAAACCTCCTGGCCCGC 55_GATCGACGACGC…
F08A8.2	WBGene00008565	chrI	+	1	Exon	28	81_CGTAGACATGACCATCACGG 71_TCTCGTAGACATGACCATCA 63_TTCAAATATGTATCCACTGA 61_GACAGATGTTCTTCCGTCAG 60_CTACGAGAACCTTTTCAAGT 58_TCTACGAGAACCTTTTCAAG 57_GAACCTTTTCAAGTGGGCAA 57_AGCCAATGATGGAAAAAGCC 56_ATTGCACTTATAAATAGTAC 55_CAGGTCCTAGGCCGCCGTGA 54_TAACTGAAATTTCAGGTCCT 52_CTCTCTATCACTAAACTCCC 51_TCTGTAAGTTCCAAAGCTAA 51_TACATATTTGAAGCCAATGA 51_AGAACATCTGTCTTGTTCAA 50_CATGACCATCACGGCGGCCT 40_GAATTATAGCTT…	1	Exon	28	81_CGTAGACATGACCATCACGG 71_TCTCGTAGACATGACCATCA 63_TTCAAATATGTATCCACTGA 61_GACAGATGTTCTTCCGTCAG 60_CTACGAGAACCTTTTCAAGT 58_TCTACGAGAACCTTTTCAAG 57_GAACCTTTTCAAGTGGGCAA 57_AGCCAATGATGGAAAAAGCC 56_ATTGCACTTATAAATAGTAC 55_CAGGTCCTAGGCCGCCGTGA 54_TAACTGAAATTTCAGGTCCT 52_CTCTCTATCACTAAACTCCC 51_TCTGTAAGTTCCAAAGCTAA 51_TACATATTTGAAGCCAATGA 51_AGAACATCTGTCTTGTTCAA 50_CATGACCATCACGGCGGCCT 40_GAATTATAGCTT…
F08A8.4	WBGene00008567	chrI	+	0	N/A	N/A	N/A	1	Outron	86	79_CGTAGACATTACCATCCCGG 67_CTACGAGAATCTCTTCAAGT 64_TTCAAGTACTTATCGACTGA 64_TCTGATATAATCCAACTGAG 63_TCAACTAGAGATACTGCACT 63_CATGAATTCCAGTGCATACG 60_TCTACGAGAATCTCTTCAAG 58_TCTCGTAGACATTACCATCC 55_AGAACATCAGATTTGTTCAA 54_TAGAACATCAGATTTGTTCA 54_GGATGTTGCCACGTATGCAC 53_CTTGAAGCCTATGATGGAAA 52_ATTCATGTCATCCACTCAGT 47_GAAAAGGCGAAGCTTTGAAC 45_TAGGTTCTTGGCCGCCGGGA 45_TAAGTACTTGAAGCCTATGA 45_GTTTTAGGTTCT…
F08B6.1	WBGene00017239	chrI	+	1	Outron	42	70_CATGTGGAAACTAGTCCACG 68_CACGAGATAGCTCGGCCATG 65_TTTGCTAAAAAGGCACCTCG 60_CTCGTGGACTAGTTTCCACA 60_CGATTTTCGCAGAAAAAGAG 58_GCTGGCTTTTTATGATCTGA 55_TGGCTTTTTATGATCTGACG 55_AAAACTGTTTTACAGATGGA 54_TTTCGCAGAAAAAGAGCGGA 53_TATAAAAACTGTTTTACAGA 50_TCCAGATTTTCTTACAAATG 48_TGCGAAAATCGATACAATGA 45_TTTAATTTCTGCTCAGAAGC 44_CTGGCTTTTTATGATCTGAC 33_ACCGCATTTGTAAGAAAATC 31_TTTAGCAAATATTGGAAAAA 29_GGTGCCTTTTTA…	1	Outron	42	70_CATGTGGAAACTAGTCCACG 68_CACGAGATAGCTCGGCCATG 65_TTTGCTAAAAAGGCACCTCG 60_CTCGTGGACTAGTTTCCACA 60_CGATTTTCGCAGAAAAAGAG 58_GCTGGCTTTTTATGATCTGA 55_TGGCTTTTTATGATCTGACG 55_AAAACTGTTTTACAGATGGA 54_TTTCGCAGAAAAAGAGCGGA 53_TATAAAAACTGTTTTACAGA 50_TCCAGATTTTCTTACAAATG 48_TGCGAAAATCGATACAATGA 45_TTTAATTTCTGCTCAGAAGC 44_CTGGCTTTTTATGATCTGAC 33_ACCGCATTTGTAAGAAAATC 31_TTTAGCAAATATTGGAAAAA 29_GGTGCCTTTTTA…
F08B6.3	WBGene00017240	chrI	-	1	Outron	108	70_ATATGCAATCGAGATCTCAA 65_GAAAAAAATCGATGTTCGAG 59_CCAACTGGAAAACGCGCCGA 56_GAAAGTGCATGGATTTGGGT 52_TTTATTCAACAGAAAGTGCA 48_CCTTCGGCGCGTTTTCCAGT 44_CATGGATTTGGGTTGGAGAA 42_GAACATCGATTTTTTTCCTT 38_ATTTTAAAATTGAATCCAAC 36_AAACTGTTCATTTTTGACTA 31_GAAAACTCTATTCTTTGAAT 31_AACAGAAAGTGCATGGATTT 26_CAACAGAAAGTGCATGGATT 25_TTTGAATTGGTGACATTTTC 19_CTTTGAATTGGTGACATTTT 19_ATCTCGATTGCATATCTTTT	0	N/A	N/A	N/A
F10D11.2	WBGene00008648	chrI	-	1	Outron	44	68_GAACGCTCAATCCCTAACGA 61_AAGGAATTGAGCCATCGTTA 60_AATGAATGGCTCATATACCA 58_GACCAGAAAAGAGCAGTGCA 52_TAATGAATGGCTCATATACC 51_CATTAGTAATTGAGCGTCAA 48_AAAAGAGCAGTGCAAGGTTA 47_AAAGGAATTGAGCCATCGTT 44_TTCGTTCGTTTACTAATGAA 37_GAAAAGAGCAGTGCAAGGTT 35_TAAACTTGATATACAAATAT 32_AACTAGTTTGATGGATTTAC 31_TGAAAAAAAACACTCAATTT 29_GTTTTTCAAAACTAGTTTGA 24_AAACTAGTTTGATGGATTTA 07_AACCTTGCACTGCTCTTTTC 02_AACACTCAATTT…	1	Outron	44	68_GAACGCTCAATCCCTAACGA 61_AAGGAATTGAGCCATCGTTA 60_AATGAATGGCTCATATACCA 58_GACCAGAAAAGAGCAGTGCA 52_TAATGAATGGCTCATATACC 51_CATTAGTAATTGAGCGTCAA 48_AAAAGAGCAGTGCAAGGTTA 47_AAAGGAATTGAGCCATCGTT 44_TTCGTTCGTTTACTAATGAA 37_GAAAAGAGCAGTGCAAGGTT 35_TAAACTTGATATACAAATAT 32_AACTAGTTTGATGGATTTAC 31_TGAAAAAAAACACTCAATTT 29_GTTTTTCAAAACTAGTTTGA 24_AAACTAGTTTGATGGATTTA 07_AACCTTGCACTGCTCTTTTC 02_AACACTCAATTT…
F10D11.3	WBGene00008649	chrI	-	0	N/A	N/A	N/A	1	Exon	17	69_AGCTACACCAAACATTTCCG 69_AAACAAACCAGTAAAAGGGG 58_AAGAAATTCAAGCGACACTT 54_CCAAAACAAACCAGTAAAAG 51_TAAGAAATTCAAGCGACACT 50_TTCTTTGTAAGATGTACAGT 47_CAGCTACACCAAACATTTCC 44_AAGGATGCCCCGGAAATGTT 42_TTCCGGGGCATCCTTCAAAA 41_ATCCTTTTTGAAGGATGCCC 40_ATATCAATTTAAAAATGCTT 33_GTCGCTTGAATTTCTTAAGA 31_TTCCAAAACAAACCAGTAAA 31_TCCAAAACAAACCAGTAAAA 30_ATTCAGACCACCCCTTTTAC 29_TAAATTGATATCCTTTTTGA 27_GCAGCTACACCA…
F10D11.4	WBGene00008650	chrI	-	0	N/A	N/A	N/A	1	Exon	119	69_CGACCCAAGATCTGGCATCG 66_TGAATAGCATATGATCATCG 58_AAAAATGGCATGAGAGACGT 52_AGAATTTAAAAAAAGAGTGT 49_AAATCAATTCCAGGAACAAC 47_AAGAAGTGCGACCCAAGATC 45_CTATTCAAAAAATATAACTA 44_ATGCCACGATGCCAGATCTT 44_AATGCCACGATGCCAGATCT 38_TGTGTAAAATAATGAAAAAA 28_GATGTTATCTTCGACGTTTC 27_TCGACGTTTCCGGTTGTTCC 27_GAAGATAACATCTGATATTT 22_CATCGTGGAAAAACATTTAT
F10D11.5	WBGene00008651	chrI	-	0	N/A	N/A	N/A	1	Exon	52	70_TTATCTTTTGACAAACCCAG 63_TGTAACATGGTGAAAAGCAA 61_TTGTAACATGGTGAAAAGCA 56_GTCTTTCCGTTATAGACGAT 53_GTTATAGACGATAGGAAGAT 48_CAAATAGAAGTTTAGCCTCT 42_TATCTTCCTATCGTCTATAA 42_GCTTAGGATTTGTTCGTAGT 40_TCAAATAGAAGTTTAGCCTC 38_TTTCATTAGTTTTCTAGCTT 38_AACTTCTATTTGAAAACTTA 35_AAACTTCTATTTGAAAACTT 29_TTTAAGTTGAAATCAGTTTT 25_CGATAGGAAGATAGGAATTT
F10D11.6	WBGene00008652	chrI	-	1	Outron	1145	66_ATGCAAAAAAATGGAGTAGG 66_AAAGTGAAAGTATAGAAGGA 65_ATTGATCATCAGAAGACGAA 62_GCAATGCAAAAAAATGGAGT 58_TATAGAAGGACGGAAGAAGG 56_ATAGAAGGACGGAAGAAGGA 56_ACACTTTCTCATTCCAACGC 54_AAAAATGGAGTAGGCGGTGG 53_AAGCAGGTATTTTGTGACGA 51_CAAAAAAATGGAGTAGGCGG 50_CGGCAAAGTGAAAGTATAGA 49_TCCAACGCTGGAAAGTGAAA 49_ACATCGTCGCATCAAAGCTT 47_TGTCTGGATTCAAGGCATAT 47_GCTTTGATGCGACGATGTAC 47_CTGTCAACGTGTTAGGGATC 46_ATGTACTGGTAA…	0	N/A	N/A	N/A
F10G8.1	WBGene00008661	chrI	+	0	N/A	N/A	N/A	1	Exon	63	72_AGACGAGAAGGATCAATTTG 56_TTCAATTGTAGTAGACGAGA 54_TTCACGAAATAAAATTGTAG 51_AGTTCTTTTTCAAAGATGAA 49_TTTGCAATTGGTGTATACTC 46_AGAAAACACAACTGAATACT 43_TCTCAACAAGTGTTTGCAAT 39_GTAGACGAGAAGGATCAATT 37_TAGACGAGAAGGATCAATTT 24_TTTCAAAAACTCATGTATTT 16_TTCAAAAACTCATGTATTTA 15_AAGAACTAATTATTATTTAA
F10G8.2	WBGene00008662	chrI	-	1	Exon	1614	70_TGGAATCTGTGTGTCTTGTG 70_GATGCATTGATGTATCCAAG 62_TGGATACATCAATGCATCTG 62_ATGCATTGATGTATCCAAGT 62_AATTTATGACATCACATGCA 57_GCTTTTGGAAGACGTTGAGT 56_GGTATTCGAACAGAAATCTC 56_AGACTACTGGAAGTTAGTGT 54_ACGTCCAATTTCGGGAAACT 48_CTTTTGGAAGACGTTGAGTT 46_CATACTTGAATATAGACTAC 45_CTGGAAGTTAGTGTTGGAAA 42_TCCAAAAGCATCACAATTGC 40_GGACGTCATTATATAATTAC 39_TCCGGCAATTGTGATGCTTT 39_AGTTCTTCTCGTGTATTGTT 38_GATTCCATTTTT…	0	N/A	N/A	N/A
F10G8.6	WBGene00008664	chrI	+	1	Outron	107	62_CCAGGTGAGTTTGATTCACA 61_ATTTCTGCATGTCCTGGTGT 52_GCTTTGATTGGTCCGACACC 52_CCCTGTGAATCAAACTCACC 51_ACATCAATTTCTGCATGTCC 50_AATTATTTCACCTAACGAGC 49_TTGCTTGAAGAGTGCCGAAA 47_AGAGAGAGAGAGAGCGTTCG 45_ACCAGGTGAGTTTGATTCAC 44_ATCGATTAATCCTGCTCGTT 41_TGTAAATTTTTAGCTTTGAT 39_ACATGCAGAAATTGATGTTT 38_ATCTTTGATTTTTATTTACC 28_TTCAGTCTTCTATTCCATTT	0	N/A	N/A	N/A
F11C3.1	WBGene00008695	chrI	+	1	Exon	1173	74_TCTCAAGGGTGAGAACGTGG 69_ATATAGCAGAGGAAGTGCAA 68_ATTTTGGCGAAATATAGCAG 64_TGCAAAGAAAGTGCGAAAGG 63_ATATAAAGGCACCCTCTCAA 62_CGAAAGGTGGAAAAGGGCGA 61_CCACGTTCTCACCCTTGAGA 61_ACAATCTAATGTACACTGAA 60_GCCACGTTCTCACCCTTGAG 57_CTATGCAAAGAAAGTGCGAA 57_CCCTCTCAAGGGTGAGAACG 56_GTAAAGTGAATAAGTGCGAA 55_AACAATCTAATGTACACTGA 54_GCAGAGGAAGTGCAAAGGAA 54_AAAGTGCGAAAGGTGGAAAA 53_AAAACAATTGAAAACAAGAA 50_GCGAAAGGTGGA…	0	N/A	N/A	N/A
F12B6.2	WBGene00017398	chrI	+	1	Outron	825	69_GAGGGAGCAGAAACAGTCAT 65_TTAAAAGTTAGGCCATCGCA 64_TGAGGGAGCAGAAACAGTCA 59_AAACAGTCATGGGAAAAGGC 56_AAAGTACAATTACCGTGCGA 51_GCAGAAACAGTCATGGGAAA 48_GCCTAGAAAATTGAAAAGTT 47_AAAATATGAATATTTTTTGG 44_TTTCTAGGCCATGTATTGAA 44_CCATGTATTGAAAGGGCAAT 42_TTCTAGGCCATGTATTGAAA 41_GCCTAGAAACTTTAAAAGTT 41_CCAATTGCCCTTTCAATACA 41_AAAGGCTGGTGTTTGAGTTA 41_AAAATCCGAAAAAAAATTTG 36_GAAAATTACACATTTTTTTG 35_AAAAATTTCAAC…	0	N/A	N/A	N/A
F13G3.10	WBGene00008768	chrI	-	1	Outron	620	67_TAGATGTATAAAATGTAGCG 67_CATTTTATACATCTAAATCG 66_ATTAGGCACCCAACTGGTCA 66_ACCCAACTGGTCACGGACGA 65_TATTACACATATAAGTGGAA 62_GACGGTGTCTGCGACGACGA 61_GGGTGCCTAATACGCACGAT 61_GAAATGAAACGCGTTTCGAG 60_TTTAGATGTATAAAATGTAG 60_TTATTACACATATAAGTGGA 59_CTGATTATTACACATATAAG 56_GAAATCGGTTTATTTTTCAC 56_CCTAATACGCACGATAGGAC 55_GTGCGTATTAGGCACCCAAC 55_ATAAAATGTAGCGGGGAGAA 55_ACCGTCGTCCGTGACCAGTT 52_CCGAATCGATTC…	1	Outron	620	67_TAGATGTATAAAATGTAGCG 67_CATTTTATACATCTAAATCG 66_ATTAGGCACCCAACTGGTCA 66_ACCCAACTGGTCACGGACGA 65_TATTACACATATAAGTGGAA 62_GACGGTGTCTGCGACGACGA 61_GGGTGCCTAATACGCACGAT 61_GAAATGAAACGCGTTTCGAG 60_TTTAGATGTATAAAATGTAG 60_TTATTACACATATAAGTGGA 59_CTGATTATTACACATATAAG 56_GAAATCGGTTTATTTTTCAC 56_CCTAATACGCACGATAGGAC 55_GTGCGTATTAGGCACCCAAC 55_ATAAAATGTAGCGGGGAGAA 55_ACCGTCGTCCGTGACCAGTT 52_CCGAATCGATTC…
F13G3.11	WBGene00008769	chrI	+	1	Outron	398	75_GAAAGCACAAGTATTCACCA 73_AGAGCATTATTCACCATACG 69_GGTTCATCGAACAACGTACA 55_AGGTTCATCGAACAACGTAC 54_TTGCCTATGAAAGTGTCAAA 54_GATTTGGCAAAACCATACCT 54_GAACCGTTTGACACTTTCAT 50_TCAGGGTCTCGCACCGCGTA 48_GGGAAACGATTGTTAGACTA 43_CACAAGTATTCACCAAGGTA 40_ACTTATTTGAAGCAAAAAAA 37_TATATGTTTTTAATATTTCA 31_AAATTTGGTATATCTTGATT 26_CTGAGCTCATTTTCTAAATT 20_CGTGAGCTCAGCATATTTTA 17_AATGAAATTAAAATATTTTC 16_ATATATGTTTTT…	1	Outron	282	73_AGAGCATTATTCACCATACG 60_GTAAAAATTCGAAAATGAGC 54_TTGCCTATGAAAGTGTCAAA 54_GAACCGTTTGACACTTTCAT 52_AGTTTAAAAACAAAATCGTC 51_ACGATTTTGTTTTTAAACTC 50_TCAGGGTCTCGCACCGCGTA 43_GACGATTTTGTTTTTAAACT 40_ACTTATTTGAAGCAAAAAAA 37_TATATGTTTTTAATATTTCA 26_CTGAGCTCATTTTCTAAATT 20_CGTGAGCTCAGCATATTTTA 16_ATATATGTTTTTAATATTTC 13_GAAATCTTAGATTATTTTTT
F13G3.12	WBGene00008770	chrI	+	1	Exon	25	74_GAATGACGGAAAGAAACTGG 66_AAAACTGGTAAAAAAGAAAG 64_TGACGGAAAGAAACTGGTGG 59_TAAAAGGATCAACGAGTGCA 59_CATGAATTGTGCTTGAATGA 59_ACCAAATAAAGCGTAATGAT 56_TCAAGCACAATTCATGGCTG 53_ATGGGAAAATAAGAGATCAA 51_AGATCAATGGGAGCAAAACT 48_TTATTTTATAGTACCATATC 48_CTTGAATGACGGAAAGAAAC 47_TTTAACAGTGCTACCCGATA 46_ATAAAAGGATCAACGAGTGC 45_GACCAAATAAAGCGTAATGA 42_CATTGATCTAACCTGTTATA 40_TGGGAAAATAAGAGATCAAT 39_TCGGGTAGCACT…	1	Exon	25	74_GAATGACGGAAAGAAACTGG 66_AAAACTGGTAAAAAAGAAAG 64_TGACGGAAAGAAACTGGTGG 59_TAAAAGGATCAACGAGTGCA 59_CATGAATTGTGCTTGAATGA 59_ACCAAATAAAGCGTAATGAT 56_TCAAGCACAATTCATGGCTG 53_ATGGGAAAATAAGAGATCAA 51_AGATCAATGGGAGCAAAACT 48_TTATTTTATAGTACCATATC 48_CTTGAATGACGGAAAGAAAC 47_TTTAACAGTGCTACCCGATA 46_ATAAAAGGATCAACGAGTGC 45_GACCAAATAAAGCGTAATGA 42_CATTGATCTAACCTGTTATA 40_TGGGAAAATAAGAGATCAAT 39_TCGGGTAGCACT…
F13G3.3	WBGene00008763	chrI	-	1	Exon	363	72_CGAGATCTGAAGGAACGACG 69_GCATTGTTTTGGCTTCCCAA 68_ACAAATAACGAAGAAGCTAG 67_TTCCCAACGGTACATGTACG 65_TCGTTCCTTCAGATCTCGAG 64_TTCCTACTGGAATAAAGTCA 63_GGGAAAACCATACAAATATG 61_AATCGTGCTAACATTGAGAC 60_CCCACAAGGACAGTGTTCAG 60_CAGTGTTCAGTGGAATCAGA 55_TCCACTGAACACTGTCCTTG 55_ATCCGTGACTTTATTCCAGT 54_CGGAACCGCTCGAGATCTGA 54_ACGAAGAAGCTAGTGGCAGC 53_AAAACATTAAATAATAAAGA 52_CCACTGAACACTGTCCTTGT 52_CAGCCTCGTACA…	1	Exon	363	72_CGAGATCTGAAGGAACGACG 69_GCATTGTTTTGGCTTCCCAA 68_ACAAATAACGAAGAAGCTAG 67_TTCCCAACGGTACATGTACG 65_TCGTTCCTTCAGATCTCGAG 64_TTCCTACTGGAATAAAGTCA 63_GGGAAAACCATACAAATATG 61_AATCGTGCTAACATTGAGAC 60_CCCACAAGGACAGTGTTCAG 60_CAGTGTTCAGTGGAATCAGA 55_TCCACTGAACACTGTCCTTG 55_ATCCGTGACTTTATTCCAGT 54_CGGAACCGCTCGAGATCTGA 54_ACGAAGAAGCTAGTGGCAGC 53_AAAACATTAAATAATAAAGA 52_CCACTGAACACTGTCCTTGT 52_CAGCCTCGTACA…
F13G3.6	WBGene00008766	chrI	-	1	Outron	91	65_AATGTTCACCAACAAAAAAG 64_GATTTTAAAATTAGAACATG 64_AGAGGCACCGCATTACGGCG 60_CACCTGGAGAGTTTTTTCGA 59_TTTTTCGAAGGAACTTCAAG 57_GAGGCACCGCATTACGGCGA 56_TTTATAGAAAAATAGACAGA 55_TTAGAACATGCGGTTCGCAA 55_GCTTAGAATTGAGCATCACC 51_TTCCTTCGAAAAAACTCTCC 49_AACGAGCAAAGTGTGAGAAT 48_GAGACACAGCGTCGTAAGAA 47_CACACTCCCTCGCCGTAATG 44_AGTCGATCGTTTGGTCTTCA 40_AAATCAAATAGTCGATCGTT 39_AAAAAAGAGGCACCGCATTA 38_ATGCGGTGCCTC…	1	Outron	94	65_AATGTTCACCAACAAAAAAG 64_GATTTTAAAATTAGAACATG 64_AGAGGCACCGCATTACGGCG 60_CACCTGGAGAGTTTTTTCGA 59_TTTTTCGAAGGAACTTCAAG 57_GAGGCACCGCATTACGGCGA 56_TTTATAGAAAAATAGACAGA 55_TTAGAACATGCGGTTCGCAA 55_GCTTAGAATTGAGCATCACC 51_TTCCTTCGAAAAAACTCTCC 49_AACGAGCAAAGTGTGAGAAT 48_GAGACACAGCGTCGTAAGAA 47_CACACTCCCTCGCCGTAATG 44_AGTCGATCGTTTGGTCTTCA 40_AAATCAAATAGTCGATCGTT 39_AAAAAAGAGGCACCGCATTA 38_ATGCGGTGCCTC…
F13G3.7	WBGene00008767	chrI	+	0	N/A	N/A	N/A	1	Outron	240	75_TTCTTGCGGGAAACACTCAA 66_AAAATGTAGAAAAGTTCTTG 61_ACTTTGAATAAAAATAAACA 52_TTGTGAAAATTCAAAAATTG 49_ATTGAGGTTAGAAATGCGTA 45_AAATGTAGAAAAGTTCTTGC 43_GAATTTTTTCGTTTTATAGT 40_AACTTTTCTACATTTTTGGC 39_TTGAATTTTCACAAGCTGTC 39_TGAAAGAGCGTTACCGAAAA 35_AAAAATATCTCAGATTTGTT 31_CGGAAAACAAAACATTAAAA 28_TGTTCAATTGAATGTTTATA 20_AATGTTTTGTTTTCCGTTTT 17_TTGTTCAATTGAATGTTTAT 11_CAAGAACTTTTCTACATTTT
F14B4.1	WBGene00008779	chrI	-	1	Exon	20	70_ACAAAAAAGTAACAGGTACA 68_GCACCCGCATTCATTTACGT 67_CGTGGAATATGACGATCAGA 66_TTGCCATGTTAATTGACCCG 66_TGATCGTCATATTCCACGCG 66_GCGGGTGCATATTTGATCAG 66_CAGAGAATAACATTGAGGGG 65_TGGCAGCCGACATTTTATGG 65_GTGGATCCCCCATAAAATGT 63_GAGGGACTAACTCACTCCAC 63_AGAGGGACTAACTCACTCCA 60_TTTTATGGGGGATCCACGCG 59_TCTTCCAACGTAAATGAATG 59_ACGGGTCAATTAACATGGCA 58_CTTCCAACGTAAATGAATGC 55_TTGGCAGCCGACATTTTATG 54_CGGGTGCATATT…	1	Exon	969	76_GAGCAACATAGCGATTCCAG 64_AACAAGAAACATGTGACTGT 63_GAAGTGTTGGATAAGTTGGA 60_ACTACACACGTACGCCACAT 59_TGTTGCCACTCGACTGAAAG 59_ATTGATTGTTGGAGACATTG 51_ATTTTGGCATCAAGAAGTGT 50_GATTCCAGCGGCTGTCAGAT 48_CATGTGACTGTCGGAGTTGA 48_AAATTGATGCTCTCTGAAGA 47_TCTGAAGATGGATCTGGACG 46_GCTGCCCATCTGACAGCCGC 46_CGATTCCAGCGGCTGTCAGA 45_AAAATTGGAGAATTGATTGT 44_ATGCTCTCTGAAGATGGATC 37_TCAAGAAGTGTTGGATAAGT 26_ACACTTCTTGAT…
F14B4.2	WBGene00008780	chrI	-	1	Outron	2642	70_GTCAAATAACGGAAGACACG 68_TGCACGACTGGACATCAACA 64_GCATACGCTTGTCGTCGTTG 63_GATCCGAACAGTTGAGAAGA 60_AGACACGAGGAACTTGAAGC 58_AATGAATGTGAAAATCAAGT 54_TGAGTTTCCGTGTAGTCCAA 53_GTGTTGATGTCCAGTCGTGC 53_AAGGAAAGACGACGAACCAT 52_CGACGAACCATTGGACTACA 51_GGACCGTCTTCTCAACTGTT 51_GGACATCAACACGGACAATA 50_TAAATGTGATCCTGCACGAC 50_ATGAATGTGAAAATCAAGTT 46_CTAACTCGGCAGTCAAATAA 45_TAACTTCCAGTTACTTTGGA 44_AACAGTTGAGAA…	0	N/A	N/A	N/A
F14B4.3	WBGene00008781	chrI	-	1	Outron	132	76_TATTATTCAGAAAATAACGG 71_AGTGGGCCGATAACTTCCTG 59_CAAATCGATGAGAAAACCGC 52_AACAAACTCAAAATAAGTAT 50_ACGTATTATTCAGAAAATAA 49_GAATAATACGTTCGTTTAGT 45_TGAATAATACGTTCGTTTAG 43_AGAAAACCGCAGGAAGTTAT 42_TTTTCGTATTCCTTTATCAT 42_ACAAACTCAAAATAAGTATT 41_TTGGAGAAATAATCAAGTTC 41_GATTATTTCTCCAATGATAA 40_TTTTAACAGCCATGAAGTTA 34_AATCGCGAAAACGCAAATAT 34_AAATCGTTTCCTTAACTTCA	1	Outron	607	75_TGGATAAATCAACACCCAGG 66_AAATGGATAAATCAACACCC 64_TACAGTACCCATAAAAGTCG 62_ATAGGTCACTCGCATTTAGG 61_TTTTATGGGTACTGTAGTGG 60_AGAAAAAACAAAAAAAAATG 58_TAGGTCACTCGCATTTAGGC 56_CGCAAATTGTAAGTCCGCCT 51_CCAGGCGGACTTACAATTTG 47_CTTTTATGGGTACTGTAGTG 46_CCGCAAATTGTAAGTCCGCC 44_GACTTTTATGGGTACTGTAG 41_AAAAAAATGAGGCAAAATAT 40_ACTTTTATGGGTACTGTAGT 39_AATATAGGTCACTCGCATTT 36_TCTAGACTTTGTCTGGAAAC 36_GCCATTTTCAGA…
F14B6.2	WBGene00008783	chrI	-	1	Outron	2290	59_TTTTCAGTTTACGCATCACT 59_CGACATTCATTTATGATGGG 54_CATTTATGATGGGCGGCGCG 51_ATTTATGATGGGCGGCGCGC 50_ATTTGCTAAAATTTTTTCGA 49_TTTGGCCATTTTAATATGGA 47_TTTCGAATTTTTCAAAAAGT 47_TCTCGACATTCATTTATGAT 47_AATTTTGATTATCACAAAGC 45_AAAGTTTCGAAAAAAAATAT 44_TTTTCGAATTTTTCAAAAAG 43_AATGTTTTTAGGGCAAGTTT 41_ATTCTATTTAGCGAATTTGA 40_TTAAAACAATCAAAACTTAG 35_TTCTCGACATTCATTTATGA 30_GCTTTGTGATAATCAAAATT 29_AAATTTTGGCCA…	0	N/A	N/A	N/A
F14B6.3	WBGene00008784	chrI	+	1	Exon	48	68_CAGGCGATCTAGGAAAAAGG 65_AGTGCAATATGACGTCACTT 64_AGGCGCGTCGAAATAGCACT 60_GACGTCATATTGCACTACAT 56_GCGTCTGAAAAATCTTGTAC 54_ACTTGGGTTTCTGGGAAGAA 53_TAGGAAAAAGGAGGTCATCT 52_TAGTGCAATATGACGTCACT 50_TGACGTCATATTGCACTACA 50_CAGGCGCGTCGAAATAGCAC 47_GTACAGGCGATCTAGGAAAA 46_CACTTGGGTTTCTGGGAAGA 44_GCAAACTACACTTGATCAAC 44_AAATCTTGTACAGGCGATCT 37_TTTCTGGGAAGAAGGGTTAA 36_GAGAACGTATGTATGTATTA 36_CTAGGAAAAAGG…	1	Exon	48	68_CAGGCGATCTAGGAAAAAGG 65_AGTGCAATATGACGTCACTT 64_AGGCGCGTCGAAATAGCACT 60_GACGTCATATTGCACTACAT 56_GCGTCTGAAAAATCTTGTAC 54_ACTTGGGTTTCTGGGAAGAA 53_TAGGAAAAAGGAGGTCATCT 52_TAGTGCAATATGACGTCACT 50_TGACGTCATATTGCACTACA 50_CAGGCGCGTCGAAATAGCAC 47_GTACAGGCGATCTAGGAAAA 46_CACTTGGGTTTCTGGGAAGA 44_GCAAACTACACTTGATCAAC 44_AAATCTTGTACAGGCGATCT 37_TTTCTGGGAAGAAGGGTTAA 36_GAGAACGTATGTATGTATTA 36_CTAGGAAAAAGG…
F14B6.4	WBGene00008785	chrI	+	1	Exon	596	66_ACGGACAAAACTGTTCAGCA 55_AGTATGCTAGTTTGATCGGA 50_TAAAACTACGGCAAAATCAT 44_TTTCCAAAAATTTAAAACTA 41_CGAAAGTATGCTAGTTTGAT 39_TTATCGGCAATTTAAGAAAC 37_CGATCAAACTAGCATACTTT 33_ATTAGATGTTTATAAATTAC 30_CTTCAGAAATTCATCAATTA 27_TCGTGTTGAAATAAAATTAT 25_TATTAGATGTTTATAAATTA 18_TTGCCGTAGTTTTAAATTTT 17_AGCATACTTTCGGTATTTTC	0	N/A	N/A	N/A
F14B6.6	WBGene00008787	chrI	+	1	Exon	62	67_CTAAAACCACAGAAATTAGG 66_AGAAAGTGCAAATACGAAAG 60_AGAGAAAGTGCAAATACGAA 57_GAGAAAGTGCAAATACGAAA 56_GGGACACCCCCTAATTTCTG 55_ACAGTGCGCCCAACTGCTAT 54_CCTAAAACCACAGAAATTAG 54_ATAGCAGTTGGGCGCACTGT 53_AGGGGGTGTCCCATAGCAGT 52_GGGGGTGTCCCATAGCAGTT 50_GGATTAATAATACTAGAGTT 43_TACAGTGCGCCCAACTGCTA 43_AGGCATTTCTGAATTTTTTG 42_TGCCTAAAACCACAGAAATT 42_GCGCACTGTAGGAACCAAAT 40_TAGGAACCAAATTGGACTTC 39_TGAACGAACCTT…	1	Exon	62	67_CTAAAACCACAGAAATTAGG 66_AGAAAGTGCAAATACGAAAG 60_AGAGAAAGTGCAAATACGAA 57_GAGAAAGTGCAAATACGAAA 56_GGGACACCCCCTAATTTCTG 55_ACAGTGCGCCCAACTGCTAT 54_CCTAAAACCACAGAAATTAG 54_ATAGCAGTTGGGCGCACTGT 53_AGGGGGTGTCCCATAGCAGT 52_GGGGGTGTCCCATAGCAGTT 50_GGATTAATAATACTAGAGTT 43_TACAGTGCGCCCAACTGCTA 43_AGGCATTTCTGAATTTTTTG 42_TGCCTAAAACCACAGAAATT 42_GCGCACTGTAGGAACCAAAT 40_TAGGAACCAAATTGGACTTC 39_TGAACGAACCTT…
F15C11.2	WBGene00008852	chrI	+	1	Outron	397	73_TGGCGCTCGTGTGTACACCA 72_GTGTACACACGAGCGCCACG 70_CCGAATTGTTAAGGTCCACG 68_GCGGAGTTCTCACAAGAATG 66_TCCGTGCGAGACCCATTGGG 64_AGAAATTTTATATAGACTCG 63_TCCGCCCAATGGGTCTCGCA 61_AAAAAACATGTGTTGTATGG 60_CTTGTGAGAACTCCGCCCAA 59_TGTGTACACCAGGGATTGGT 57_GGAGAAATTTTATATAGACT 56_CTCGTGTGTACACCAGGGAT 53_CACGCGTGTTGTGTGCCGAT 52_CAATGGGTCTCGCACGGAAG 51_TCTTCCGTGCGAGACCCATT 51_GCACACAACACGCGTGCGAC 50_TTGTGAGAACTC…	1	Outron	887	71_TCGTGGCGAGATACCGCGAG 68_GCCGTTCTCGAGTATACCGA 66_TCCGTCGGTATACTCGAGAA 66_GAGCGAACGATTGAAGAGAA 63_GAACGATTGAAGAGAAGGGA 60_AATCGATCGAGTGAGTTTAG 60_AAAACACGTTTCGCGTCAAG 59_TCACGTTTTCGATGCGATCG 59_AGCACTGGCGAACGCCAGGA 58_ACTGGCGAACGCCAGGAAGG 55_GAGAACGGCTCCTCCAGCAC 53_TGACGCGAAACGTGTTTTCG 50_TGAGCGAACGATTGAAGAGA 49_CTGGCGTTCGCCAGTGCTGG 49_AGGAGGCGACCAAAGCTGCC 47_ATCGATCGAGTGAGTTTAGA 43_TTAGAGGGCGAG…
F15D3.4	WBGene00008854	chrI	+	1	Exon	2765	63_ATTGAAAATTTCAAGCACAT 50_TCTCCGGCAAATCGGCAAAC 50_ATGTACGGGAAATGGCAAAT 50_ACTTCCGGCAAATTGATGTA 48_CTTCCGGCAAATTGATGTAC 47_TTTCCCGTACATCAATTTGC 47_TTCCCGAAAATTAAAATCTC 46_ATGGCAAATCGGTAATTTGC 45_GCAAATTGATGTACGGGAAA 44_AATTAAAATCTCCGGCAAAT 44_AAAAACTCTATAGAAACTTC 43_TTACCGATTTGCCAATTTGC 43_TGTCGACAAATTCGGCAAAT 43_ATATTCGATAAAATCTAGTT 41_TTGGCAAATCGGTAATTTGC 41_TATAGAGTTTTTTTATAAGA 40_TTGCCGGTTTGC…	0	N/A	N/A	N/A
F15D3.5	WBGene00008855	chrI	-	1	Exon	1211	64_TTCAAACTTTCGTATTCCGG 60_AGTGCACGAAATGTCTGAGA 59_CACCTGAAAACTGAAAATAG 59_AATTCTCACTGAATTTTGGT 55_GAGAATTCCGGTTTTTCAAG 53_AAGAAGTCGTTCCAAATGAT 52_TTTCAGGGTATTCTGGCCGC 52_ACCTGAAAACTGAAAATAGC 51_GAATTCTCACTGAATTTTGG 50_TTTTGGTGGGCGATTTTGAC 50_TGAGAATTCCGGTTTTTCAA 46_CTCAGACATTTCGTGCACTT 43_GGAAAATTTCAGTGAAAATC 40_AATTTCGCCCCTTGAAAAAC 38_GTGAGAATTCCGGTTTTTCA 37_CCAAAATTCAGTGAGAATTC 37_CATTTTGGGCAA…	0	N/A	N/A
F15D3.6	WBGene00008856	chrI	-	1	Outron	204	71_TGTCAACAAATCAAAGACCA 65_TGAAAACAGCAATTTCAGCA 61_TTTTGATGTCACGCGCGCCG 58_GACAAAAATCAGTTTTTCGA 56_GGACAAAAATCAGTTTTTCG 41_GGAAATATTTGTGATTTTTG 41_ACCAAAAAATCGCTGAAAAC 40_AAAAATAATTGGGTTTGAAA 38_GGGTTTGAAAGGGCAAAAAA 36_GAAATATTTGTGATTTTTGA 36_AACCAAAAAATCGCTGAAAA 35_GGGAATTTTCTGGTTAAGTT 34_TATTTGATTTTTGAAAATAA 33_GAAAAATAATTGGGTTTGAA 28_TGATTTTTGAGGGAATTTTC 26_TTAAGTTTGGAAAAATAATT 25_GTATTTGATTTT…	0	N/A	N/A	N/A
F15D3.7	WBGene00008857	chrI	+	1	Outron	197	68_AGGTTAGAACAGTTGACACA 53_GATATTTACGTGGACTTCGC 50_AAAAAATGACGAAATTTTTG 48_TGCGAAGTCCACGTAAATAT 43_AGATTTATAAGAGAAATTAG 40_TAGAAAAAAAGAAAAAGTTT 29_AACGCGCGCGTGCGGGATTT 21_TGAAAAAATGACGAAATTTT 19_GAAAAAATGACGAAATTTTT 09_AAGTCAAGAATTTAATTTTT	1	Outron	231	68_GAAAATCGCCGATATTTACG 68_AGGTTAGAACAGTTGACACA 58_GACAAAAATCAGTTTTTCGA 56_GGACAAAAATCAGTTTTTCG 53_GATATTTACGTGGACTTCGC 50_AAAAAATGACGAAATTTTTG 48_TGCGAAGTCCACGTAAATAT 43_AGATTTATAAGAGAAATTAG 40_TAGAAAAAAAGAAAAAGTTT 21_TGAAAAAATGACGAAATTTT 19_GAAAAAATGACGAAATTTTT 09_AAGTCAAGAATTTAATTTTT
F15D3.8	WBGene00008858	chrI	-	1	Outron	295	80_GGCGTCAGAAAGTCTCATTG 75_GTAGCGCTCAAATTTCAATG 72_GGACAGTCGTGTATTCGACA 66_TGATCTACGAAAAATGCGAG 62_GGTTTGATCTACAAAAAATG 62_AAATGCGAGAGGTGAGACGC 61_TCGCCCGCCGGACAACGCGT 61_CTGACGCCACGTGATGAGGA 59_CTACATTGGCAATCGCCCGC 58_GTTTGATCTACAAAAAATGC 58_CTGTCCCACGCGTTGTCCGG 56_GCATCTCAACTGATTTCGCA 56_CTTTCTGACGCCACGTGATG 52_GCGCATTGCGTGTCGCGTCG 51_ATCGCCCGCCGGACAACGCG 48_TGCTGACATCACAATTTGTC 45_CGACTGTCCCAC…	0	N/A	N/A	N/A
F15D3.9	WBGene00077557	chrI	+	1	Exon	1591	61_TCTCCGAAGCCATCAAACAA 60_TTTACATCTTCCTTCCGGGA 57_CTTACTCATAAGAATGTATG 55_GTATGAGGTAATTGAAGGCA 53_TTTCTAGATTCCATGAAACA 53_GAAGGCATGGCCGTCCCGGA 52_AGAATGTATGAGGTAATTGA 50_TCATACATTCTTATGAGTAA 50_AATTGAAGGCATGGCCGTCC 45_GCACCATTGTTTGATGGCTT 37_AATTTAATAGAAAAAATTCT 35_CTCATACATTCTTATGAGTA 34_CGACTTTACATCTTCCTTCC 33_TTCAATGCACCATTGTTTGA 33_ACGACTTTACATCTTCCTTC 27_TCGAATAAAACCATGTTTCA 15_AAAAAAAAAACA…	0	N/A	N/A	N/A
F15H9.1	WBGene00008870	chrI	+	0	N/A	N/A	N/A	1	Exon	28	62_TTGCCATTTTAGGTATCACA 44_TTTGCCATTTTAGGTATCAC 38_AAGCCCTGTGATACCTAAAA 35_AATTGATTCGGGTTAAAAAA 34_TTGTTTTAAAAAATTGATTC 32_ATTGTTTTAAAAAATTGATT 22_TTACGTTTTTAAAAATTAAT 12_ATTAATTTTAAATTTTTTTT 11_CATTTTTTTTTTGCCATTTT 09_AAAAATATTTCGACTTTTTC
F16A11.1	WBGene00008876	chrI	-	1	Outron	1399	69_TGAGAAATGAGGTTAGAAGT 59_CTAGTTCTGGTTTCAAAACG 59_ATTTGTGGCATTGAGAAATG 55_GGAAAAGCATGTATTTTTTG 46_TTCGTGTTTGAACTTGTAAT 46_TGAAGGAGACACAGATAGAC 43_TACGAATAATCACTTATTTG 37_AGCTAGTTCTGGTTTCAAAA 35_ATTAAAAAATATCTGAAAAT 33_GCTAGTTCTGGTTTCAAAAC 27_CAAAACTTTAAAGCTAGTTC 23_ACTGAAAACACAAAATGTTT 22_CTGAAAACACAAAATGTTTT 19_CAGGAAAAGCATGTATTTTT 19_AGGAAAAGCATGTATTTTTT	0	N/A	N/A	N/A
F16A11.2	WBGene00008877	chrI	-	1	Outron	1149	74_GAATATACATAGGGAAAACG 69_TTTCAAAAAATTAAACAACA 64_GCATAACCCCATAATATGCA 61_AATTTTAAAACATTTTTAGG 59_TTTTTACAGGTTATTCACAC 55_ATTGTTGGCTGTAGTGATAC 53_CGGATCAGAGAATATACATA 52_TTGTCACCTTGCATATTATG 52_TCGGATCAGAGAATATACAT 52_CATGTTAAACTTGAGTATGA 47_CACGGTAAGAGACTTCTCTT 45_GCGTGCGATATCTCGATTGT 42_GTTTGGAGATCTCATGAAAC 41_TAGGTGGAGTGCCATCAATT 35_TTAGGTGGAGTGCCATCAAT 35_GAGAATATACATAGGGAAAA 33_AGAATATACATA…	0	N/A	N/A	N/A
F16C3.2	WBGene00008886	chrI	-	1	Exon	69	70_AAGTTGAAGTGTTCCATGAG 68_ACTGAACCTTTATATACCCG 61_TGTACCTCTTAGACACACTT 61_ACGACGCATTTCACGGCTCG 60_GGAGCCGAAGTGTGTCTAAG 57_TGCGCAACGCAACGAATGGG 56_AGTTGAAGTGTTCCATGAGC 54_TCAAATTACTGCCGATCCAC 54_ACCTTTATATACCCGTGGAT 52_TCGTTGCGTTGCGCAGAGCT 52_GCTCTGCGCAACGCAACGAA 50_TTCAAATTACTGCCGATCCA 50_AAGATGGACGACGCATTTCA 48_AGTGTTTGCAAATAGAAGAT 47_CTCTGCGCAACGCAACGAAT 47_CTAATTGTTGCATTCGAAGA 46_GGATCGGCAGTA…	1	Exon	69	70_AAGTTGAAGTGTTCCATGAG 68_ACTGAACCTTTATATACCCG 61_TGTACCTCTTAGACACACTT 61_ACGACGCATTTCACGGCTCG 60_GGAGCCGAAGTGTGTCTAAG 57_TGCGCAACGCAACGAATGGG 56_AGTTGAAGTGTTCCATGAGC 54_TCAAATTACTGCCGATCCAC 54_ACCTTTATATACCCGTGGAT 52_TCGTTGCGTTGCGCAGAGCT 52_GCTCTGCGCAACGCAACGAA 50_TTCAAATTACTGCCGATCCA 50_AAGATGGACGACGCATTTCA 48_AGTGTTTGCAAATAGAAGAT 47_CTCTGCGCAACGCAACGAAT 47_CTAATTGTTGCATTCGAAGA 46_GGATCGGCAGTA…
F16C3.3	WBGene00023415	chrI	+	0	N/A	N/A	N/A	1	Exon	91	66_GATAGTCGTATCTGTCGAAG 63_ACGAAGAAGACGAAGACGAT 60_TAGAAAAGAAGACGCCGATA 56_GCAAAAATCATTGGAATACA 55_CTAGAAAAGAAGACGCCGAT 54_GAAGACGAAGACGATTGGTA 53_AGGTAGACAAAAAAAGGAAA 50_AAATCATTGGAATACAAGGT 49_ATTGAAGCAGCAAAAATCAT 46_TTTTGTTGAATATTCCCTAT 39_CGGCGTCTTCTTTTCTAGCA 36_GCACGTAGGTAGACAAAAAA 08_CTTCTTCAATGTTATCTTTT
F17B5.1	WBGene00008905	chrI	+	1	Exon	2475	72_TCAATATTTTTCCAGCTACG 64_ATGTGCATTGCGGAACGTGG 60_GGGAATTGTGAAGATCCATC 52_CGCGGAAGCCTCGAACCTGA 51_TGTGCATTGCGGAACGTGGC 47_GTGAAGATCCATCAGGTTCG 40_GTTCGAGGCTTCCGCGTAGC 32_AAAATCGATTTTTCGAGAAA 23_TAATTTTTCAAAACAAAAAT 20_TCGATTTAAGAACAGTTTTT 16_CTGAAGAATTATCGATATTT 15_ATTTTTCGAGAAATGGTTTT 11_ATTTTTTTGAATATTTTTTT	0	N/A	N/A	N/A
F17B5.6	WBGene00044058	chrI	+	1	Exon	48	73_TCCAAACAAAGAAACACGGG 72_GAACATTTCAGCCAACTCAG 67_GGAAGTGTCAGTGTTTAAGG 67_AAACACGGGAGGTCTCGTAC 66_CTCTCCAAACAAAGAAACAC 61_TCTCTCCAAACAAAGAAACA 60_TCCAGAATGAATGAAAGTCA 58_GTGAACCAATACCGCTGAGT 56_GAAACACGGGAGGTCTCGTA 56_GAAAATTTCGTGATGAAATG 55_CAAAGCGGACTTTTGAGGGA 48_AGTAGAGTATCAAGATAAGT 46_GCTCAAAGAGCAATCATTCT 46_AAGTCATGGTTTCATAAACT 46_AAAATCAAAGCGGACTTTTG 43_TGGAAGTGTCAGTGTTTAAG 40_TAAGATGCTGCA…	0	N/A	N/A	N/A
F17B5.8	WBGene00045458	chrI	+	0	N/A	N/A	N/A	1	Exon	25	69_CACAGCCCTGATAAGAAAGG 65_ACACAGCCCTGATAAGAAAG 59_ATAAGAAAGGGGGAGAGAGA 57_GTTTCAAATTAGGGACATCC 55_TAGTTAACAATTTTTGCGTG 53_AGTTAACAATTTTTGCGTGA 50_ATCATAATTCCTGAAAGATA 49_GATAAGAAAGGGGGAGAGAG 47_TTTGGTGTTTTGTTAGGCAG 47_GTTTGGTGTTTTGTTAGGCA 47_CTACACAGCCCTGATAAGAA 44_CGCTAGCTGTCTGCGTCTCC 43_TATCATAATTCCTGAAAGAT 42_TACACAGCCCTGATAAGAAA 40_TCTCTCCCCCTTTCTTATCA 39_ATTTGATTGCAATAGTGATA 37_TTTTAGTTTGGT…
F18C12.3	WBGene00008934	chrI	+	1	Outron	344	63_GTTGCTGGATATCTAACAGA 61_TTGAGAAGTTCCACTCAAAG 61_CAAAAATGTACAAAATTGGA 61_AGAAGTTCCACTCAAAGTGG 59_AGATATCCAGCAACACCAGT 56_GTTCCACTCAAAGTGGTGGT 54_GATGTTTGATGCATTGGTGG 52_TTTCCAACCACCACTTTGAG 50_TGCGGGAAATTTTAAAAGAG 50_CCAGATGTTTGATGCATTGG 49_GGTGGTGGCTGATTGCTCAT 49_GCAACACCAGTTGGACCTCC 48_GGTGGCTGATTGCTCATTGG 46_TCTCCAGATGTTTGATGCAT 46_GGCTGATTGCTCATTGGTGG 46_GCGGGAAATTTTAAAAGAGA 46_CCACCAATGCAT…	0	N/A	N/A	N/A
F20G4.2	WBGene00008991	chrI	-	1	Outron	298	66_AGACGGAGTAGCTGGTTCTG 65_TTAATGGCATCAAGGAGAAG 65_AATCACTGCTTGATCCAGGT 64_TGGCATCAAGGAGAAGCGGT 60_ATGGCATCAAGGAGAAGCGG 59_CCGTCTAATGGCTCTAGCAC 59_ATCGCATTTTAATGGCATCA 54_CCGGTGCTAGAGCCATTAGA 52_GAGCCATTAGACGGAGTAGC 52_GAAGAATCACTGCTTGATCC 52_AGAAAAGTATGAAGAGAGTC 49_GAACCAGCTACTCCGTCTAA 48_AGACGATGAAATCGCCTACC 40_AACATATTTGCACAATAAAT 37_TAGACGGAGTAGCTGGTTCT 33_TTAGACGGAGTAGCTGGTTC 31_ATTTTTTTTTTT…	0	N/A	N/A
F20G4.3.1	WBGene00003777	chrI	-	1	Outron	1245	78_GCGAGACCCGAAGAACTCGG 72_GAGTTCTTACGGCCGCAAGG 71_AAAATGATTTTAAAACCGTG 68_AATACAGTTTTAAAACCGTG 64_GTATTTTTATCAATAGAGCG 64_AATGGGCGTATTGCAAGCCA 64_AATGGGCGTATTGCAAGCCA 63_TGGCCCCGCCCACAGAACCG 63_TGGCCCCGCCCACAGAACCG 62_TACACCATTACGCCACCTTG 61_GAGTTGGTAATCCCCCCAGT 61_ACAGTCTGCATTTTTACGTG 60_CCATTTCTGCAAATGCCGCA 60_AGCGAGACCCGAAGAACTCG 59_CCATTTCTGCAACTGCCGCA 59_ACGGCCGCAAGGTGGCGTAA 58_ACTCGGGGGATG…	1	Outron	1221	78_GCGAGACCCGAAGAACTCGG 71_AAAATGATTTTAAAACCGTG 68_AATACAGTTTTAAAACCGTG 64_GTATTTTTATCAATAGAGCG 64_AATGGGCGTATTGCAAGCCA 64_AATGGGCGTATTGCAAGCCA 63_TGGCCCCGCCCACAGAACCG 63_TGGCCCCGCCCACAGAACCG 61_GAGTTGGTAATCCCCCCAGT 61_ACAGTCTGCATTTTTACGTG 60_CCATTTCTGCAAATGCCGCA 60_AGCGAGACCCGAAGAACTCG 59_CCATTTCTGCAACTGCCGCA 59_ACTCGGGGGATGTTCAACTG 58_ACTCGGGGGATGTCCAACTG 58_AACTGGGGGGATTACCAACT 57_TGGGGGGATTAC…
F21A9.1	WBGene00017650	chrI	+	1	Exon	847	70_GACAGAAGGATTGTTCAGAG 61_TGATAAAACTATAAAATATG 61_GTAACCGGAAACGGGACAGA 61_AATGTAGGAAAAAGGAAAAG 58_ACAGAAGGATTGTTCAGAGA 52_AGAAAAACCCAAAAAATAGT 51_ACTATAAAATATGAGGTAAC 50_AAAGTGTCTTTCTGATTATG 49_TTCTAGTGCTGATTCCTGGA 48_AATATGAGGTAACCGGAAAC 45_AAATATGAGGTAACCGGAAA 42_TGAGGAATAAAAAATGCTCT 41_GAGGAATAAAAAATGCTCTT 41_AAAAAATATAGAAACCTTCC 37_TTTCTTAAAAATCGTAAGTT 35_TAAGGTAGATCCAGAAAAAC 34_CCCAAAAAATAG…	0	N/A	N/A	N/A
F21C3.6	WBGene00009005	chrI	-	0	N/A	N/A	N/A	1	Exon	20	69_TGCGCAGCAGACATCGATCG 69_TAGATATACGGTGTCTATCG 64_GTGTTTTCTCAAAAAGTCGG 64_CGTGGACCGCACCTACGGCG 62_TCAAACTACATAGGGACAGA 59_TGTGTTTTCTCAAAAAGTCG 58_GCTTTGTAGACCAACACAGT 56_CGGGGGCCGCGCCGTAGGTG 56_CATTATATTTAAACCAGCCG 51_CTAACTTTTCATAAAAGTTG 51_CGCGCCGTAGGTGCGGTCCA 49_TTTGTTACTTCCAACTGTGT 49_TCTGCTGCGCATTTAGCATA 49_GATCAAAGATCAAACTACAT 49_AATGTGTTTTCTCAAAAAGT 48_AAAGTCGGGGGCCGCGCCGT 46_CCAGCCGTGGAC…
F21C3.7	WBGene00077548	chrI	-	0	N/A	N/A	N/A	1	Exon	15	68_GCTGACGTCCTCCCAAAACG 66_TTCCATTGTTCACAACAACA 62_CAATGCAATATTTATCCAGG 61_TTTCAAAAAACATGATGCCA 61_TTCCAGGTTGCAAAGCAGCT 58_GGTTGCAAAGCAGCTCGGCA 58_CTTCATCTCCACGTTTTGGG 56_GTTGTGAACAATGGAAAAGA 53_TGGGAGGACGTCAGCTCCAA 53_TCCAAAACTATTTTAAACCG 53_TACCGTGTTGTTGTGAACAA 53_CCAAAACGTGGAGATGAAGA 53_CACAACAACACGGTATCCAT 52_AAGCAGCTCGGCATGGCCAA 51_ATATTTATCCAGGTGGCCAT 50_CGTCAGCTCCAATGGCCACC 48_AAGCAATGCAAT…
F21F12.1	WBGene00009022	chrI	+	1	Exon	127	71_TCGTGGAATGAAAGACACAG 71_GAACACACTGAGAATGGACA 68_CGTGGAATGAAAGACACAGA 66_GAAGAAGTTGAGTTTCATCA 65_ATGCGTTCAAGTTTCTCTCG 63_TAAACAAACACTGAGAGTCG 60_ACTGAGAATGGACACGGCCA 59_GTCATACTATTCTCCGTCCG 59_AGAATGGACACGGCCACGGA 54_TATTTATAAAAATTCAAGGA 49_TTCACCTGAATAGGACCAAA 47_TCACCTGAATAGGACCAAAA 45_GCGGTGCTCAAAAATTCATT 43_GTTTAAGAACACACTGAGAA 39_ATAAAATTCGTTTTTTATGT 39_ACTTTATTTATAAAAATTCA 38_GGAAGAAGTTGA…	0	N/A	N/A	N/A
F21F3.3	WBGene00017673	chrI	+	1	Exon	26	67_AAAAATACGACCAAAATCAG 48_TTTTCATATGAAGACTGCAT 48_AAGCTATGTGAAGAAAAAAA 44_TAAGTACGTGACCTTAAAAT 34_ATAAGTACGTGACCTTAAAA 32_GAAGACTGCATTGGATGTTT 27_CATAGTTCAACCACTGATTT 24_TTCACATAGCTTCTAATCTT 13_CTTTGGAAAACTAGAATATT 12_GTGCTTCTTTGTTATTTTTT 12_AACAAGCAATTCCCATTTTA	1	Exon	26	67_AAAAATACGACCAAAATCAG 48_TTTTCATATGAAGACTGCAT 48_AAGCTATGTGAAGAAAAAAA 44_TAAGTACGTGACCTTAAAAT 34_ATAAGTACGTGACCTTAAAA 32_GAAGACTGCATTGGATGTTT 27_CATAGTTCAACCACTGATTT 24_TTCACATAGCTTCTAATCTT 13_CTTTGGAAAACTAGAATATT 12_GTGCTTCTTTGTTATTTTTT 12_AACAAGCAATTCCCATTTTA
F21F3.4	WBGene00017674	chrI	+	1	Exon	41	60_ATTAAAATAAGGCAAGACTA 58_TGTAACTCGTGCCGATTTGG 56_GAGACCTTGCGCGTAAGATA 51_TTCGCCATATCTTACGCGCA 49_AAAAAAAAACAACAAAAATC 43_CTGTAACTCGTGCCGATTTG 42_ATAATATTGAATGTGTCAAT 40_GCAAGACTACGGTAGAAAAA 40_AATGATGCACGCCCCCAAAT 32_TTTCAAAATTAAAGTTTTGA 32_ACTGTAACTCGTGCCGATTT 30_TAAAAAAAAACAACAAAAAT 30_CGCATGTTAAAATTAAAATA 24_TACTGTAACTCGTGCCGATT 12_TTTTTTTTAATCGCTTTTTC 08_TCTCATCTTCAGAGTTTTTT	1	Exon	24	60_ATTAAAATAAGGCAAGACTA 58_TGTAACTCGTGCCGATTTGG 56_GAGACCTTGCGCGTAAGATA 51_TTCGCCATATCTTACGCGCA 49_AAAAAAAAACAACAAAAATC 43_CTGTAACTCGTGCCGATTTG 42_ATAATATTGAATGTGTCAAT 40_GCAAGACTACGGTAGAAAAA 40_AATGATGCACGCCCCCAAAT 32_TTTCAAAATTAAAGTTTTGA 32_ACTGTAACTCGTGCCGATTT 30_TAAAAAAAAACAACAAAAAT 30_CGCATGTTAAAATTAAAATA 24_TACTGTAACTCGTGCCGATT 12_TTTTTTTTAATCGCTTTTTC 08_TCTCATCTTCAGAGTTTTTT
F21F3.6	WBGene00017675	chrI	-	1	Outron	2264	76_GAGACACAGCCAATCAAACG 60_GATTCTATGCGCTACGCCTG 59_TCATCATCATGCTTCTGACT 55_ACAGCCAATCAAACGAGGAT 53_GATGATTGCCATAGAGCCAC 45_CGAGAGTGACACTCACAAAT 41_GACGCCTATCCTCGTTTGAT 40_ACGAGAGTGACACTCACAAA 40_AAGGAGAAATTTAAAATTTG 37_GCGCTACGCCTGTGGCTCTA 27_TGTGAGTGTCACTCTCGTTT 21_GTGAGTGTCACTCTCGTTTT	0	N/A	N/A	N/A
F21F3.7	WBGene00017676	chrI	+	1	Outron	607	77_GAAAAGTTGAGAGAAAACGG 70_TTGTAATTTCGGAATATCCG 69_AGTCGGGTGATAAATCAGAA 68_GCGTCGTTATCTTATCAATG 61_CGAGAAAAGAAATAAATGGC 59_AAAACAAATCCGGAAATTCG 56_TCCGGATTTGTTTTTATCCG 52_TCAGAAAGGAGAGAAAAATT 51_AATTCGAGGACGAAGACGTT 46_GCGTTTTGTGCGTGCGAGTC 46_GCAGAAAAGTTGAGAGAAAA 45_TCCGCGGATAAAAACAAATC 45_ATGTTTGTTTTGATGTCTCT 42_CGCGTTTTGTGCGTGCGAGT 33_ACTACGAGAAAAGAAATAAA 32_GATGTATTTACTGTCTTCTT 31_GTGGAAAATAGT…	0	N/A	N/A	N/A
F22D6.15	WBGene00009056	chrI	-	0	N/A	N/A	N/A	1	Exon	8	67_TATAATAACACCGATTACGT 65_TTATAATAACACCGATTACG 64_CGATTACGTGGGAAAACGAA 58_GAGTGTTTTTTTTGAAGATG 57_AGTTCATCTCAATTCTGCAA 54_AGTGTTTTTTTTGAAGATGC 52_AATATATTAGTTTTGGCAAG 51_CTGCTTAATTGCAATGAGAA 40_CTTTCAAAATTTTTATCTCA 39_CGGTGTTATTATAACTTTAG 39_AACTCATCACGCGATTATAT 36_CGTTCGTTTTCCCACGTAAT 30_TCAAGACTTGCTTTAACTTA 27_TCAATTTAATATATTAGTTT 21_CAAGACTTGCTTTAACTTAT
F22D6.2	WBGene00009050	chrI	-	0	N/A	N/A	N/A	1	Outron	519	71_CATATGACCGAACACGATGG 67_TCTCATATGACCGAACACGA 67_TAACACGAGAAATGCACTCG 66_TTTAACACGAGAAATGCACT 66_TTGCTTATACTCGATGATGG 65_CACCAGTGAGAAGAAAAAAG 63_GAGTTGCTTATACTCGATGA 62_TGGAGGAGAGGCAGGTCACA 62_GGTAGTGGCGACAGAGATGA 62_GAACACGATGGAGGAGAGGC 61_TCTGAACCGACTTAGAGCGA 60_GACCGAACACGATGGAGGAG 60_CTGAACCGACTTAGAGCGAA 59_TTAACACGAGAAATGCACTC 58_TGGTAGTGGCGACAGAGATG 55_GTGCGCCCTTCGCTCTAAGT 53_ATACTCGATGAT…
F22D6.8	WBGene00043279	chrI	-	0	N/A	N/A	N/A	1	Outron	271	74_AGAATGTTTACGTCAAAACG 73_AAGAGGTAGAAAAATATGAG 69_TGTGTGGATGTCGAGAAATG 62_GTTACCAACTACGGTATGTG 61_GTAGTTGGTAACGTTGTTGG 60_ACGTTGTTGGCGGCAAATCG 58_TTTGAAGCTCGTATGAAACC 56_TCGTATGAAACCTGGCACTC 56_CGAGAAATGCGGAGAAATTG 56_ATTATTGTTAATTTGGCAAG 55_ACATCCACACATACCGTAGT 53_GCCAACAACGTTACCAACTA 48_ACCGTAGTTGGTAACGTTGT 43_TTCAGATCATCCGGAGTGCC 15_AACATTCTTATTTTTCTTTA 13_AAAACTGATTATTGTTAATT 11_ACATTCTTATTT…
F22D6.9	WBGene00009054	chrI	+	0	N/A	N/A	N/A	1	Exon	29	75_ATCCTCGTAAATCGACACAG 72_ACCCGCTGTGTCGATTTACG 69_TGTGTGGATGTCGAGAAATG 62_GTTACCAACTACGGTATGTG 61_GTAGTTGGTAACGTTGTTGG 60_ACGTTGTTGGCGGCAAATCG 58_TCCTCGTAAATCGACACAGC 56_CGAGAAATGCGGAGAAATTG 55_ACATCCACACATACCGTAGT 53_GCCAACAACGTTACCAACTA 48_ACCGTAGTTGGTAACGTTGT 15_AACATTCTTATTTTTCTTTA 11_ACATTCTTATTTTTCTTTAT
F22G12.3	WBGene00009063	chrI	+	1	Exon	38	68_TGGGTCATCCTGACACAACA 65_TTGACACTACGTGTACGCCA 65_GGAATACCATATGTCGCAGA 64_CCAAGGTCAGCTGAAATATG 62_ATCTTCAAGAATAAATCGAT 59_TGGAATACCATATGTCGCAG 58_CCGCATATTTCAGCTGACCT 57_CTCTTGGTATAAGGACAAGT 55_TGTCCCAAATCAAACTGCAA 53_TTGATCTTCGAGAAATTAAG 51_TCTCGAAGATCAAACCGAAA 51_GTCCCAAATCAAACTGCAAT 50_TGATACGTCCGTGTTGTGTC 45_TAGTGTCAAAGTGTCCATTT 45_AAATCGCCCTCTGCGACATA 39_TTTTTGGTTATTCACACTCT 39_TTATTCACACTC…	0	N/A	N/A	N/A
F22G12.5	WBGene00009065	chrI	+	1	Outron	2551	78_AATCAATCGATACAACAATG 74_CAATCGATACAACAATGCGG 65_CTGAACGATTTGGACCCGCA 61_CGGCGGTCATTTGTGCAAAG 55_TCAAGTGCACTGGCTCCTTG 55_GGTCATTTGTGCAAAGTGGG 54_ACTTGAAATTGCACTTTGCT 53_TCATTTGTGCAAAGTGGGCG 53_GGGATTTTCATAAAAATTGG 53_ACTCGATTGTGTCTATTGGT 53_AAGTGCAATTTCAAGTGCAC 51_GGCGGTCATTTGTGCAAAGT 48_GAGCGTAAGTGCGCTCTACT 44_TTGTTGTATCGATTGATTGA 44_TGTTGTATCGATTGATTGAT 43_GTATCGATTGATTGATGGGT 42_CAGAATTTTGCA…	0	N/A	N/A
F23C8.5	WBGene00017734	chrI	-	1	Outron	122	71_AAGGTTTTTAAGGAAAAACG 67_CAAATCGGTCGCTTACGTGT 65_GAGACGCAGAGAATGAAACG 65_CGCAGAGAATGAAACGCGGG 65_ACGATGTGGAGAGAGAGTGT 63_AGACGCAGAGAATGAAACGC 59_ATGAGAGAGATAAGACGATG 58_AACGCGGGCGGTGATTGTTG 55_ATAAAAAACGGAATTTTCGA 50_GACGATGTGGAGAGAGAGTG 40_AGAACATTTTTTCTACAAAT 32_CACGAATTTTCTATAAAAAA 20_GGAATTTTCGAAGGTTTTTA	1	Outron	46	71_AAGGTTTTTAAGGAAAAACG 67_CAAATCGGTCGCTTACGTGT 65_GAGACGCAGAGAATGAAACG 65_CGCAGAGAATGAAACGCGGG 65_ACGATGTGGAGAGAGAGTGT 63_AGACGCAGAGAATGAAACGC 59_ATGAGAGAGATAAGACGATG 58_AACGCGGGCGGTGATTGTTG 55_ATAAAAAACGGAATTTTCGA 50_GACGATGTGGAGAGAGAGTG 40_AGAACATTTTTTCTACAAAT 32_CACGAATTTTCTATAAAAAA 27_TCGGCTAAAATTTCGAATTT 20_GGAATTTTCGAAGGTTTTTA 11_AAGCTATTTTAAACATTTTT
F23C8.6	WBGene00017735	chrI	-	1	Outron	126	48_ATTTTTTCAAATTCATATAG 47_GAAATTTCTGTATTTTAAGT 46_GCGCACAGATTTATTCAGAT 45_AGATTTATTCAGATTGGTCT 43_TTTTGTGCGATTTTATCTAT 43_TTACAGTAATTTTCAAAGAA 36_TTGGCACGCAAAAAAGTTTA 33_TCAAATTCATATAGCGGATC 10_CTGTATTTTAAGTCGGTTTC	1	Outron	124	48_ATTTTTTCAAATTCATATAG 47_GAAATTTCTGTATTTTAAGT 46_GCGCACAGATTTATTCAGAT 45_AGATTTATTCAGATTGGTCT 43_TTTTGTGCGATTTTATCTAT 43_TTACAGTAATTTTCAAAGAA 36_TTGGCACGCAAAAAAGTTTA 33_TCAAATTCATATAGCGGATC 28_GCGGATCTTACGACAATTTT 23_AGCGGATCTTACGACAATTT 10_CTGTATTTTAAGTCGGTTTC
F23C8.7	WBGene00017736	chrI	-	0	N/A	N/A	N/A	1	Outron	108	73_GGACGTAAAACTAGTCCACG 73_AATTAACAATATTTTCCACG 60_TTAGTGTCATGGTGCATCGA 59_TCGAATTGGGATTAGTGTCA 54_GTGGACTAGTTTTACGTCCC 50_TGAAATTCAAATTACTACAT 49_TTCAATAGCTACGAAATCAA 49_ATGAGCTTCCAAAGTTAGCT 45_TATGAGCTTCCAAAGTTAGC 45_TACGAAATCAACGGAGATAT 44_AGCAATATTTTGCTAGTTGA 44_ACTAGTAGCCCAGCTAACTT 43_ATGGTGCATCGAAGGTTAAC 39_GGAGATATAGGCTGTCGAAT 39_GAGATATAGGCTGTCGAATT
F23C8.8	WBGene00017737	chrI	-	1	Exon	95	68_GGAAGAGTATCGAATGATGG 65_TGAAATTGATGAAAATGTCG 63_ATCGAATGATGGAGGAAGAG 62_TGGCGAGGATTCTGAGCACG 61_GACATTTTCATCAATTTCAG 61_CCGGCTTGGAGAGACTGGCG 59_CCTCGCCAGTCTCTCCAAGC 57_GCGAGAGGAACAGGAAGCCA 56_GGAGGAAGAGCGGCTGCGAG 54_CGAGGAAGAGTATCGAATGA 51_AATTTCAGCGGTTTTTTGGT 50_GAGCAGGAGAATCAAAAGAA 47_GGATTCTGAGCACGAGGAGC 46_TTCAAGGATTTACCAGAGAA 44_AAGAATGGAATTATTGATGA 41_TGCTGACGAAGATGCTCTTA 40_TAATGACGATGA…	0	N/A	N/A	N/A
F23C8.9	WBGene00017738	chrI	-	1	Outron	2738	63_TCTGAGAGTTATCATGCCAA 60_TTTTCAGGTTGGCAATATCG 56_AAAAATTAAGGAAAACCTGA 55_TGTGCCAACCCCAAAAACTC 55_TGCCAACCTGAAAATATGCT 55_GCCAACCTGAAAATATGCTC 55_AGTTCATCCATGTTTCCCGT 55_ACCTGATGGAAAAACGAGAA 55_ACCCGAGCATATTTTCAGGT 54_AGATCCAGCCAGAGTTTTTG 51_CTGAGAGTTATCATGCCAAC 50_TATCATGCCAACGGGAAACA 49_GCTGGATCTCGCAAATCTGA 48_GATGGAAAAACGAGAATGGC 45_CCAACCCCAAAAACTCTGGC 41_CCAGCCAGAGTTTTTGGGGT 36_GCCATTCTCGTT…	0	N/A	N/A	N/A
F25D7.5	WBGene00009114	chrI	-	1	Exon	580	71_AATGTGCTCAGTGAGCCCGA 69_GATGTTCAATAACATGCACA 62_TGCTCAGTGAGCCCGACGGG 59_GATCTTTAAAAATTAAGATG 53_TATAATCATTCGCCTCCCGT 52_ATGTGCTCAGTGAGCCCGAC 48_ATAATCATTCGCCTCCCGTC 28_CTGAGCACATTCTTTTCTTT 27_AATTGATATATGTACATATT 21_ACTGAGCACATTCTTTTCTT 12_ATCTATTTTTATTTGTTTTT 07_TCTATTTTTATTTGTTTTTT	0	N/A	N/A	N/A
F25F8.1	WBGene00017795	chrI	+	1	Outron	2839	66_ATTTTGAAATCGGACACGAG 64_GAGAGGTCCATCAGATGTGG 60_AAATATAGCCGTGATCGACC 56_TCCGATTTCAAAATGAGTGA 56_CACGAGAGGTCCATCAGATG 54_AACAGAATCCGGGTCGATCA 52_GTCCATCAGATGTGGAGGAA 51_TGCTCATTTCAACAGAATCC 51_CTAATTGATAATTGACGTAA 48_AAACTTAAAATTTCGGTCGT 41_CACCTTTCCTCCACATCTGA 39_TTGCTCATTTCAACAGAATC 36_TCCATCACTCATTTTGAAAT 36_CATTACGTCAATTATCAATT 26_AGAAAAAAAACTTAAAATTT	0	N/A	N/A	N/A
F25H2.12	WBGene00009123	chrI	+	1	Outron	93	76_TGTCAAGGAAGCCATCATCG 72_CGTTGAGATGAACTGCTACG 69_ACCGTTCTCAGCTCCCTCAG 63_ATTGGAGAGAGAGCCGCTGA 62_TCTCTCCAATGAAGAAGGCG 59_TCCTTGACAAGCATAAGGGT 59_GAAGAACGTCATCGACCACA 58_TCAAGAAGAAGATTCAAGGA 58_GGTTGTCAGCCTTCTCGCCA 58_CACGGTTGTTCTTCTCCATG 57_CATTGGAGAGAGAGCCGCTG 56_TCCAACCCTTATGCTTGTCA 55_AGTTCATCTCAACGAGCTTG 54_TGAAGCGATCCTTGGCGAGA 54_GGAGAAGAACAACCGTGATA 54_GCCGCTGAGGGAGCTGAGAA 53_GGCTTCCTTGAC…	0	N/A	N/A	N/A
F25H2.2	WBGene00009116	chrI	+	1	Outron	1303	68_GAAATTATGAGAGCGGAAAG 63_TCGCCAACTAATCAGCGATA 63_ACAAAGAACAGCGAGAATGT 62_GAAAAGGGAAATTATGAGAG 59_ACTAATCAGCGATAGGGCAT 58_ATGTGGGAATGAGCAAGAGC 57_TAAAATTTTATCGCCTTCAG 55_GTCGCCAACTAATCAGCGAT 55_GCATGGGCAATATCACTGAT 55_ATTCTCCAGCTCTCCTCTGA 54_TACAAAGAACAGCGAGAATG 50_CTGGTTTTTGAACTTGATAA 49_ATGCCCTATCGCTGATTAGT 48_TATCGCCTTCAGAGGAGAGC 46_AACTAATCAGCGATAGGGCA 43_ATATTTTCAGAATTATTCTA 42_GAGAATGAGCAG…	0	N/A	N/A	N/A
F25H2.3	WBGene00009117	chrI	+	1	Exon	1207	78_ACCTACATTAGAAAATACCG 78_ACAAGTATAAGTAACCTCCG 67_TACATTAGAAAATACCGCGG 58_TTGTCAGTTAGAATAGCGCT 58_ATTAAATACGTATTGGAGTG 57_CGCTTGGAAAGTAGAAAATG 53_GAATAGATATATAGATAGAG 53_AGCAGAAATTAAATACGTAT 51_TCCGCGGTATTTTCTAATGT 46_TGAATAGATATATAGATAGA 44_ATGAATAGATATATAGATAG 40_ATTTCAGATTTGAAGTTTTG 40_AGCGCTTGGAAAGTAGAAAA 37_GCGCTTGGAAAGTAGAAAAT 36_TTATTGAAACTGATAAAATT 34_AATTTTATCAGTTTCAATAA 26_TTTATTGAAACT…	0	N/A	N/A	N/A
F25H2.4	WBGene00009118	chrI	+	1	Outron	286	67_TTGAGAATTGGAAAGTCCAA 59_TTTATCAAATAAAAAAAAGG 57_TTATCAAATAAAAAAAAGGA 52_AGTGTGCAAGCGCGCTCCGT 46_TGAGCTCAAGAGCTCTCATC 46_TGAAAATTCGTTAAGATTGG 44_GGAGCACAGCGCCTCAAATC 43_AAATTTATCAAATAAAAAAA 42_GATTGAAAATTCGTTAAGAT 38_GAGTTAAGAAAATTGAGAAT 37_TGGAGCACAGCGCCTCAAAT 35_GGATAATAATCATAAAATTA 30_TTCTTAACTCTCCCGATTTG 30_CGAGTTTTCAAGATGAAATT 28_CGGATAATAATCATAAAATT 27_GATGTTTTTAAAGTTTAATT 21_AGCGCGCTTGCA…	1	Outron	286	67_TTGAGAATTGGAAAGTCCAA 59_TTTATCAAATAAAAAAAAGG 57_TTATCAAATAAAAAAAAGGA 52_AGTGTGCAAGCGCGCTCCGT 46_TGAGCTCAAGAGCTCTCATC 46_TGAAAATTCGTTAAGATTGG 44_GGAGCACAGCGCCTCAAATC 43_AAATTTATCAAATAAAAAAA 42_GATTGAAAATTCGTTAAGAT 38_GAGTTAAGAAAATTGAGAAT 37_TGGAGCACAGCGCCTCAAAT 35_GGATAATAATCATAAAATTA 30_TTCTTAACTCTCCCGATTTG 30_CGAGTTTTCAAGATGAAATT 28_CGGATAATAATCATAAAATT 27_GATGTTTTTAAAGTTTAATT 21_AGCGCGCTTGCA…
F25H2.5	WBGene00009119	chrI	-	1	Exon	60	78_ACAAAGCCAAGAATGCTGCG 68_TGTAACCGTACTTCAGCACG 67_AAAAAATTGGTCGAAAACAG 59_GCTTTGTGCCAGAATTGCAA 54_TCTCGCCACGTGCTGAAGTA 54_TCGAAAACAGTGGTCAGTAA 50_AGCCAAGAATGCTGCGAGGT 45_GCCAAGAATGCTGCGAGGTC 45_CAGAACATAATTCTCGCAAA 43_AGAATTATGTTCTGTCAAAC 41_TCTTCATATGAAATTTCATC 40_TTCTTCATATGAAATTTCAT 36_ATTCTCGCAAAAGGTTCAAT 35_CGGGATTATTGAACAAAAAT 35_CAATTGGTGTCCAAAAAAAT 28_ACCCGACCTCGCAGCATTCT 28_AAGGCGCTCCAT…	1	Exon	60	78_ACAAAGCCAAGAATGCTGCG 68_TGTAACCGTACTTCAGCACG 67_AAAAAATTGGTCGAAAACAG 59_GCTTTGTGCCAGAATTGCAA 54_TCTCGCCACGTGCTGAAGTA 54_TCGAAAACAGTGGTCAGTAA 50_AGCCAAGAATGCTGCGAGGT 45_GCCAAGAATGCTGCGAGGTC 45_CAGAACATAATTCTCGCAAA 43_AGAATTATGTTCTGTCAAAC 41_TCTTCATATGAAATTTCATC 40_TTCTTCATATGAAATTTCAT 36_ATTCTCGCAAAAGGTTCAAT 35_CGGGATTATTGAACAAAAAT 35_CAATTGGTGTCCAAAAAAAT 28_ACCCGACCTCGCAGCATTCT 28_AAGGCGCTCCAT…
F25H2.6	WBGene00009120	chrI	+	0	N/A	N/A	N/A	1	Outron	625	68_TGTAACCGTACTTCAGCACG 65_CTTCAAAGATAACTAACCGG 64_TCAAGCCTGATGGAGTCCAC 64_ATCGCTCGTTTTGAAGAGCG 63_AAGTGAAAAGAATAACCCGC 60_TGTTGACACCTGTTCCAAGT 60_GGAACAGGTGTCAACAGCAC 58_GTTGATTGAATGGGCGCCGG 57_TTCATCGCCATCAAGCCTGA 57_TTAAATTTCAGTGGTCTCGT 57_GAAAATCCTAAAATCCATTG 56_GGAGTTGATTGAATGGGCGC 56_ACTTATTCTAGCATCCTCAA 55_ATCAGGCTTGATGGCGATGA 54_TTGATTGAATGGGCGCCGGC 54_TCTCGCCACGTGCTGAAGTA 54_CCTAATTTTTTA…
F25H5.2	WBGene00009125	chrI	-	1	Outron	1087	72_GTTCAGAACAGAAGCGACGA 71_TTCTGTTCTGAACATCAACT 71_GCGACGACGGATGAATGTGG 63_AGCGACGACGGATGAATGTG 62_GGGGAGACTAGACTAGAGAC 61_GAAGCGACGACGGATGAATG 58_ACTAGACTAGAGACTGGTTG 55_GTTTTGTTTGGAGATAAATG 55_GTATTCTAATTAACAGTACT 55_AAGCGACGACGGATGAATGT 53_AAATGTTTGAGAAGTTTAGC 51_AATTAACAGTACTGGGTACT 47_CTAGACTAGAGACTGGTTGC 42_AGTATTCTAATTAACAGTAC 41_TGGTTTTTGCGTGTTTTGTT 40_GTGTTTTGTTTGGAGATAAA 36_TTTTTTAAACAA…	1	Outron	39	70_GTGCCGAGAAGGATCGTGGG 67_CTTGAATTCGGACCGAACGT 66_AATGTGCCGAGAAGGATCGT 59_GAATGTGCCGAGAAGGATCG 57_TCATTCGTGCTGTAGAATCC 57_CGACTAAAAAATTTGGCGAA 56_CACGAATGAATGTGCCGAGA 56_CAAATCTGCTATCCAGCAAA 55_TTTCTGGGAAATCGGCAAAC 48_ACGGCAAATCGGAAGTTTGC 47_TTGTCGTAATTTCCGACGTT 43_AGGTAAAAAAGGCTTGAATT 41_TCGGCAAATCGGTAAATTGC 41_CTATCCAGCAAACGGCAAAT 41_AGTCGACAAATTCGGCAAAT 40_AATTTGTCGACTAAAAAATT 38_TTCATTCGTGCT…
F25H5.5	WBGene00009127	chrI	-	0	N/A	N/A	N/A	1	Outron	292	68_TCCGGGAACGAAATCTCAGT 56_CAGATTTTGATAATACTGAA 55_CGTACAGTTACAATAATTAG 54_GTACAGTTACAATAATTAGA 43_TTTTCAGAAAAAATTTCGTT 43_ACCATTTTTAGTTTTTTGTA 42_TTAATTTAATTAACATATCC 40_TTCAGATACAACAACAAAAA 35_ACCCTACAAAAAACTAAAAA 32_CACCATTTTTAGTTTTTTGT 30_TTTAATTTAATTAACATATC 30_ATTATTTTCGAAAAAAATTT 26_GCCTACTGAGATTTCGTTCC 23_TCAAAATCTGAATTAAATTA 21_ATAATTATTTTTTCCTCTTC 21_AAATGAAATTAGCAAATTTT 18_TAAATGAAATTA…
F25H5.6	WBGene00009128	chrI	-	1	Outron	79	64_AATTAATTAAAGTAAAATGG 63_ATTATGTCGATCAAGTGTGC 52_AGTAAAATGGAGGCAGTTCA 50_AATTTCAATATATTTCTCGA 48_AATATATTGAAATTTTTCTC 40_TTATTTCTCTATTTTATGAC 24_AAAAATTAATTAAAGTAAAA	0	N/A	N/A	N/A
F25H5.7	WBGene00009129	chrI	+	0	N/A	N/A	N/A	1	Outron	48	74_ATAAACTGACATGTGAAACG 60_GGCAGAAATTATGACAAAGA 56_TATCAGGTCGCGCCGAGACC 56_CGGTTTTTGACTACGATACC 54_TTGACTACGATACCCGGTCT 50_ATATCAGGTCGCGCCGAGAC 43_AACCGCAAAATTTTGCATCT 42_GGGCAATATTTTCCAAAAAA 40_CCAAATATAGGTAACTCGTT 39_TGCCCAGATGCAAAATTTTG 35_CTTTATTTTTCTAACATATC 35_AATTATTATCTTCCAAATAT 35_AAACCGCAAAATTTTGCATC 34_CCAAACGAGTTACCTATATT 32_TGGGCAATATTTTCCAAAAA 31_GAGATTACAGAACATTTTAA 28_ATTTTGATAATA…
F25H5.8	WBGene00009130	chrI	-	0	N/A	N/A	N/A	1	Outron	96	75_AGTATAGTACCTCTGCACCA 61_ATGTCCCAACCCTGGTGCAG 61_AATCTATGCGTTCATCTCGA 61_AACCAAACATGTCCCAACCC 57_TTTGTGGACATCGTATGTCC 54_TAGTACCTCTGCACCAGGGT 50_TTTGTTGGTATTTGTTGTTG 49_ATTTCGAAAGCGCGAAGAGA 48_AAGTATAGTACCTCTGCACC 45_CTGATACAATACGAATGTTA 45_AGTACCTCTGCACCAGGGTT 43_CGTTCATCTCGACGGATTCC 42_GCTGATACAATACGAATGTT 41_TTTTTGTTGGTATTTGTTGT 39_TATGAGTAATCGTTGAAAAA 37_CAGAGGTACTATACTTTTTG 36_CGAAGAGAAGGT…
F26A3.1	WBGene00009140	chrI	-	1	Outron	725	74_TATGGAAGAGGAAAACACGG 70_CAGAGAAGCAATGAAAATCG 67_GATTATGATCCAGAAAGAGG 64_AGTTCGTGATGAGTATCGAA 63_CAATATGGAAGAGGAAAACA 63_AAGGATTATGATCCAGAAAG 55_GAACATCTCAAACACTCGTA 54_GAAGGACGTCAATATGGAAG 50_CACAAGAGAAGACGCTGAGC 48_AATCGCGCTATTGCTCAAAA 47_ATTCGTGCTGATTGGGATGC 47_ATCGTGTAATTCGTGCTGAT 43_TGGGATGCTGGATTCATTGA 43_GTCTTCTCTTGTGTAGTATC 41_GTTAGCAGAATAAAAAAAAA 39_TCGTGTAATTCGTGCTGATT 35_TTCATTGAAGGA…	0	N/A	N/A	N/A
F26A3.4	WBGene00009142	chrI	-	1	Outron	119	74_AAAAAAAACAAAGATCATCG 66_GAGAACGAAGAGAAAACATG 59_TTCGGATGAAATGAAATGGA 59_GGTAAAAAGTTTACCTGATG 57_TACTTTCCTAAAGTGTGCCT 56_AAAGCTCGAAGTGATTTCCT 55_CACTTTAGGAAAGTAGGTAT 54_GTTAAAATTGATAATGGAGA 53_AGGAGAAGCACCCAAAGAAG 52_CAAAGTTGTGAAAGTATGTA 49_ATTTCGTTTTTACCTTTTTG 48_TCAAGAAAGAGAAACCAAAA 48_AAGGAGAAGCACCCAAAGAA 47_TAGGCACACTTTAGGAAAGT 46_AAGTAGGTATAGGCCTCATC 44_CATGTGGTTAAAATTGATAA 43_AAAGGAGAAGCA…	1	Outron	855	75_ATGAAAGAACAACTGCTCAG 74_GTGTGTACAAGAGAGAGGCG 72_TCAGTGATATGTGTATTCGG 72_AAAGGCGGGATTGAACAATG 70_AAGGCGGGATTGAACAATGG 68_ACGTGTGTACAAGAGAGAGG 67_ATCACGTGTGTACAAGAGAG 62_CGGTGGAGCTTGAAGAAAGG 60_GAAAATCAAGGGAAGAGGCG 58_GGTGGAGCTTGAAGAAAGGC 56_TACGTGTCGATTGAGAGAGA 56_ATTCGGTGGAGCTTGAAGAA 55_GATTGAACAATGGGGGCAAA 55_CTCAGACACACTACAGTCGT 54_TTAGAAGATTAGAAAATCAA 51_CGTGTGTACAAGAGAGAGGC 50_ATTAGAAGATTA…
F26A3.7	WBGene00009145	chrI	-	1	Outron	122	67_GAACAAGCTTTGAAAGAACG 64_AAAATTCTATCATTGTTCGG 59_GTTCGGTGGCCTAGAAATTG 52_ATCATCAATTTAGGAACACC 50_GAACGTGGATTCGTCAAGTT 46_AAAATGTATTAAAATTATTG 45_TGAGGTAAATCTATAAAATC 44_AGTCAAAGTTTCATGTTCAA 42_TGGCCTAGAAATTGGGGTCT 40_GGAAAAATTCTATCATTGTT 35_ATCTTTCGTTTGTCATACAT 32_AAACCTAGACCCCAATTTCT 30_ATGAAACTTTGACTTTTTCC 29_TGTTCGGTGGCCTAGAAATT 28_TTGTTCGGTGGCCTAGAAAT 25_AAATATTCAAGAAAATATTT 24_TTGGGATTCATC…	1	Outron	156	67_GAACAAGCTTTGAAAGAACG 64_AAAATTCTATCATTGTTCGG 60_ACAAGTTATTCATTTTACGT 60_AACAAGTTATTCATTTTACG 59_GTTCGGTGGCCTAGAAATTG 50_GAACGTGGATTCGTCAAGTT 46_AAAATGTATTAAAATTATTG 45_TGAGGTAAATCTATAAAATC 42_TGGCCTAGAAATTGGGGTCT 40_GGAAAAATTCTATCATTGTT 35_ATCTTTCGTTTGTCATACAT 32_AAACCTAGACCCCAATTTCT 29_TGTTCGGTGGCCTAGAAATT 28_TTGTTCGGTGGCCTAGAAAT 25_AAATATTCAAGAAAATATTT 24_TTGGGATTCATCATCAATTT 17_AAAATATTCAAG…
F26B1.2	WBGene00017816	chrI	+	1	Outron	580	72_TGAAGAATTGAGTGATGATG 72_GACCAAGTCGAAGAGAATGG 68_TTCCAGTTACCCTCACAAAG 66_GCTCCGATTGACTTTCCTGG 66_GAAGAATGTCCACTTTGTGA 62_CTTCTCTCCAGCATCATCGT 58_TGAAGAATGTCCACTTTGTG 56_ATCGGAGCAGATCTATACTC 55_CACGACCAAGTCGAAGAGAA 53_TGACAGTTTGGAGCGCCTCC 53_GTCCACCATTCTCTTCGACT 53_CTTATGCTCACTGTTCAGAA 51_TTCTTCACCGACGATGATGC 51_TATCAGTGTTAGTTTGAAGA 49_CGACGATGATGCTGGAGAGA 49_ATCAGTGTTAGTTTGAAGAA 49_AAACTCCATTTG…	1	Outron	285	76_CGAACACATAGACAAAAACG 74_TGAAGAGATCAGTTAAAACG 61_ACGGGTAATACACACAGATG 60_TGTTTAGAATGAAAAGAAAG 58_CGGGTAATACACACAGATGA 54_ACGGGGTCAAATATAAATAC 49_AAACTCCATTTGTTATCTTG 48_CCATTTGTTATCTTGTGGAT 45_AACATATGATTTTTATAACC 42_CCGATCCACAAGATAACAAA 40_TTCTTTCTCACATTTAACAT 40_GTGAAGAGATCAGTTAAAAC 40_AAATACGCGCATCGTTTTCC 39_GAACATATGATTTTTATAAC 29_AACGGGGTCAAATATAAATA 27_AGTGAAGAGATCAGTTAAAA
F26E4.12	WBGene00009165	chrI	+	1	Outron	853	76_TGTGCTCGACGATCTCCACG 69_CGAGCACAAGTACTAGAAGG 65_TAAAACGGAGTAAACCATCC 63_GACAAACTACAAGAAATTGG 63_GAAATATGATATCTAAAATG 60_ACAAGAAATTGGAGGAACAC 56_CTAGAAGGTGGTGAAATAGC 55_GTAAAACGGAGTAAACCATC 54_CGTCGAGCACAAGTACTAGA 52_TTATGGTATGGCGACCCGGA 52_CTGGTTATGGTATGGCGACC 49_GGTGAAATAGCAGGAATCAA 48_TCAAATATTTAAATGTCAGA 47_TAGTTTGTCTGGTTATGGTA 46_TAGTGTTTTAATATATGAAC 43_CACGCATGAGCTCGAAGATC 42_TAGAAGAATACA…	1	Outron	19	68_ACTGGACAAAGAATAGACTC 59_GTACACGTATTTATTCGGAT 59_GAGCAAGAAAATACGCGAGT 58_GACTTGTCATCATATTCATG 56_CCTATTCGTAGCTAGAGAGA 55_CCGTCTCTCTAGCTACGAAT 54_GACTGGACAAAGAATAGACT 52_TTGTCGCGATAGAAAGTTGA 52_ACGTTGTAGTGTTTTGTGAC 48_TGTACACGTATTTATTCGGA 39_CTCGGGTTCGAATAGTTTCA 26_TAATTGTACACGTATTTATT 12_TTTATTTATTTAACTTTTTT 10_TCAAATGATGACAATTTATT 07_ATTTATTTATTTAACTTTTT
F26E4.2	WBGene00009157	chrI	-	1	Outron	779	62_TCACATACTATTGGAAACAT 53_TTGCGAAAAAATGGAGAACC 53_TGATTAAGGTCACATACTAT 53_TGATGAAAAAATAAAGTACC 52_GTCACATACTATTGGAAACA 52_ACTAGAAAAAAAACAGGACT 51_GGTTCTCCATTTTTTCGCAA 51_GCAGAACTTTGCATGACTAT 46_TTTGCATGACTATGGGCTTA 46_CTGATTGAAAAACAAACATA 45_GTTGTGAAAAATCAGAGAAT 42_TTCACAACTAGAAAAAAAAC 39_GGCAGAACTTTGCATGACTA 32_GGAAGACCTTTGCGAAAAAA 28_CTGAACAATTTGAGTGATTA 23_TCAGAATCAGTTGCATGTTT	0	N/A	N/A	N/A
F26E4.3	WBGene00009158	chrI	-	1	Exon	77	74_GATATCGGAGGAATATAGCG 72_AGAGAATATGAACAAATGGG 64_TATGATTATGATGATATCGG 58_CGAATCAACTGAGACAAAAG 58_ATGATATCGGAGGAATATAG 58_AAAGAGCGGAAATTTGGAAG 57_TGATATCGGAGGAATATAGC 56_TTGCAGAATGTGTAAACGAT 56_TATCATCATAATCATATCAA 56_CATCGGGAGCCGGAAAAGAG 54_GAAATTAAAATTGAGCCATC 53_TTTTCGAATGAGCAACTCAT 52_AAAATTGAGCCATCGGGAGC 49_CGAAATTAAAATTGAGCCAT 47_CGCTCTTTTCCGGCTCCCGA 46_ATATCATCATAATCATATCA 45_CGCAGAGAATAT…	1	Exon	58	74_GATATCGGAGGAATATAGCG 72_AGAGAATATGAACAAATGGG 64_TATGATTATGATGATATCGG 58_CGAATCAACTGAGACAAAAG 58_ATGATATCGGAGGAATATAG 58_AAAGAGCGGAAATTTGGAAG 57_TGATATCGGAGGAATATAGC 56_TATCATCATAATCATATCAA 56_CATCGGGAGCCGGAAAAGAG 54_GAAATTAAAATTGAGCCATC 53_TTTTCGAATGAGCAACTCAT 52_AAAATTGAGCCATCGGGAGC 49_CGAAATTAAAATTGAGCCAT 47_CGCTCTTTTCCGGCTCCCGA 46_ATATCATCATAATCATATCA 45_CGCAGAGAATATGAACAAAT 45_ACAAAATCTATC…
F26E4.4	WBGene00009159	chrI	-	1	Outron	73	63_CGACTATTATGTGCACAGAC 62_GAGAACTTTTGGCCGCGCTG 62_CCGACTATTATGTGCACAGA 61_AAAAAATAGAGTGGAAACGT 60_TAAGAAACGAAAAAATAGAG 60_AAATATTTTCAAGGATGACT 56_CCGTCTGTGCACATAATAGT 53_TCAGTTTTAAGCGTGCTTCA 53_CCAAAAGTTCTCGTTTCGCC 52_AAAAATAGAGTGGAAACGTT 49_GTGGAAACGTTGGGCAGTCC 41_AGTGGAAACGTTGGGCAGTC 40_CCGGGCGAAACGAGAACTTT 33_CATCCTTGAAAATATTTCTT 31_GCTCCTAAGAAATATTTTCA 29_ATCAGTTTTAAGCGTGCTTC 14_ACATCAAAGTCA…	1	Outron	73	63_CGACTATTATGTGCACAGAC 62_GAGAACTTTTGGCCGCGCTG 62_CCGACTATTATGTGCACAGA 61_AAAAAATAGAGTGGAAACGT 60_TAAGAAACGAAAAAATAGAG 60_AAATATTTTCAAGGATGACT 56_CCGTCTGTGCACATAATAGT 53_TCAGTTTTAAGCGTGCTTCA 53_CCAAAAGTTCTCGTTTCGCC 52_AAAAATAGAGTGGAAACGTT 49_GTGGAAACGTTGGGCAGTCC 41_AGTGGAAACGTTGGGCAGTC 40_CCGGGCGAAACGAGAACTTT 33_CATCCTTGAAAATATTTCTT 31_GCTCCTAAGAAATATTTTCA 29_ATCAGTTTTAAGCGTGCTTC 14_ACATCAAAGTCA…
F26E4.6	WBGene00009161	chrI	+	1	Outron	431	71_CTCCTCGACCTCGAGCACCA 68_GCTCAACAGAAAAATAATCG 66_CAACAGAAAAATAATCGTGG 65_GGAGGTTCTACATCGACAAG 63_CGACAAGAGGAGCTGGGAGA 61_CTACATCGACAAGAGGAGCT 61_ACGATTATTTTTCTGTTGAG 60_AAAGGCATCATGTCGAAGCC 59_GCGTCGCGTGCGTTTTCCAG 58_ATTTTTAGCCGTGGTGCTCG 54_TCGACAAGAGGAGCTGGGAG 54_ATAAGCTCTTGCTTGGGACG 52_GTCCCTGGCTGGCAAGCGAG 52_GTATAAGCTCTTGCTTGGGA 52_GGGACGCCCAAATTTGTCCC 51_AGGGACAAATTTGGGCGTCC 50_TTTATGAAACAT…	0	N/A	N/A	N/A
F26E4.7	WBGene00009162	chrI	+	1	Exon	53	69_TGTCAAACGGTACAACAGCA 67_CTTCATTAGCATATGACAGG 66_TTGACACTGTAAAACAGCAT 66_CCTGTCATATGCTAATGAAG 64_TCATATGCTAATGAAGCGGA 63_CGTCGAGTATCAACTCAGAA 62_AGGAAGCGATACAAACAGAA 60_TACGAGAGTGCAGATTACCT 59_TCGATTTTAGAGGGGTTGTG 57_GAATAAATAGACGACCTGTT 57_CGATTTTAGAGGGGTTGTGG 55_GTTGTTCTTCGATTTTAGAG 54_CCGCTTCATTAGCATATGAC 53_GGAAGCGATACAAACAGAAC 51_TGATACTCGACGACGATGAA 51_TAATGAAGCGGACGGAACCC 47_TCGAAGAACAAC…	1	Exon	53	69_TGTCAAACGGTACAACAGCA 67_CTTCATTAGCATATGACAGG 66_TTGACACTGTAAAACAGCAT 66_CCTGTCATATGCTAATGAAG 64_TCATATGCTAATGAAGCGGA 63_CGTCGAGTATCAACTCAGAA 62_AGGAAGCGATACAAACAGAA 60_TACGAGAGTGCAGATTACCT 59_TCGATTTTAGAGGGGTTGTG 57_GAATAAATAGACGACCTGTT 57_CGATTTTAGAGGGGTTGTGG 55_GTTGTTCTTCGATTTTAGAG 54_CCGCTTCATTAGCATATGAC 53_GGAAGCGATACAAACAGAAC 51_TGATACTCGACGACGATGAA 51_TAATGAAGCGGACGGAACCC 47_TCGAAGAACAAC…
F26H9.2	WBGene00009174	chrI	-	1	Outron	723	65_GGCAAATTCAAGGAAGCGGA 61_AATTGTACAATTTGACGTGA 56_GAATTAAAAATCACGAACAA 55_AAATGGCAAATTCAAGGAAG 51_AATATTTTCCCGGAAACTCT 46_GACATAAAATGGCAAATTCA 44_GGAAGGTCTAAATATTTTCC 41_GTCACGTCAAATTGTACAAT 41_AATCACGAACAACGGAAAAA 40_TGACACTTCCGAGAGTTTCC 30_TTTTTAAATACATTTTAAAC 26_TTTGATTTTGAAGCGATTTT 26_CGGTGTATGCAGAAATTTTA 23_ATTATTAAAATGACATAAAA 21_ATGACACTTCCGAGAGTTTC	0	N/A	N/A
F26H9.4	WBGene00009176	chrI	-	1	Outron	818	71_ACAGACATCGATGACACACA 68_CAGACATCGATGACACACAC 62_ACACACACGGGCTTCGTCGG 59_GACACACACGGGCTTCGTCG 57_TGGCTGCGTACCTTCTGGGG 57_GCGCCCGTCACCACCCCAGA 56_ATTTGGCTGCGTACCTTCTG 55_ATGACACACACGGGCTTCGT 47_GTACCTTCTGGGGTGGTGAC 45_TGACACACACGGGCTTCGTC 45_CGTACCTTCTGGGGTGGTGA 44_TAGTGAACGAATTAAATTGC 36_CAGAAGGTACGCAGCCAAAT 26_AATTTGGCTGCGTACCTTCT 25_TTCGTCGGGGGTAGCCAATT 22_CAATTTGGCTGCGTACCTTC 21_TTTAATTCGTTC…	0	N/A	N/A	N/A
F26H9.5	WBGene00009177	chrI	-	1	Outron	1129	67_ACAATGGGTGTGTCTTTGAG 66_CAATGGGTGTGTCTTTGAGT 63_TGTAAGATTCGTGAGAACAA 59_TGGGGTTATTCAAGTAGTGT 57_ATGAAAGTCACGTACACAGA 54_TCATTATGATGACATTTATG 49_GTAAGATTCGTGAGAACAAT 49_CATGTTTTTTGGCTATAATG 42_TGTTTTTATCTACTTGAATA 28_GGATAAATTGGAAATTAAAT 28_ATCATTATGATGACATTTAT 24_TGTCTTTGAGTGGGATAAAT 20_CATCATTATGATGACATTTA 19_TCATGTTTTTTGGCTATAAT 11_TTAGATAAACTCATGTTTTT 11_CTCATGTTTTTTGGCTATAA	0	N/A	N/A	N/A
F26H9.8	WBGene00009178	chrI	+	1	Exon	1799	71_GCATTCATTTTGTTGCATGG 67_TGCATAAATGACGGAGAACA 59_TGGGGTTATTCAAGTAGTGT 58_GAACAGGGAAAAGAAGAGGA 57_CAAAATGAATGCATAAATGA 57_ATGAAAGTCACGTACACAGA 54_CGGAGAACAGGGAAAAGAAG 54_AACAGGGAAAAGAAGAGGAG 53_AGAACAGGGAAAAGAAGAGG 49_CATGTTTTTTGGCTATAATG 46_TATGCATTCATTTTGTTGCA 46_GGAAAAGAAGAGGAGGGGAG 43_GGGAAAAGAAGAGGAGGGGA 42_TTTTGTTGCATGGCGGTTGT 42_TGTTTTTATCTACTTGAATA 37_ATGCATAAATGACGGAGAAC 36_AGGGAAAAGAAG…	1	Exon	44	61_ATACATGTCAAGATGATACA 59_AATGGTAACGGTTTTCATGA 57_AAATGGTAACGGTTTTCATG 51_GACGTATTTAAAAATGGTAA 49_GAACTTTAATATATTCGGGA 47_AACTTTAATATATTCGGGAT 44_GAAATAAATCAAGAGCAATT 41_TATAGAGACGTATTTAAAAA 38_GCTCAATTCGTTGCTTGAAA 36_AAATGAACTTTAATATATTC 32_TGAAATAAATCAAGAGCAAT 30_TAATATTTGATCTTCAATAT 23_TAAATGAACTTTAATATATT 11_ATCACTTTTACTGTCTTTTT
F27C1.1	WBGene00017851	chrI	+	0	N/A	N/A	N/A	1	Exon	47	56_CAATTTGCACGTAACTCGAA 45_CTGAAAATTAAGATTATTTG 43_GAAAGCTGACGAAAAAAATT 41_TTTTTATATGGTGTTAATGA 37_TAATTTTCAGGCAATGATAA 35_GGTGTTAATGATGGAACTTT 25_ATTTTCTGTTCTTTTTTATA 03_CGCAAATAATCTTAATTTTC
F27C1.13	WBGene00017860	chrI	-	1	Outron	225	61_AAATTCAATATACTTTTCAG 58_TTACCATTAAACAAAAATTG 50_TAATTTAATTACACTAAACA 41_GCATTCTTTAAATTTGAAAA 37_AGGTATAATCATAAATATTA 26_GAGGCATTATGAATATCTTT 24_TTAAGGACATAAATTAATTT 19_TAAGGACATAAATTAATTTA 08_AATCCGCAATTTTTGTTTAA	0	N/A	N/A	N/A
F27C1.2	WBGene00017852	chrI	+	1	Outron	191	75_TAATTTCAAGAGAAAAAGGG 73_ATGGCGCAACTCATGAAACG 65_ACTCTCTTAACCATAAGCCA 65_AAGAAAAAAATAATAAAGAG 56_AAGAGAAAAAGGGCGGTCGT 52_ATAGTCAAATATAGGTAAAG 51_TATAGGTAAAGAGGCTTGCT 51_ATAGGTAAAGAGGCTTGCTT 49_AGCTAATTTCAAGAGAAAAA 40_AAGCTAATTTCAAGAGAAAA 39_TTTCTTAATTTTGCAGGTAA 38_ACCTGCAAAATTAAGAAATT 32_CGTGAAGAATAGTCAAATAT 26_GCCTAATTTCTTAATTTTGC	1	Outron	86	75_TAATTTCAAGAGAAAAAGGG 65_ACTCTCTTAACCATAAGCCA 65_AAGAAAAAAATAATAAAGAG 60_CGCTCTACTGAACTGACAGC 59_AAGGTACGCAGCCAAATCAC 56_AAGAGAAAAAGGGCGGTCGT 52_ATAGTCAAATATAGGTAAAG 51_TATAGGTAAAGAGGCTTGCT 51_ATAGGTAAAGAGGCTTGCTT 49_AGCTAATTTCAAGAGAAAAA 47_TCAGTTCAGTAGAGCGCATT 41_TGGCTGCGTACCTTGGCTTA 40_GGTGATTTGGCTGCGTACCT 40_AAGCTAATTTCAAGAGAAAA 34_TGAACTGACAGCCGGTGATT 33_TTTTTAGACAATTTTTTTTG 32_CGTGAAGAATAG…
F27C1.3	WBGene00017853	chrI	+	1	Exon	1225	85_GTACGCTCGAGGAATCACCA 70_ATAATGTACGAGTACGCTCG 66_ATCTTGCGAAGTCAATGACA 62_GAAAAAAACGAGTGAAAACA 57_CAAGGAACAACTGGACGAGA 55_TGATAAAACAACAGATGAAG 54_GGAAAGAAAGGCATTGGACT 54_GAGTGAAAACAAGGAAAGAA 54_AAACAAGGAAAGAAAGGCAT 52_AGGAAAGAAAGGCATTGGAC 50_TTGGACTGGGAGTGTGTGAT 49_AACGAAAACGTTTTCTTCCG 48_CAGATGAAGTGGTTATAAGT 48_ATTGGACTGGGAGTGTGTGA 47_AGATGAAGTGGTTATAAGTA 47_ACTGGGAGTGTGTGATGGGT 47_AAACGTTTTCGT…	1	Exon	58	66_AAAGAATCCAGAAAACAAGT 63_ATCCAGAAAACAAGTTGGCA 58_TATTCGACGTCGATGACACT 58_GTGTCATCGACGTCGAATAG 57_TCAGGATGCCGCCCAAGAAG 55_TTCTTTCTCCGCTTCTTGGG 55_AAAGAAGCTACTAAAAGCGA 51_AAGTGTCACTTTTTGAGCAT 49_TTTGAGCATCGGAGTCTTCG 49_CGAAGTATTTCAGCGAATAC 43_AGAGAAAGAAGATGCGAAAA 39_GCGAAGGAGTCAGCGAGAAA 31_GGATTCTTTCTCCGCTTCTT 24_AGCAGCTTCTTGTCGTTTCT 22_TGGATTCTTTCTCCGCTTCT 18_AGCCGTGCCAACTTGTTTTC 17_AATTAATTTTAA…
F27C1.4	WBGene00017854	chrI	+	1	Outron	303	64_TGTTGGTTAGAATGAGACGC 63_AGAAGATCAGTGAGCTAGCG 61_GCGCGCACACATCTAAGGGG 58_CGCGCACACATCTAAGGGGA 55_GGAAACCGAATGCTCCCAAA 54_TCTTTTTGTGTAGAGGTTGG 54_GAAACCGAATGCTCCCAAAC 52_TGGTGGGTGTTCATATAGAT 51_CTTTTTGTGTAGAGGTTGGT 50_CGCGCGCGCACACATCTAAG 49_TCATCTTTTTGTGTAGAGGT 49_GAATGCTCCCAAACGGGTGC 47_AAGAGAATACATATTTGGAT 46_TGATCTTCTTCAATTAATAC 46_CAGGTCATCTTTTTGTGTAG 45_ATATTATAGATTGTGTATGT 44_GCGCGCGCGCAC…	0	N/A	N/A	N/A
F27C1.6	WBGene00017855	chrI	-	1	Outron	226	66_AAAGTCTGGACAAAAGCTCA 64_ATTGAGCTCATCAAACCAGA 63_TGATGAGCTCAATTCTTCGG 62_TTCCCGTGTCAAGAAATACA 61_AGACTTTCCGATCTTGCTAA 61_ACAAGTCCTCCAAGAATCGA 60_ATCCTTGTATTTCTTGACAC 56_CATCCTTGTATTTCTTGACA 55_TTTGGGAAAAATTTAGATGG 55_GTCAAGCCATCGATTCTTGG 55_ACAGATTGAAAATCGGGATG 53_TCTGATGCCCTTAGCAAGAT 53_AATTTAGATGGCGGTGGCAA 52_TGAGCTCAATTCTTCGGCGG 50_TCCAAGAATCGATGGCTTGA 50_CAGACTTTCCGATCTTGCTA 47_GGAGGACTTGTT…	0	N/A	N/A	N/A
F27D4.1	WBGene00009187	chrI	+	1	Outron	1313	64_TATTAAAAAAGGTAATACGT 53_CAAGCCAGAAATTATCACTT 49_TTAAATTGTTTCTGACACAT 47_ATATCTTTGAAATATACAAA 46_CGAAGCGTTGAACCATGAAA 43_GTTAAAATGGCAAGAAGTCT 42_CAACGAGAACATCCATTTCA 41_TTGAAATATACAAAAGGTTA 40_GGGCATGAAAATATTAAAAA 39_TAAATTGTTTCTGACACATT 37_ACCCGAATTTGTTGTAGAAT 36_TACCCGAATTTGTTGTAGAA 31_TGGAGTTTATAAACTTTCTC 29_TCCCATTCTACAACAAATTC 26_ATCCCATTCTACAACAAATT 25_TAGTCCAAAGTGATAATTTC	1	Outron	1304	64_TATTAAAAAAGGTAATACGT 53_CAAGCCAGAAATTATCACTT 50_CTTGAAACGCGTCAGCAGAT 49_TTAAATTGTTTCTGACACAT 47_ATATCTTTGAAATATACAAA 46_CGAAGCGTTGAACCATGAAA 42_TTGAAACGCGTCAGCAGATC 42_CAACGAGAACATCCATTTCA 41_TTGAAATATACAAAAGGTTA 40_GGGCATGAAAATATTAAAAA 39_TAAATTGTTTCTGACACATT 37_ACCCGAATTTGTTGTAGAAT 36_TACCCGAATTTGTTGTAGAA 31_TGGAGTTTATAAACTTTCTC 29_TCCCATTCTACAACAAATTC 26_ATCCCATTCTACAACAAATT 25_TAGTCCAAAGTG…
F27D4.4	WBGene00009189	chrI	+	1	Outron	203	70_AGTGACAACAGGAATGTCGT 62_CAGTGACAACAGGAATGTCG 60_ATGCGCGAACGAGACATCAC 60_AAACGACTTACAGGCTGCGA 58_AGGTGATTCCTGAGAAATAG 57_GGTGATTCCTGAGAAATAGA 55_TAATGTTTGGCAGTGTTCAC 55_GAAAACCCAAACAATCTCAA 54_CTTCGAGTTCAATCGTTCGT 50_TGTTCACCGGAACAGTGATC 49_TTCGAGTTCAATCGTTCGTC 49_ATGTTTCAGACAGTGACAAC 44_TTACATTTTTCAGTAATGTT 44_CAATGGGCCCTCTATTTCTC 43_AAAACCCAAACAATCTCAAT 38_AGGGCCCATTGAGATTGTTT 37_GGTTTTCCGGAT…	1	Outron	203	70_AGTGACAACAGGAATGTCGT 62_CAGTGACAACAGGAATGTCG 60_ATGCGCGAACGAGACATCAC 60_AAACGACTTACAGGCTGCGA 58_AGGTGATTCCTGAGAAATAG 57_GGTGATTCCTGAGAAATAGA 55_TAATGTTTGGCAGTGTTCAC 55_GAAAACCCAAACAATCTCAA 54_CTTCGAGTTCAATCGTTCGT 50_TGTTCACCGGAACAGTGATC 49_TTCGAGTTCAATCGTTCGTC 49_ATGTTTCAGACAGTGACAAC 44_TTACATTTTTCAGTAATGTT 44_CAATGGGCCCTCTATTTCTC 43_AAAACCCAAACAATCTCAAT 38_AGGGCCCATTGAGATTGTTT 37_GGTTTTCCGGAT…
F27D4.6	WBGene00009190	chrI	+	1	Outron	186	58_CCTTTGTTTGAATAAAAATG 56_GATTTTTCAAAGTTGAAAAG 53_ATTTGAATTTCTCCAAATGA 42_GATTTTTGCCACAAAAAATA 42_CCCCATTTTTATTCAAACAA 41_ATAATTGAAAAACATTGAAA 38_ATCTGCAACCGTATTTTTTG 32_AATAATTGAAAAACATTGAA 30_TGCGGTAGCTCTCCGTCATT 28_CAAAGTTGAAAAGCGGAAAT 27_TCCTTTGTTTGAATAAAAAT 26_GTCCTTTGTTTGAATAAAAA 21_TTTTTCGGTTTTGGAAGTTT 21_TGATGACAATTTTTCGGTTT 21_CTTCTTTGATGACAATTTTT 16_ATCTCAGATAACATAGTTTT	1	Outron	69	59_TTTGCGTTGCGGTCGCGCTG 58_CCTTTGTTTGAATAAAAATG 57_ATACACCCTCATTTGCGTTG 53_ATTTGAATTTCTCCAAATGA 52_CGCGACCGCAACGCAAATGA 49_GCGCGACCGCAACGCAAATG 47_ATTTCCAAATATTATAAGAC 42_GATTTTTGCCACAAAAAATA 42_CCCCATTTTTATTCAAACAA 41_ATAATTGAAAAACATTGAAA 38_ATCTGCAACCGTATTTTTTG 32_AATAATTGAAAAACATTGAA 30_TGCGGTAGCTCTCCGTCATT 27_TCCTTTGTTTGAATAAAAAT 26_GTCCTTTGTTTGAATAAAAA 12_TTCTCCAGTCTTATAATATT
F27D4.7	WBGene00009191	chrI	-	1	Outron	68	68_GCGCAAGGAGAAAGTTATCG 62_AAAGTCCGAGCAAAAGCGCA 57_TTTGGAAATAAAATAAAAAG 57_CTAGGCCCTTGTTGCTTCGG 57_ACCATGCCGCCGAAGCAACA 52_GTTATCGAGGACAAGACGTT 52_CCATGCCGCCGAAGCAACAA 50_AAAAATGAAGAAGATTTGAT 49_GAGAAATGCGTCAATGAAAC 47_AATCGATAATAACTTCAAAA 46_TTTCTCCTTGCGCTTTTGCT 45_TTTTGCTCGGACTTTTTACT 41_CGAGAAATGCGTCAATGAAA 39_TTACTAGGCCCTTGTTGCTT 38_TTCAAAAAGGAGCTTAAAAC 32_CCCTTGTTGCTTCGGCGGCA 26_AAGAAGATTTGA…	1	Outron	68	68_GCGCAAGGAGAAAGTTATCG 62_AAAGTCCGAGCAAAAGCGCA 57_TTTGGAAATAAAATAAAAAG 57_CTAGGCCCTTGTTGCTTCGG 57_ACCATGCCGCCGAAGCAACA 52_GTTATCGAGGACAAGACGTT 52_CCATGCCGCCGAAGCAACAA 50_AAAAATGAAGAAGATTTGAT 49_GAGAAATGCGTCAATGAAAC 47_AATCGATAATAACTTCAAAA 46_TTTCTCCTTGCGCTTTTGCT 45_TTTTGCTCGGACTTTTTACT 41_CGAGAAATGCGTCAATGAAA 39_TTACTAGGCCCTTGTTGCTT 38_TTCAAAAAGGAGCTTAAAAC 32_CCCTTGTTGCTTCGGCGGCA 26_AAGAAGATTTGA…
F27D4.8	WBGene00077543	chrI	+	1	Outron	320	66_AGAATGGTTCGTGAACGTGT 61_AAACTCGATGAACAGTTGGC 60_TCGAAAACTCGATGAACAGT 57_TAGAATGGTTCGTGAACGTG 54_GGTTCGTGAACGTGTGGGAA 48_GCTCCAAAACCAGAAGAAAT 48_AATCCAGCAACACGATCTAT 42_TGAACAGTTGGCAGGTAGAA 42_CTATTGGAGATTCAAGGTTC 41_CACGATCTATTGGAGATTCA 38_TCTCCAATAGATCGTGTTGC 37_TTTCAGAGTGTTCAAAAAAC 33_GTTAATTTATTATTTGAAAA 32_TGAAATTGCTTCTACTGTTC 26_GCTCCGATTTCTTCTGGTTT 23_CATGAAGCTCCGATTTCTTC	0	N/A	N/A	N/A
F28B3.10	WBGene00017889	chrI	-	1	Outron	368	70_GCAATCGCATCAGCAGCCGT 69_GCCGTCGGATACATGTCAAG 69_ACCACTTGACATGTATCCGA 66_AGTGACGCATTTGTAATCGG 65_AATGTGATCCTGCCAAAGCT 64_TACATGTCAAGTGGTCAACT 64_CACGTCGCCAGTGATATCAC 57_GGTTGGAGCTGCATTAGGAC 56_ATTAGGACCGGTGATATCAC 55_TTTGTAATCGGAGGCTTGCA 52_GGTCAACTCGGTCTCGTCGT 50_GCAATGGTTGGAGCTGCATT 50_CGGAGGCTTGCACGGTGCAA 48_TGATCAAACCCAGCTTTGGC 48_CAATGTGATCCTGCCAAAGC 46_GATTTGATCAAACCCAGCTT 44_GGCTTGCACGGT…	0	N/A	N/A	N/A
F28B3.4	WBGene00017885	chrI	+	1	Exon	933	72_CACACACGGCTACAATAGCG 67_AGTATGGCAACCGAAGAGCG 65_CGTACACACATTCAAAGGGA 64_TTTAACTGGCCAGTCCACGA 64_ACATTCAAAGGGAAGGAAAG 64_AATTTGGTCCGGAAAAGGGG 63_GTACGGCAGGCTGTGGAGAG 63_CGAAGAGCGTGGTAGAGATG 62_GTTACTCGCCATTGCACACA 61_TATTGTAGCCGTGTGTGCAA 60_CACGATGGCGACGAAGCGAG 59_GTGGTAGAGATGCGGAGTGA 59_CATTCAAAGGGAAGGAAAGC 58_CTCTCGCTTCGTCGCCATCG 55_TGGTAGAGATGCGGAGTGAC 53_GGGACGTACACACATTCAAA 52_GCTACAATAGCG…	0	N/A	N/A	N/A
F28B3.5	WBGene00017886	chrI	+	1	Outron	112	67_TATTTGAGGATGATTAAGTG 49_TCAATTTCACTCTTTATCAT 48_GTTTCGTAAAAAAGTTTAGC 48_AGTTTCGTAAAAAAGTTTAG 41_TACTGAAAAATATGTATTTG 41_GCAGAGAAAACGACTGTTAT 27_AAGAAAATTTACGTTTTTGA 24_TTATTTAAAAAAATTTTAAT 20_GCGTCTCTTCATGAAATTTT 10_AATTTTGAAAATAGTTTTTC 09_AAATTTTGAAAATAGTTTTT	1	Outron	72	65_GAATTTGAAAATGAGTGTCT 49_TCAATTTCACTCTTTATCAT 48_GTTTCGTAAAAAAGTTTAGC 48_AGTTTCGTAAAAAAGTTTAG 41_GCAGAGAAAACGACTGTTAT 39_CTTCCATAACAGATTTTCAA 27_AAGAAAATTTACGTTTTTGA 24_TTATTTAAAAAAATTTTAAT 20_GCGTCTCTTCATGAAATTTT 10_AATTTTGAAAATAGTTTTTC 09_AAATTTTGAAAATAGTTTTT
F28B3.6	WBGene00017887	chrI	-	1	Outron	141	61_TACAGATGATTTGATAGTCG 61_GTTTGAGACCTTTAAATGCG 61_GATAATTAAGAAATAATGAG 61_ACGTTTGAGACCTTTAAATG 61_AACAAAGCTGACTCACTCAT 57_TATGTTGCAATCGATGGTGT 57_AACACCAGATGTTGTACAAG 51_CCAGCCGCTTGTACAACATC 51_CCAGATGTTGTACAAGCGGC 50_TGATAATTAAGAAATAATGA 50_TAAGAAATAATGAGGGGTAA 50_GTTGCAATCGATGGTGTTGG 50_CGTTTGAGACCTTTAAATGC 49_ATAATTTATGTTGCAATCGA 46_TTGATAATTAAGAAATAATG 46_TTAAGAAATAATGAGGGGTA 46_AACTGTGTGACT…	0	N/A	N/A	N/A
F28H1.2.1	WBGene00000779	chrI	+	1	Exon	38	72_GGTCTCGTCACGATTTACAC 67_GTGGCGAGAGGTGAAACGAA 66_GAGACTTCAAAGGCGCAAGA 66_CCCGAAGGAAGATGGCTCGG 64_GCGTCTGGAGTCTCTTGCGG 64_AAACAAGTGACTCAGACCAT 63_TGGTGTTTTGAAGTGGTGGG 63_AGGTGAAACGAACGGACCAA 60_GCTGACGTGGTGTTTTGAAG 60_AATATTGGAAGACAAGAACT 59_TGAGACTTCAAAGGCGCAAG 58_GGGGGAGAGATTTGCTGACG 57_TGCGTCTGGAGTCTCTTGCG 57_ACACCGGGGGAGCTTCCCGA 56_TTGAAGTGGTGGGTGGCGAG 56_TCCCGAAGGAAGATGGCTCG 55_CGTCTGACCTGA…	1	Exon	38	72_GGTCTCGTCACGATTTACAC 67_GTGGCGAGAGGTGAAACGAA 66_GAGACTTCAAAGGCGCAAGA 66_CCCGAAGGAAGATGGCTCGG 64_GCGTCTGGAGTCTCTTGCGG 64_AAACAAGTGACTCAGACCAT 63_TGGTGTTTTGAAGTGGTGGG 63_AGGTGAAACGAACGGACCAA 60_GCTGACGTGGTGTTTTGAAG 60_AATATTGGAAGACAAGAACT 59_TGAGACTTCAAAGGCGCAAG 58_GGGGGAGAGATTTGCTGACG 57_TGCGTCTGGAGTCTCTTGCG 57_ACACCGGGGGAGCTTCCCGA 56_TTGAAGTGGTGGGTGGCGAG 56_TCCCGAAGGAAGATGGCTCG 55_CGTCTGACCTGA…
F28H1.4	WBGene00017909	chrI	-	1	Exon	62	70_GGAAGATTAATATACAACGA 67_AATATTTGGAGAGTTTTTCG 56_TTTGTAGAAATTGAAAACCC 55_TTAAATTTGGCGCGCAAGTG 51_ATTTTATAAAAAATTGTCAA 49_GGGATACGTCGTTGATTGGT 44_AGAATTTTGAGATTTTTTCT 44_AATCTCAAAATTCTTTTACT 41_TACTGGGATACGTCGTTGAT 41_GAAACAATAATATAAAAAAT 37_TTTTTGTTCGCCTGGAAAAA 37_TTGTCAAAGGTAATTTTCTC 37_GTTTTTCGTTTTTGTTCGCC 31_GAAAAATTAAAAAAAATATT 29_TTTTCGCTCACCTTTTTTCC 28_GGTTTTGAAAAGTTTAAATT 25_AAATCTCAAAAT…	0	N/A	N/A	N/A
F28H1.5	WBGene00017910	chrI	-	1	Exon	499	74_CTTCGTGGTGAGACCCATCG 74_CTTCGTGGTGAGACCCATCG 74_CTTCGTGGTGAGACCCATCG 70_CACGAAGGGTCTCACCACGA 68_CATCGTGGTGAGACCCTTCG 68_CATCGTGGTGAGACCCTTCG 67_CACGATGGGTCTCACCACGA 67_CACGATGGGTCTCACCACGA 67_CACGATGGGTCTCACCACGA 67_ACGATGGGTCTCACCACGAA 67_ACGATGGGTCTCACCACGAA 66_CACGAAGGGTCTCACCACGA 66_CACGAAGGGTCTCACCACGA 66_ACGATGGGTCTCACCACGAA 65_TGGATGGAAAGATATCGAGA 63_GTGGATGGAAAGATATCGAG 63_ACGAAGGGTCTC…	0	N/A	N/A	N/A
F29C6.1	WBGene00009243	chrI	+	1	Outron	2045	70_AAATAAATGAAAATTATGTG 68_CAAATTTAAAAATTAAACAC 63_GAAGATCGAACATCGAGATG 58_ATCTATTCACAATTGTCTCG 55_TTATGAAAATGGTTTTCTTG 55_GGCTGCTGAGCAGCTACATG 54_ACATGTAAAACATTATTGAC 50_AATGGTTTTCTTGGGGTGAT 49_AGCAGCTACATGTGGTTTCG 49_AATTAAATAACCGGTTTTTG 48_CCTAAATAAATGCGATCTCA 47_ATTTGTCGTTGAAATTATCA 45_TGTCTCGTGGCCCCAAAAAC 44_GTAAAAGGATCTAGAGAGTT 41_AAATGGTTTTCTTGGGGTGA 38_TTACGTGAGAATTATGAAAA 37_GTTATCAACAAT…	0	N/A	N/A	N/A
F29D10.1	WBGene00009250	chrI	+	1	Exon	2480	69_TCCTGCAACAAATGTTCCAG 66_CATAGCTTCTTGATTCACCG 62_ACATTTGTTGCAGGAACTCG 59_AGTTCTACAAGGAAAGTCTA 56_TATCGTCTTCGTGGCAACCT 55_AAGACGATAATAAGCTCTGA 53_CTTTTTCAGCAAGTTCTACA 52_GAACATTTGTTGCAGGAACT 52_AAGTTCTACAAGGAAAGTCT 51_AGAGCTTATTATCGTCTTCG 50_AGTCAATAATTTGCTTTCAA 47_GGAGAGTTATGCTTTCAAAC 47_ACATTATTGATGAGTTCCTC 47_AACATTTGTTGCAGGAACTC 46_ATCAGAGAACTCCAAAGAAC 45_GAATCAAGAAGCTATGTTCT 43_CAGCTGGACAAG…	0	N/A	N/A	N/A
F29D10.2	WBGene00009251	chrI	+	0	N/A	N/A	N/A	1	Exon	21	65_GTGAAAGCTCGTGAATCTCG 64_TTTCCATGACGCGACTTGCG 64_TGAATCTCGTGGAAAAATGG 62_TATATGATCCATAACACCCA 58_AACTAAGACACTTTGAAGCA 57_TGGAAAAATGGAGGATGTTG 56_TATCCGCGCAAGTCGCGTCA 55_TTATCATCCATCGCATCCAT 52_CATAACACCCATGGATGCGA 49_GATATTTCTAATGTTGATAC 43_TTTATCATCCATCGCATCCA 43_ATGCTTAAGTTTTGAAATGA 41_CTCTCATTTGACACTTTTGC 41_AAGTATTTTTCTTTCGACTC 40_TCGTGAATCTCGTGGAAAAA 33_CGCGGATAGATCACAAAAAA 30_CATCGCATCCAT…
F29D10.3	WBGene00009252	chrI	-	1	Exon	415	60_TTTCAGATGCTTCTGGATGG 59_GGAAACTCTCCAGCTGGACG 58_GATGCTTCTGGATGGTGGCA 58_CCTGCGCGAATTCCAGTGAT 57_GGATAGACAGCAATAACGAC 57_GAAATTGAACTCATGAACAA 57_CGAGGACCTCCGCCAGCGCG 56_TGATTTCAGATGCTTCTGGA 56_GGTTTTGGTCCACGCGCTGG 54_ACCTGCGCGAATTCCAGTGA 54_AACATGAATCTATCTGGAAA 53_GGAAACGGAAACTCTCCAGC 52_GATGAGCTCAGCTTTGAAGC 50_TTAAGCTTTGGCTTTGCTGG 49_CCCATCACTGGAATTCGCGC 48_TTTGGTCCACGCGCTGGCGG 46_ATAACGACAGGA…	0	N/A	N/A	N/A
F30A10.12	WBGene00009269	chrI	+	1	Exon	814	66_TATAGGGAAAGTGGGAGCGG 64_CCAAATCAACAATTTATGCG 64_CATGGGCTCAGCTAATAATG 63_TGTTGGGAACATATACAACA 59_GTTGGGAACATATACAACAT 58_TGCGACAACGAGTCGAGAGA 58_GATGTCGTTATAGGGAAAGT 58_CGTTATAGGGAAAGTGGGAG 56_TGATGTCGTTATAGGGAAAG 55_ATACTTGATGGATGAAGTTG 52_GTAAACTTTGATAAGAATCT 51_GTCTTGTCGAAAACCGATCC 50_GGCTCAGCTAATAATGCGGC 49_TTTCTCGTTTCATCAGCGCC 49_TTGAATGATGATGCTTCTAT 47_TGATTTGGATACATACTTGA 47_TCTATCGGTGTT…	1	Exon	64	73_ACATTTTGAAATATTCTACG 69_GCTGTTATGAGGGTCGAAGG 69_AAAAGCTTTCAAAAATCGAG 67_AAAGCTTTCAAAAATCGAGG 64_GTTTTCTACAGAAGGGACGC 63_GTTTTCTACAAAAGGGACGC 61_GAAAAAGCTTTCAAAAATCG 60_GGCTTCTGTTTTCTACAGAA 59_AAAAAGCTTTCAAAAATCGA 58_AGGGCTGTTATGAGGGTCGA 56_TTGCATAATGTACAACTGGT 54_GGGCTTCTGTTTTCTACAGA 52_TTGAAATAGGATTAAACTGA 52_GTTACTTCGATTTGATATTG 51_TGAAATAGGATTAAACTGAT 49_TTTAATCCTATTTCAATTTG 49_CAACTGGTAGGG…
F30A10.13	WBGene00044680	chrI	-	1	Outron	312	65_GAAAAGTGACAATATTCCAA 65_AGAAGTTCAAAGAGACATGT 54_ATCAAAACAAAGTCAACTCT 54_ACCTTGCAATTAGCGAAGAT 53_GGATTCAGACCAATTGAAGT 51_TCCGATCTTCGCTAATTGCA 45_CCAATCAAGACTTATGCTTA 43_AAGAAATCCAAAATTACCTT 36_CAATCAAGACTTATGCTTAC 34_CCGTAAGCATAAGTCTTGAT 34_CATGCAAGTCCAACTTCAAT 33_CCAAAAGTTATCTCATTTGA 27_CTATCTAATTCGGCTTCTTC 25_GTCAAGAAGTCTATCTAATT 24_CCATCAAATGAGATAACTTT 21_TCTATCTAATTCGGCTTCTT 20_CAATATTCCAAA…	0	N/A	N/A	N/A
F30A10.14	WBGene00045473	chrI	+	1	Exon	787	69_TTGAAACGAGAGTATTCATG 61_TAAATCTGAAAGAATTGGCA 59_AAAATATTTATGCAAGTAAG 51_AATACTTTAACTTGGAGCGT 48_TTTACAAAAAGTCAATATCT 45_GGCACGGCAAATTAGGTTGA 43_GCCAAATTATCAAAAAAGTT 42_ACTAAAAACAAAAATTTGAT 42_AAATTTAAAATACTTTAACT 36_TTTTGTAAATCTGAAAGAAT 30_AAGAATTGGCACGGCAAATT 28_ATTTAGAGCTTTTAAGTATT 06_TCCTAACTTTTTTGATAATT	1	Exon	26	66_ATTATATAAGTAAAATGATG 63_ATTGATAATCAAAATCTTCG 54_AATTCTGTAAACACCTAATG 48_ATTATCAATTCGAAACGTGT 45_CACAAAATGCTCAAGAAGTA 41_TATTTTGTAAAGTATTCTAA 39_GAATTGATAATCAAAATCTT 39_CTTACTTCTTGAGCATTTTG 36_TACTTATATAATTTTTTGAA 34_GGGGTTTCGGGCTTCCAAAT 33_AATTTGAAAATTTCCACATT 32_TAAGGCTTCAAACGCCTATT 27_AATCAAAATCTTCGGGGTTT 26_AATTGATAATCAAAATCTTC 22_AATAAATATAATGCTTAATT 19_ATCAAAATCTTCGGGGTTTC 18_AATTAAGCATTA…
F30A10.2	WBGene00009261	chrI	-	1	Exon	165	69_TTTCGTACATGCAATCTGTG 63_ATTAGAAGAGCAGGCATGTG 62_TTTCGTCAGAACAGGATGGG 62_GATCTTAATAATGTAATGCA 60_AGAACAGGATGGGTGGATTG 58_TTCATTTCGTCAGAACAGGA 58_TGCGACAACGAGTCGAGAGA 57_TACTATTCTTCAATTTTCAG 53_ATTGGCAACATTAGAAGAGC 52_TGAAGAATAGTAGTGTTGAA 52_GTAAACTTTGATAAGAATCT 52_AAGGGACATATACATATCAT 50_TCATTTCGTCAGAACAGGAT 47_GACTCGTTGTCGCAATCTCT 45_GCGGCAATATATGAACAAAA 44_TTGAAGAATAGTAGTGTTGA 39_CTGACGAAATGA…	1	Exon	118	69_TTTCGTACATGCAATCTGTG 62_TTTCGTCAGAACAGGATGGG 60_AGAACAGGATGGGTGGATTG 58_TTCATTTCGTCAGAACAGGA 58_TGCGACAACGAGTCGAGAGA 57_TACTATTCTTCAATTTTCAG 53_ATTGGCAACATTAGAAGAGC 52_TGAAGAATAGTAGTGTTGAA 52_GTAAACTTTGATAAGAATCT 52_AAGGGACATATACATATCAT 51_GTCTTGTCGAAAACCGATCC 50_TCATTTCGTCAGAACAGGAT 49_TTTCTCGTTTCATCAGCGCC 47_GACTCGTTGTCGCAATCTCT 45_GCGGCAATATATGAACAAAA 44_TTGAAGAATAGTAGTGTTGA 44_CGTTTCATCAGC…
F30A10.3	WBGene00009262	chrI	-	1	Outron	506	51_GAAAAATTCAGAGAATAGAC 37_ATATTGACATATCATCTTAA 35_CGTATTTTCGACTGAAAACT 35_CAAGTTTTCAGTCGAAAATA 24_CTCGCTTCGCAAAAAGTTTA 15_GTTAAAAAAAAATATTTTTA 06_TTGTTTCATCTTCATTTTTC	0	N/A	N/A	N/A
F30A10.4	WBGene00009263	chrI	+	1	Exon	600	58_TTACTTTTTAATTTTCGATG 52_TTAATGGATACCAATACATC 51_GTTAATGGATACCAATACAT 51_GGTATCCATTAACATTGCAC 50_TTTACTTTTTAATTTTCGAT 50_CTTTACTTTTTAATTTTCGA 50_CATCGAAAATTAAAAAGTAA 43_TTAGGTATAACATGTTCAAA 40_TTTTAAGTGATTTCAGATAT 40_TTCAAACTAACCCGATGTAT 39_AAACTCCGAATTATTAGATT 36_AGAATCCTGTGCAATGTTAA 31_TTATACCTAATCTAATAATT	0	N/A	N/A
F30A10.9	WBGene00009266	chrI	-	1	Outron	83	74_AATACAGTTTCGAAACCGTG 73_TTGAGACCCGAAGAACTCTG 73_AATACAGTTTCAAAACCGTG 68_TACACGGAGCACCAACTCTG 66_TCTGGGGATGTCCAATTGGG 64_AATGGGCGTATTGCAAGCCA 64_AATGGGCGTATTGCAAGCCA 63_TGGCCCCGCCCACAGAACCG 63_TGGCCCCGCCCACAGAACCG 59_CCATTTCTGCAACTGCCGCA 59_CCATTTCTGCAACTGCCGCA 59_AATTGGGGGGATTACCAACT 58_GTCAGATTAAATGCATTGAC 58_CTCTGGGGATGTCCAATTGG 57_TTGGGGGGATTACCAACTCG 57_TTGGGGGGATTACCAACTCG 57_ACTCTGGGGATG…	1	Outron	83	74_AATACAGTTTCGAAACCGTG 73_TTGAGACCCGAAGAACTCTG 73_AATACAGTTTCAAAACCGTG 68_TACACGGAGCACCAACTCTG 66_TCTGGGGATGTCCAATTGGG 64_AATGGGCGTATTGCAAGCCA 64_AATGGGCGTATTGCAAGCCA 63_TGGCCCCGCCCACAGAACCG 63_TGGCCCCGCCCACAGAACCG 59_CCATTTCTGCAACTGCCGCA 59_CCATTTCTGCAACTGCCGCA 59_AATTGGGGGGATTACCAACT 58_GTCAGATTAAATGCATTGAC 58_CTCTGGGGATGTCCAATTGG 57_TTGGGGGGATTACCAACTCG 57_TTGGGGGGATTACCAACTCG 57_ACTCTGGGGATG…
F30F8.1	WBGene00009270	chrI	-	1	Exon	80	55_AAAATTGGTGAGAAGATGAA 49_GCACGCGCTAGTCATTTGTT 44_TTTCAACAACAAATAAGAAA 42_TTTGTTGTTGAAATATATGA 40_TAAACTTTGCGCGTCGAATC 40_AAAGTTTATAATGGGAAATT 34_AAGTCGATAAGTTGTAAAAT 32_TCGACGCGCAAAGTTTATAA 29_CGACGCGCAAAGTTTATAAT	1	Exon	67	55_AAAATTGGTGAGAAGATGAA 49_GCACGCGCTAGTCATTTGTT 44_TTTCAACAACAAATAAGAAA 44_GTTGAAATATATGAAGGTTA 42_TTTGTTGTTGAAATATATGA 40_TAAACTTTGCGCGTCGAATC 40_AAAGTTTATAATGGGAAATT 34_AAGTCGATAAGTTGTAAAAT 32_TCGACGCGCAAAGTTTATAA 29_CGACGCGCAAAGTTTATAAT
F30F8.10	WBGene00009277	chrI	+	1	Outron	704	70_TATTGGAAAGAAAAACGACT 70_CGGAAATGCGAGATTCATTG 65_TCGGGACGCTGAAAATGTGA 63_TCTCGGCAAATTATTGCTCG 58_TTCGGGACGCTGAAAATGTG 57_TTAAAGTGAACTACGGCTAG 54_TGCGTAGAGATAGACGTTGT 54_CAAATTCAGTGAGTATCTCT 53_AAGAATTTTAAAGTGAACTA 41_GCGTAGAGATAGACGTTGTT 40_ATAGACGTTGTTGGGCATTC 39_GATAGACGTTGTTGGGCATT 37_TACATTCGTAAGATTGATAT	0	N/A	N/A	N/A
F30F8.3	WBGene00009272	chrI	+	1	Outron	111	53_CTTATTTTGACAAAAATCAA 49_GCACGCGCTAGTCATTTGTT 46_AAGGGAATTTTCACAAAAGT 44_TTTCAACAACAAATAAGAAA 44_GTTGAAATATATGAAGGTTA 42_TTTGTTGTTGAAATATATGA 42_CCTTATTTTGACAAAAATCA 40_TAAACTTTGCGCGTCGAATC 40_AAAGTTTATAATGGGAAATT 32_TCGACGCGCAAAGTTTATAA 29_CGACGCGCAAAGTTTATAAT 28_CCTTGATTTTTGTCAAAATA 21_CAAAAGTAGGAAAAGTATTT	1	Outron	111	53_CTTATTTTGACAAAAATCAA 49_GCACGCGCTAGTCATTTGTT 46_AAGGGAATTTTCACAAAAGT 44_TTTCAACAACAAATAAGAAA 44_GTTGAAATATATGAAGGTTA 42_TTTGTTGTTGAAATATATGA 42_CCTTATTTTGACAAAAATCA 40_TAAACTTTGCGCGTCGAATC 40_AAAGTTTATAATGGGAAATT 32_TCGACGCGCAAAGTTTATAA 29_CGACGCGCAAAGTTTATAAT 28_CCTTGATTTTTGTCAAAATA 21_CAAAAGTAGGAAAAGTATTT
F30F8.5	WBGene00009274	chrI	-	0	N/A	N/A	N/A	1	Exon	21	65_CGAATGCATATAAAATTCAG 64_GAATGCATATAAAATTCAGA 60_AAAAACGTAAAGTAAAACTA 57_GAAGCCCAAGCGAGACGCAG 54_AAAAAACGTAAAGTAAAACT 53_AGGCGAACACGCTCCGTGTA 52_CCAGTCTATCGATCCTTACA 46_GTGTGTGAAATCGTCATTCT 43_CCGTGTAAGGATCGATAGAC 42_CATTTCTATGTATCTGATAA 42_AAAACGGCTGAATTCAAAAT 41_TTCGCCTCTGCGTCTCGCTT 35_GTTCGCCTCTGCGTCTCGCT 34_TAAAACGGCTGAATTCAAAA 33_CTTGGGCTTCAACTGCTTCT 30_TTAGATATTAAAAATTAAAA
F30F8.9	WBGene00009276	chrI	+	1	Outron	277	63_ATGCAAAAATTAGAGAATTG 63_AACAATTTTAGATGGCAATG 62_ATCAACAGTAGCACGTCTGT 60_AATTTTAGATGGCAATGAGG 57_CCACAAGAAAAGGAAGCAAA 56_TACTGTTGATGCGAATGAGA 56_TACTAGAGACGCGTGACTTG 55_TTACTAGAGACGCGTGACTT 54_CACGCTTTACGAACTTGATG 49_ATTGAGGATGCTCGAAAAGA 47_CCGTTTGCTTCCTTTTCTTG 44_TTTACTAGAGACGCGTGACT 42_TTATTTGTAACAATTTTAGA 38_TGTACAAAATCCACAAGAAA 36_ATGAACGTAAGTCGAGTTTA	0	N/A	N/A
F31C3.2	WBGene00009284	chrI	+	1	Outron	368	60_TTGAAGTTTGCGCTACACAC 51_ATTGTTTTTAGGATTGTGGC 47_ACAAATTGTTTTTAGGATTG 45_CACACAGGCAGAACTATTAC 45_CAAAAAACACGAAAAATTAG 34_ACACACAGGCAGAACTATTA 33_TTTGATGAAAACTATAAAAA 32_TGCGCAATACGCTATTAATA 17_TTTCGAAACAAATTGTTTTT	1	Outron	357	60_TTGAAGTTTGCGCTACACAC 51_ATTGTTTTTAGGATTGTGGC 47_ACAAATTGTTTTTAGGATTG 45_CACACAGGCAGAACTATTAC 45_CAAAAAACACGAAAAATTAG 44_AAACGAGACTCCGAAATAAC 38_AAAACGAGACTCCGAAATAA 34_ACACACAGGCAGAACTATTA 33_TTTGATGAAAACTATAAAAA 32_TGCGCAATACGCTATTAATA 28_TTATTTCGGAGTCTCGTTTT 17_TTTCGAAACAAATTGTTTTT
F31C3.3	WBGene00009285	chrI	-	0	N/A	N/A	N/A	1	Exon	4	65_TTAATATTTGACATTCCCGA 63_ATGTGTGATAGCGAAAAGAT 62_GGAAAATGAATGAAATACAC 55_AATGGGAGCTTTAAAGCCGT 54_ATGGGAGCTTTAAAGCCGTC 50_TCTATGGCGAGCTGGAACCC 48_TACACAGGTCTATGGCGAGC 47_TTTCTTGTACTTTCTCATCC 47_GAATGTCAAATATTAAGTAA 45_GTGGGTTTGGTACAACAAAT 45_CTCTGTGAGTCTTAGGATTG 44_AATGTGTGATAGCGAAAAGA 42_GAATGAAATACACAGGTCTA 42_ACATGAGCTCTGTGAGTCTT 41_TTCTTGTACTTTCTCATCCC 38_GTCTATGGCGAGCTGGAACC 37_TCTGTGAGTCTT…
F31C3.4	WBGene00009286	chrI	-	1	Outron	165	69_GTAAGGCCTCAATATCGGAG 64_GTGTAAGGCCTCAATATCGG 64_ACTTTCCCATCAGAAGTGTA 63_TGTAAGGCCTCAATATCGGA 59_GAACGCGAGAATATCGGGCG 58_CAATTGCACGTGCGAGAGAG 53_TGAGGCCTTACACTTCTGAT 45_TTGAGGCCTTACACTTCTGA 44_CTAAAACCCCTCCGATATTG 43_GAAGTGTAAGGCCTCAATAT 40_ACTAAGAACGCGAGAATATC 38_AACTAAGAACGCGAGAATAT 35_AAAAAAAAACGCTATAAAAA 34_TTTCACAAATCTGAGTTCTA 29_ACGTTAATAGTTACAAATTT	1	Outron	165	69_GTAAGGCCTCAATATCGGAG 64_GTGTAAGGCCTCAATATCGG 64_ACTTTCCCATCAGAAGTGTA 63_TGTAAGGCCTCAATATCGGA 59_GAACGCGAGAATATCGGGCG 58_CAATTGCACGTGCGAGAGAG 53_TGAGGCCTTACACTTCTGAT 45_TTGAGGCCTTACACTTCTGA 44_CTAAAACCCCTCCGATATTG 43_GAAGTGTAAGGCCTCAATAT 40_ACTAAGAACGCGAGAATATC 38_AACTAAGAACGCGAGAATAT 35_AAAAAAAAACGCTATAAAAA 34_TTTCACAAATCTGAGTTCTA 29_ACGTTAATAGTTACAAATTT
F31C3.5	WBGene00009287	chrI	+	1	Outron	73	59_GAACGCGAGAATATCGGGCG 58_CAATTGCACGTGCGAGAGAG 57_CGAGCGTTCATGTCTCGAAA 46_GCGATTTATTGATTTTCTCT 41_GATTTGCTCAAACACTTCTC 40_ACTAAGAACGCGAGAATATC 38_AACTAAGAACGCGAGAATAT 35_AAAAAAAAACGCTATAAAAA 34_TTTCACAAATCTGAGTTCTA 29_ACGTTAATAGTTACAAATTT	1	Outron	73	59_GAACGCGAGAATATCGGGCG 58_CAATTGCACGTGCGAGAGAG 57_CGAGCGTTCATGTCTCGAAA 46_GCGATTTATTGATTTTCTCT 41_GATTTGCTCAAACACTTCTC 40_ACTAAGAACGCGAGAATATC 38_AACTAAGAACGCGAGAATAT 35_AAAAAAAAACGCTATAAAAA 34_TTTCACAAATCTGAGTTCTA 29_ACGTTAATAGTTACAAATTT
F31C3.6	WBGene00009288	chrI	-	1	Exon	128	71_CGAACAGTGCGTGTCCCCAG 71_CAAGAAGAAGGAGAAGACGA 69_GACCTCTAAGTTTTCCCCTG 65_GACACACATACAGGAGACAC 62_ACACACCGAGACACACATAC 61_CGACCTCTAAGTTTTCCCCT 60_AGACACACATACAGGAGACA 59_CAGCAGAGTTTAACTATGCA 58_TGTCTCCTGTATGTGTGTCT 56_GTCCCCAGGGGAAAACTTAG 55_CAATCCAATGAACAAGAAGA 55_ACGACCTCTAAGTTTTCCCC 55_ACGAACAGTGCGTGTCCCCA 52_AACTATGTACATTGAAGACT 50_GAAATGCAGTATTTTTTGGT 48_AACGAACAGTGCGTGTCCCC 45_ACTAGCTATCAT…	0	N/A	N/A	N/A
F32A7.4	WBGene00009305	chrI	+	1	Exon	28	68_CTCAGCCAGTGTACTCCCCG 68_ACTGTAAAATACTTCCCTCG 67_ACTTCCCTCGGGGAGTACAC 65_TCAGCCAGTGTACTCCCCGA 63_CCAAAAACCAAGCATTTCAG 60_AAACTGTAAAATACTTCCCT 51_GAATGATCCGCTGAAATGCT 48_TCATTTTTTATTCTGAAATG 46_AACTGTAAAATACTTCCCTC 43_TTTTAACGCTAAAAGCATAT 43_CGATTTCAATTGAATTGAGA 23_CCGCTGAAATGCTTGGTTTT	1	Exon	23	68_CTCAGCCAGTGTACTCCCCG 68_ACTGTAAAATACTTCCCTCG 67_ACTTCCCTCGGGGAGTACAC 65_TCAGCCAGTGTACTCCCCGA 63_CCAAAAACCAAGCATTTCAG 60_AAACTGTAAAATACTTCCCT 51_GAATGATCCGCTGAAATGCT 48_TCATTTTTTATTCTGAAATG 46_AACTGTAAAATACTTCCCTC 43_TTTTAACGCTAAAAGCATAT 43_CGATTTCAATTGAATTGAGA 23_CCGCTGAAATGCTTGGTTTT
F32A7.5	WBGene00009306	chrI	+	1	Outron	602	75_CGATGTCTCTAGACCCTCTG 73_CTAGACCCTCTGCGGCACAG 72_ATTGCGTAGAGTTGAAACCA 70_TGTGTGAGAGCGAAAATGAG 68_CTAGTGAGCGAGGAAGAGAG 68_AGAGACACGAAAAAAGAACG 67_AGACACGAAAAAAGAACGCG 65_GTGTGAGAGCGAAAATGAGT 61_GAGACACGAAAAAAGAACGC 61_GAAACGCAGACACATTGAGC 58_GTCTCTACGCCTAGTGAGCG 58_CAGGGACATATGGTTTTGAC 54_AGCAGCCGCTGTGCCGCAGA 53_TTGACCGGAATAATTACAGC 51_TATTGCGTAGAGTTGAAACC 50_CGGTCAAAACCATATGTCCC 48_GAGTTGAAACCA…	0	N/A	N/A	N/A
F32A7.8	WBGene00044245	chrI	+	1	Exon	255	76_ATCACACGTTAAGACCCGAG 67_ATATCACACGTTAAGACCCG 66_TATCACACGTTAAGACCCGA 63_AAACTATCATGACCACTACC 60_AACGCAATTAGTCCTGGTAG 58_AAGTTCAGAGCCCTGCAAGT 57_AACCATGTTTCCAACTTGCA 52_AGCCCTGCAAGTTGGAAACA 52_AGATAGAACGCAATTAGTCC 49_AATTTGGATGAAGAATTAGT 48_ATTAAGCCGAGATCAGAATT 47_ATGGTTCCCAATTCTGATCT 40_GGGCTCTGAACTTCAGGTTC 39_GACGAACTATTCTTTAGTCT 36_TGATATGTTTAATTAAAATT 35_AATTAAGCCGAGATCAGAAT 33_GAACCATGTTTC…	0	N/A	N/A	N/A
F32B4.1	WBGene00009312	chrI	+	1	Exon	385	75_TCAACAGCGAAGATGCCCGG 70_AAAACATAAAAATCAACCCA 67_TGGGAATTTTGAGAGAACGG 66_TTGAACGGGCGCTTTCACCG 65_GTGGGTAAGAGAGATGCCCT 64_ACTCATCGAATCCTGCGCCG 61_GAAGATGCCCGGTGGCGCAG 60_CTCATCGAATCCTGCGCCGA 59_GCGCTTTCACCGTGGCGCAG 59_CAACCCAGGGTTTGAAACTG 59_ATCCTTTACCCACTGCGCCA 58_TTGGGAATTTTGAGAGAACG 58_AGGCCACAGTTTCAAACCCT 58_ACAAGTTCGACTCCCAGAAG 58_AAAAACATAAAAATCAACCC 56_TTCCCAACCTATGGCGCAGA 56_ACTGTGGCCTTC…	0	N/A	N/A	N/A
F32B4.2	WBGene00009313	chrI	-	1	Exon	2860	73_TGGCTCGGGATTCCTTCCGG 70_GGTCATCAGCATGAATCCAG 67_AAACTCCGAACCGAATGTCG 64_CTCGATTTGCGAGTTCCTGG 63_ATGGTCCGACTCTGTTCCAG 62_GATTCTTATGAGCCGCCGGA 61_AGTTTGATCTTTAAAAATGG 60_AGTAGAGAAAATGTTCCCAA 58_ATGAATCCAGTGGTTCGACC 57_GGAGCCCGCTGGAACAGAGT 57_ATTCGGTTCGGAGTTTTCGA 56_ACTCGATTCTTATGAGCCGC 55_TGGTCCGACTCTGTTCCAGC 54_AGGGTGTGAAGACAAGCAAT 52_GCTCAAAAATTCAAATTCAC 51_GTTTGATCTTTAAAAATGGC 51_GGCGGGAAAATA…	0	N/A	N/A	N/A
F32B4.4	WBGene00009314	chrI	+	1	Outron	1240	57_TTTGCCGGAAATTTCAACTC 55_TTGCCGGATTTGAAAATGCT 55_CCGACAAATCGGCAAACTGC 54_CAATTTGCCGATTTACCGAT 52_AAATCGGCAAATTGCCGGAT 49_TTGCCGGAAATTGTCCAATC 47_TTTGAAAATGCTCGGCCTAT 45_TTGCCGATTTGTCCATTTGC 45_AAATAGAATTTCCGACAAAT 44_AGTTGAAATTTCCGGCAAAT 42_TTTCCGGCAAATGGACAAAT 41_ATTGGACAATTTCCGGCAAA 41_AGGCCGAGCATTTTCAAATC 39_TTTGGCAATTGTCGAATTGC 39_AATTGAAATTTCCGGAAAAT 38_TTTGGCATTTGCCGATTTGC 38_TTTCAAAATTTC…	0	N/A	N/A	N/A
F32B4.5	WBGene00009315	chrI	-	1	Exon	1851	70_AAGAAATCGGATGAGCAAGA 67_CGGTGAGGACGAGTTTGAGG 65_TCATTTTGCTCCAAATTGTG 65_GGAAACTGAGGAGAAAGTTG 63_TGAGGAGGATGATTCATCGT 63_ACAAGAATCGGAGCCGCTAG 62_CTATGAAGAGGATTTGCTCG 62_ATCGGATGAGCAAGACGGTG 61_AGAATCGGAGCCGCTAGCGG 59_GCCAATTTCTATGGAAACTG 54_TGCTCAATGGGCTCATCCAG 54_TCCACTTTCTCCTCCGCTAG 53_GCCGCTAGCGGAGGAGAAAG 53_GATTGTTTTGGACTATGAAG 52_GGATTTGCTCGAGGATCCAC 51_GGCTCCGATTCTTGTAGAGT 48_GGATGAGCCCAT…	0	N/A	N/A	N/A
F32B5.2	WBGene00017976	chrI	+	1	Outron	161	74_TCAATTAGGAGTCGAAACAG 71_CATCAGTGAGAAGATACGCG 69_TCCATCAGTGAGAAGATACG 67_TATTGGGTGAAATGTTGCGG 67_ATCAGTGAGAAGATACGCGG 65_GGCGAAAAAGTTGCGCAACG 64_AAGAGGTTTGACGTCACAAG 62_GGTGAAATGTTGCGGCGGCG 61_CCATCAGTGAGAAGATACGC 60_TCGACTCCTAATTGACGTTG 57_GGTTATTGGGTGAAATGTTG 56_GAAACAGGGGAGATGGTATG 55_AGGAGTCGAAACAGGGGAGA 54_GTCAATTAGGAGTCGAAACA 53_TTTGACGTCACAAGTGGCCT 53_TCGCAGCTTCTCCTGGCCGA 53_TAACCGAATTAC…	0	N/A	N/A	N/A
F32B5.4	WBGene00017978	chrI	+	1	Exon	2589	70_GACTGAAGACTTCGACTCGG 69_GTCGACTGACACAAGATGGG 67_CGAGACTGAAGACTTCGACT 66_AAATCGCACAAAGTGCAAGA 62_TGGGACTGGAGAGACGCTAA 62_AGTGTCGACTGACACAAGAT 59_CCGCAATCGCTATAACCTGA 58_CAAAAGTTCGCATCTCTCGC 57_CGCAATCGCTATAACCTGAA 57_CAGTCGACACTCTTCTGCTC 57_ATTTGTAAGCTTGATAACTC 55_GAGTGTCGACTGACACAAGA 54_CCTTCAGGTTATAGCGATTG 51_GGAGGATCTGCCAAAAACTT 50_AGCTTCTTCGGCTTATGGCA 49_CAGGTTATAGCGATTGCGGT 48_CTTCGGCTTATG…	1	Exon	32	70_ATATAACACTTGAAAACACG 64_TTCACACCAAAATAATCAGG 60_TGAAAACACGTGGAATGCCT 56_ATTACATAGTAATGAATAGA 55_GAACGTTCCAGGACAATCCC 55_CTTCAGAAAAAATTACAAGT 54_TGGAATGCCTGGGATTGTCC 53_AACGTTCTTATTTGCTTCAG 52_TTGCTTCAGAGGCCATATCT 52_AATCATTGGGAGCCGAGATA 47_CCTAGATCTAATTGGAATAG 44_CCACTATTCCAATTAGATCT 43_TTGAAAACACGTGGAATGCC 43_AACTTCACACCAAAATAATC 41_TTGGTGCTGCGAAAATCATT 38_TTTGGTGCTGCGAAAATCAT 37_GAAGCAAATAAG…
F32B5.6	WBGene00017979	chrI	+	1	Outron	2870	70_TGAAAAACATTGACACTACG 69_AAGAGGAGTGACGTCATGTG 63_TGAAAAAGAAGAAGAAATGG 62_AAGGAATATTCAGATTTAGG 58_TTGAAAAAGAAGAAGAAATG 58_TGACGTCACTCCTCTTCCAC 58_ATTCAGATTTAGGTGGCCTG 57_AGCATGAGAAAACTGTTAGA 57_AGAAAACTGTTAGAGGGAGA 56_AGGGAGAAGGAGCAAAGAGA 56_ACATTGACACTACGGGGAGA 55_TGCGGCCTTTTTGTTTGGTG 55_GAGACGGAGATATAGAGAGA 54_TGACACTACGGGGAGAAGGG 53_GAGCATGAGAAAACTGTTAG 52_GAATAGAATAGACAAACAAA 52_AATGGGGGACAT…	0	N/A	N/A	N/A
F32B5.7	WBGene00017980	chrI	-	0	N/A	N/A	N/A	1	Outron	195	68_GAATGCTCCGTATACATGGG 66_ACGAGGAGCACACTTACTAG 63_ACCACGCAGATGCACACGAG 62_TTTATTGCTACGAAATTCTG 62_TCACCTTCTCTCGTCGTCCG 62_ATGCACACGAGCGGAAAACG 61_AGAAGAAAGGGAGTGAAGGA 60_TCCGCTCGTGTGCATCTGCG 58_AAAAAGAAGAAGAAACAGAG 56_GAAGAAGAAACAGAGGGGAA 56_CTCCTTTCAAAACCCCGCCC 55_AGCGAATGCTCCGTATACAT 54_GCGGGGTTTTGAAAGGAGCC 54_CCTTCTCTCGTCGTCCGGGG 54_AAGCAGAAGAAAGGGAGTGA 53_AAAAAAGAAGAAGAAACAGA 52_GACCGTGAAATA…
F32H2.10	WBGene00009346	chrI	+	1	Outron	95	67_AACAAACATGACTAATCCAA 65_CCGAAAAACTTCAAAAATGG 62_GTAAACACTAATCATTTGAC 55_GCTTTTTCAGACAATGCTGA 54_TGATGTAGAACTCGAAGAAG 52_CGTAAACACTAATCATTTGA 40_ACACCGAAAAACTTCAAAAA 38_TGTTCATTACAGAGATTCAT 36_TCATTATCATTGTCATCAAT 35_TATTCTCAGCGTATTAAAAA 33_TTCATTATCATTGTCATCAA 17_CCACCATTTTTGAAGTTTTT	1	Outron	109	67_TAATGACCTGACAACGATTG 67_AACAAACATGACTAATCCAA 65_CCGAAAAACTTCAAAAATGG 62_GTAAACACTAATCATTTGAC 55_GCTTTTTCAGACAATGCTGA 54_TGATGTAGAACTCGAAGAAG 52_CGTAAACACTAATCATTTGA 46_GTTGTCAGGTCATTAACCTT 40_ACACCGAAAAACTTCAAAAA 38_TGTTCATTACAGAGATTCAT 36_TCATTATCATTGTCATCAAT 35_TATTCTCAGCGTATTAAAAA 33_TTCATTATCATTGTCATCAA 17_CCACCATTTTTGAAGTTTTT
F32H2.11	WBGene00043049	chrI	-	1	Exon	26	63_GATTAGTTTACACAACTGCA 60_TTGCTGAATTAGCCATTTTG 60_ATTGTGATCCAAGAGTGAGT 56_ATTAGTTTACACAACTGCAC 54_GAACCTTTTCTCTGTAAATG 52_TTTCAAAACTTCTCATGACC 49_TATTATGCTTAGTCATTGCC 47_AAGCTCATTCATGTCTAACC 46_TGTGGACAAGAACCCCAAAA 44_TTGTGATCCAAGAGTGAGTT 44_TTAAAGCTGATAAAATGGTA 42_ACTTAGATATTTTTGAAGAA 40_TGTGGAAATATTTTGCTGAT 38_AAGTGAAATTTGTCTATTCC 37_TTAAAAACCCAACTCACTCT 37_TGTCCACATTTACAGAGAAA 27_GGTTTTTAAAGC…	0	N/A	N/A	N/A
F32H2.12	WBGene00050880	chrI	-	1	Exon	1281	70_AGATGACTTTCCTTGCACGA 69_TACCTCGCAATCTTCTGACA 69_ACACTGATCAGAGCTGAGCA 68_AAGCCAAGAAGAAACTTCGG 67_GGCCGTGTCAGAAGATTGCG 62_TGGAGAAGATTATGGAGTTG 62_GCTGCTCGTGAGGAGGACGT 62_GATCACGATACCTTCGTGCA 61_TACAAGCCAAGAAGAAACTT 60_GCAAGGAGCTGCTCGTGAGG 54_TGAGCAAGGAGCTGCTCGTG 45_TAACAGTTGAACACATCAAC 45_GAGGACGTTGGAGAAGATTA 37_GGAGAGATTGGATGAGATTA 34_TTACAGGTGCTCAAAGTTAA 32_TGTCCACCGAAGTTTCTTCT 27_ACTTAAAATTAA…	1	Exon	1330	70_AGATGACTTTCCTTGCACGA 69_TACCTCGCAATCTTCTGACA 69_ACACTGATCAGAGCTGAGCA 68_AAGCCAAGAAGAAACTTCGG 67_GGCCGTGTCAGAAGATTGCG 62_TGGAGAAGATTATGGAGTTG 62_GCTGCTCGTGAGGAGGACGT 62_GATCACGATACCTTCGTGCA 61_TACAAGCCAAGAAGAAACTT 60_GCAAGGAGCTGCTCGTGAGG 54_TGAGCAAGGAGCTGCTCGTG 45_TAACAGTTGAACACATCAAC 45_GAGGACGTTGGAGAAGATTA 34_TTACAGGTGCTCAAAGTTAA 32_TGTCCACCGAAGTTTCTTCT 31_TTTTAAATTTTAAACATTAC 27_ACTTAAAATTAA…
F32H2.6	WBGene00009343	chrI	-	1	Outron	193	68_ATGAATAAGACGGATCTCGA 65_CCATGATCCCTCAAACCCAA 64_ATATTCAGATTATTTTCCAG 62_ACCCAAGGGAAATTGAAATG 62_AATCAATTGTATCAAGAAAG 60_TCCATGATCCCTCAAACCCA 60_TATTTTTCATTCAATAAAGG 60_TATATTCAGATTATTTTCCA 57_TATTCATCAACTGATGTCAA 55_ATCCACAAAAGCCCAATGAT 51_ACATCAGTTGATGAATAAGA 50_TCATTATTAGCTAATTAAAG 50_TCAGAAATTATATTAGCCCC 48_TGGGCTTTTGTGGATTGGGA 47_GGATCATGGATACCGATCAT 46_TAATCTGAATATATTGGTAA 44_CCCTTGGGTTTG…	0	N/A	N/A	N/A
F32H2.7	WBGene00009344	chrI	-	1	Exon	1358	76_ATTTCAGGCATAAATCCCAG 64_ATAAATCCCAGAGGCCTTCG 63_AAAATCCCGTGACTGAAATG 62_CTCCTATTTGGGATCCACGA 61_TATGCACCCCATTTCAGTCA 58_TGAAATGGGGTGCATAATGT 57_TCATACACATTCGATTTGCA 57_ATACGGTTAGAGAACATAGA 55_TTGAGATCAGGGCTAGAAAG 55_TGGGATCCACGAAGGCCTCT 52_ATCTTGTCGGCCGAATGAGA 51_TTTGATGAATGTGCAACTCC 49_ATGCACCCCATTTCAGTCAC 48_TGTTGAAAAATTGATCTTGT 47_CTAATTTTTTTTTGAGATCA 45_TCAATTTTTCAACAAAAAAA 45_GGCCTTCGTGGA…	0	N/A	N/A	N/A
F32H2.8	WBGene00009345	chrI	+	1	Exon	2132	60_CTAAATACCTGGGACGAACG 57_AGAATCTGGTTTCGATGGAA 56_TGGCCGGTATTGTCATTGTG 56_CACTTGATTGGTTTTTTTGG 55_GGGAGAGAATCTGGTTTCGA 55_GGCCGGTATTGTCATTGTGT 54_AACCCACACAATGACAATAC 53_GCACTTGATTGGTTTTTTTG 53_GAGGTTACAGTTTTTGTGGC 53_CTTCTTGTTTCGTAGAAATG 52_ACTGTAACCTCGTTCGTCCC 49_TTTTATTTTGCTAAATACCT 47_ATTTTATTTTGCTAAATACC 43_GAACGAGGTTACAGTTTTTG 41_AAAGTTTAGAAGCACTTGAT 40_TTTTTTTGGGGGAGAGAATC 39_TCTTGCAAACAA…	0	N/A	N/A	N/A
F33D11.10	WBGene00018007	chrI	-	1	Outron	591	73_AATAAGCCCGATGAGCAAAG 62_AGAAATCGAAGTCATGCTCA 61_TTACTTAAAAGTGAAAATGA 59_TTTCACTTTTAAGTAACTAG 59_TCTGATGGAGCTCTTGTCGA 58_AATGCGATTGTTGAAGCTTG 51_CTTCAACAATCGCATTCTGA 49_GATTCAGAATTTAGAAAAGA 49_ATTGCAAATTTTCCTTATTG 45_GCAAAGCGGCAACCGCAATA 44_CTTGTGTGTTTTAATGTTTG 43_TGAAAAAATTAATTACACTT 42_TTGCTCATCGGGCTTATTGT 41_TAAGGAAAATTTGCAATGTT 38_GCGGTTGCCGCTTTGCTCAT 38_ATAAGGAAAATTTGCAATGT 26_CGGTTGCCGCTT…	1	Outron	602	73_AATAAGCCCGATGAGCAAAG 62_AGAAATCGAAGTCATGCTCA 61_TTACTTAAAAGTGAAAATGA 59_TTTCACTTTTAAGTAACTAG 59_TCTGATGGAGCTCTTGTCGA 58_AATGCGATTGTTGAAGCTTG 51_CTTCAACAATCGCATTCTGA 49_GATTCAGAATTTAGAAAAGA 49_ATTGCAAATTTTCCTTATTG 45_GCAAAGCGGCAACCGCAATA 43_TGAAAAAATTAATTACACTT 42_TTGCTCATCGGGCTTATTGT 41_TAAGGAAAATTTGCAATGTT 38_GCGGTTGCCGCTTTGCTCAT 38_ATAAGGAAAATTTGCAATGT 26_CGGTTGCCGCTTTGCTCATC
F33D11.12	WBGene00018009	chrI	-	0	N/A	N/A	N/A	1	Outron	1333	68_TCGTGTGTTCAAAAAGCGAG 66_AGGCAAAAGCTACGAGACGG 62_GAAAGGCAAAAGCTACGAGA 60_GGCAAAAGCTACGAGACGGC 57_CGTTTTGATGACGATAGAGT 53_CCGTTTTGATGACGATAGAG 52_TCGCTTTTTGAACACACGAT 52_CGGTTTTTAGTTGACGAGAA 52_AAGTAATTCTCAATTTAAAG 50_GGAGACAAGACGAGTGCGTT 49_CCACTCTATCGTCATCAAAA 49_AGTTTTTGTGTCTAAGATAG 46_CAAAAATTTCCGTTTCAGAT 45_TTCTAAATTCCTATCTGAAA 07_TTATTTTATGTTTGATTTTT
F33D11.2	WBGene00018001	chrI	+	1	Exon	1825	65_CTTGATATCATCAATAAAGG 54_TAAAAAATGTTGGTATGAGT 54_AAACTAAAAATAAAAAATGT 53_AATGTCTTAAATGAAAATGA 52_TTTCTGAAATATAAAGAAGT 41_AAGGCGGAATAGTTAAGATT 40_TTATATCTTCATTGTTAGGC 40_GAGCTTGATATCATCAATAA 38_GTGAACTGTCACTTCTTGAT 37_GCATAAATATAATTTGCAAA 36_TTAGGCTGGCTGGCACTTGT 34_TAGGCTGGCTGGCACTTGTT 34_CATAAATATAATTTGCAAAT 33_TTCATTATATCTTCATTGTT 32_ATCTTCATTGTTAGGCTGGC 26_CACTTCTTGATTGGACTTGT	0	N/A	N/A	N/A
F33D11.7	WBGene00018004	chrI	-	0	N/A	N/A	N/A	1	Exon	75	73_AGGCCGAACACGTAAAACCG 70_AAAATGTAGGCATTCCACAA 69_ATTTTTCCAGCACTTCTCCG 67_GTTAGTCTGACACCAAGTGA 61_TTGTTCGGTGAAAGTTGGCG 61_GCAGAAAAAGAGCAAAATGT 59_TCTCTAGGATATTATCTACC 59_CCCGCACAATCAAGGCGAGA 57_TCAAAATGTTTTATAGTACC 57_GGTGAAAGTTGGCGAGGAGT 57_ATTTTGAATCAAGCCCCAGT 56_TGAGTTTTGATTTGAAGGTG 56_GAGATGGTAGCGCCTTCACT 55_GGGCATTGTTCGGTGAAAGT 54_GAGTCGGCTATTCTGACTAA 54_ATTTGAAGGTGAGGTGAGCA 54_AGCTTAAAAATG…
F33D11.8	WBGene00018005	chrI	-	1	Outron	2668	71_CGATATGGTCCAGAACCACA 68_GGGCCACAAAAAACCAATCG 65_CAAGCACGGAGATTGGATTG 65_AATCGCCACAAATGCAAGCA 63_CACAGCTATCAGAGAAGACG 61_GAGTGCAATGCTTTGAGCAG 61_AAAATTCCCAAACTTCCTTG 60_ATGATGGTGATGATGATGAT 60_AATGGAAGCGATGACGATGA 57_GATGATGGTGATGATGATGA 54_GCAAAAAGCATATTCCAGAT 52_ATGGGCCACAAAAAACCAAT 50_TTTGCCTGTTCGATGCGATA 50_TGGACCATATCGCATCGAAC 48_TGGGCCACAAAAAACCAATC 46_AGTTTGGGAATTTTTGGAAA 45_TGGCCCCGATTG…	0	N/A	N/A
F33D11.9	WBGene00018006	chrI	-	1	Outron	255	65_GCAACGAAAGGCATTGCTAA 63_TGGACGAGGATGAACGATCA 62_AAAGTTGGTCTCGCAACGAA 61_TTAAACCATCGAACACTGAA 60_TCGGAATGCAAATTTGGACG 60_AAAAATGAAAAATTTACAGT 54_GTGGACCATTCAGTGTTCGA 52_CAAACAGAATACTCGAAAGT 50_AACGATCACGGAACAATGCA 46_TAAAAAATATTATATCTACT 44_AATTTGCAACTTGTTTTTGG 27_TACATGTATTATTGCAAAAA 26_TTACAGTCGGAATGCAAATT 22_AAAAATTTGCAACTTGTTTT	0	N/A	N/A	N/A
F33E2.5	WBGene00009361	chrI	-	1	Outron	647	71_AATGAGAAAGTCCCTCCTGG 68_ATCCGCTAATAGCCTCCAGG 67_TCTCTCTCTCGCTGTCTCCG 67_TCTCTCGCTCTATCTCCTCG 67_TCCGCTAATAGCCTCCAGGA 65_AAAAAATTTCCTATTCCTCG 63_TTGGTGAGACAGGACAATGA 63_CAGTTTGGTGTAGATTACAC 62_GACAGAGAGACAGAGACATG 58_GTATCGAGAGATCAAGATAG 58_GAGATCAAGATAGAGGGAGT 57_CTCTCGCTGTCTCCGTGGAG 56_ATCAAGATAGAGGGAGTGGG 54_TATCGAGAGATCAAGATAGA 54_CTCATCCGCTAATAGCCTCC 54_AGATCAAGATAGAGGGAGTG 54_ACAGTTTGGTGT…	0	N/A	N/A	N/A
F33E2.7	WBGene00009363	chrI	+	1	Exon	1897	64_AAAAGTAAATTATTTCAGAA 62_CGTGTCAAAAAGATGGAACA 57_GTCAACTATCACTTTCCGAA 56_ATTAACTGCTCGTTGACAGA 55_TAATGATCAGCATAATGAGT 51_TGTTTTTCTTTCTAAGGTCA 50_AAAGATGGAACATGGTCGTT 48_AAAAGATGGAACATGGTCGT 46_ATCCTTACGTGTCAAAAAGA 45_TTTTGCAAAATTAAACCATT 43_TTCCATCTTTTTGACACGTA 43_TACTTTTGGAGCAGGTGTGC 41_GACAAAATTACTTTTGGAGC 40_TAAAATAAATTGGAAGAATA 30_CATAAATGTTTTTCTTTCTA 29_TGAGTAAAATATGTATTTTC 27_ATTTATGACAAA…	0	N/A	N/A	N/A
F33H2.3	WBGene00009367	chrI	+	1	Outron	389	73_CGTTTGTACACCACTGACGA 72_GTTTGTACACCACTGACGAG 72_GAACATGTGAAGGTGCTCAG 67_GCGTTTGTACACCACTGACG 64_TCTCAGACTTTGACATGACA 61_TCACATGTTCCCCTCGTCAG 59_GTAACTGCAAACACTAACAA 58_CTGACGAGGGGAACATGTGA 57_AATCTTCAGAACCAAGTTCA 54_TGTAACTGCAAACACTAACA 52_GGTGATTTGAAAATTTTTAG 50_TGAAAATTGACCCATTACAA 48_TTGAGCGTACGCCGTGAACT 48_TATGGATAATACTATTTGAT 47_CGATAGACCATGTTTAGAAA 40_CAAATCACCGTTTCTAAACA 36_TCATCTACTTCC…	1	Outron	389	73_CGTTTGTACACCACTGACGA 72_GTTTGTACACCACTGACGAG 72_GAACATGTGAAGGTGCTCAG 67_GCGTTTGTACACCACTGACG 64_TCTCAGACTTTGACATGACA 61_TCACATGTTCCCCTCGTCAG 59_GTAACTGCAAACACTAACAA 58_CTGACGAGGGGAACATGTGA 57_AATCTTCAGAACCAAGTTCA 54_TGTAACTGCAAACACTAACA 52_GGTGATTTGAAAATTTTTAG 50_TGAAAATTGACCCATTACAA 48_TTGAGCGTACGCCGTGAACT 48_TATGGATAATACTATTTGAT 47_CGATAGACCATGTTTAGAAA 40_CAAATCACCGTTTCTAAACA 36_TCATCTACTTCC…
F33H2.5	WBGene00009368	chrI	-	1	Outron	115	73_ATTTCCGAGAGGCACCACGG 69_AATACAATTGAATTTCCGAG 66_TGAATTTCCGAGAGGCACCA 65_TTGAAAACGTGGTGCCTCCG 64_TTGAACAAATCTTGAAAACG 63_ATCTGGCACCGTGCCAACTG 61_AGAGAAAACCGCAGTTGGCA 61_ACAACACGCGAACGTAACAT 59_CCACCAGATCATAAAATGGA 59_CAGATCATAAAATGGAGGGA 55_CGCGTAGAGAAAACCGCAGT 50_CCCTCCATTTTATGATCTGG 49_TGTTTTGGTAGATCTTGAAA 49_GGTGCCTCCGTGGTGCCTCT 48_AAAGGTAGATTTTGTTTTGG 40_AGATCTACGTTTTCAGGATC 39_TGAAAAGGTAGA…	1	Outron	115	73_ATTTCCGAGAGGCACCACGG 69_AATACAATTGAATTTCCGAG 66_TGAATTTCCGAGAGGCACCA 65_TTGAAAACGTGGTGCCTCCG 64_TTGAACAAATCTTGAAAACG 63_ATCTGGCACCGTGCCAACTG 61_AGAGAAAACCGCAGTTGGCA 61_ACAACACGCGAACGTAACAT 59_CCACCAGATCATAAAATGGA 59_CAGATCATAAAATGGAGGGA 55_CGCGTAGAGAAAACCGCAGT 50_CCCTCCATTTTATGATCTGG 49_TGTTTTGGTAGATCTTGAAA 49_GGTGCCTCCGTGGTGCCTCT 48_AAAGGTAGATTTTGTTTTGG 40_AGATCTACGTTTTCAGGATC 39_TGAAAAGGTAGA…
F33H2.6	WBGene00009369	chrI	-	1	Outron	832	72_CTCCGGCACAAAAACGACTG 69_CAAACTGGAAATCTTGTGGG 62_TTTTGAGACACGAGCAGACG 60_TCTCCGGCACAAAAACGACT 57_TCTCAACAGCGTGTCGACGC 54_CGTCAAACTGGAAATCTTGT 54_ACGTCAAACTGGAAATCTTG 53_GAATCAGTAGAAAAACCATC 49_GTCTCCGGCACAAAAACGAC 49_ATTAAATCTTCAGATGTCTC 48_GCATTAAATTCTTTAAAACT 46_TGTAGTGAAATTTGGCCAGA 45_GAACGCCTAGAACGTCAAAC 43_CTCCCCAGTCGTTTTTGTGC 39_GATTTCCAGTTTGACGTTCT 38_TATTATAGATTTGATATTAC 38_TATAATATCACG…	0	N/A	N/A	N/A
F33H2.8	WBGene00009371	chrI	-	1	Exon	2246	61_AAAGTTGTTGCAGTGTCTGG 57_GCGCAGCCATAAAGAAAATG 57_CGCAGCCATAAAGAAAATGA 52_TTTTCAGATCATTAAAGTTG 44_GTTTTTCAGATCATTAAAGT 39_GTTGCAGTGTCTGGTGGTTT 39_CAAAAAGTTGTTGCAGTGTC 36_TTTTTCAGATCATTAAAGTT 34_AGTGTTTCAGTAATATAATA 33_TTTGATGAAAACTATAAAAA 28_TGTTGCAGTGTCTGGTGGTT 22_TATCGTTTTATTTTCTTTTG 13_AACTTCCCTCATTTTCTTTA	0	N/A	N/A	N/A
F35E2.2	WBGene00009410	chrI	-	1	Exon	18	74_TACAATTATAGCCAGCACTG 71_TTACATAAAAGTAATATAGG 61_TCAATAGGATAGATAGTCAT 58_ATGTAATCTTAGAAACATTG 57_GATAATGGGATCCACAGTGC 55_ATTACATAAAAGTAATATAG 44_ATTGTGGAAACATAAGATAA 41_TTGTGGAAACATAAGATAAT 36_GATTACATAAAAGTAATATA 33_AGATTACATAAAAGTAATAT	0	N/A	N/A	N/A
F35E2.5	WBGene00009412	chrI	-	1	Exon	2405	76_GATCGTAGAAGAGACGAGCG 73_CCTCTTCGGAGAGTCCAGGG 69_AGGGTGGCGGAAATTTTGGG 65_CTTGTCTCGTCAAGACGGGG 65_ATTCTTTCCACTGCAGCTAG 62_GCGACGACAGACACCGAGCG 61_GGTTCAATTACCCAATTCGA 61_AGCAAATCTCTGATCTGGCG 61_ACCCTGGACTCTCCGAAGAG 59_TATTGCAACGAGTATATCGT 59_CTCCCCGTCTTGACGAGACA 58_GGAAAACGATGTTTATCGAT 58_AAAGCAAATCTCTGATCTGG 56_TCTCCGAAGAGGGGTGCGGG 56_CCACCCTGGACTCTCCGAAG 55_CGCCTTGTCTCGTCAAGACG 54_TCGTCTCTTCTA…	1	Exon	25	73_TCGCTAGACAGGATTGATGT 64_GATAAGAGGCTCGAGACATG 59_CAGCTGAGGAAAATGATAAG 58_CTATAATGAGCTGACAGCTG 55_TACTCCAAAATGCAGAAAAG 55_ACATGTGGAAATGAGCATAT 53_GCATTTTGGAGTAAAATCAA 43_AAAAGCGGCTATCGCTAGAC 40_TTGGTGAGTAAGATTTTTTT 33_TGAATTTTCATTTCGAAAAC 32_TTGAATTTTCATTTCGAAAA 29_ATAGCCGCTTTTCTGCATTT 24_CTCAGCTGTCAGCTCATTAT
F35E2.8	WBGene00009415	chrI	+	1	Exon	10	62_GTGAACTTCATAGATAGGAA 61_TGAACTTCATAGATAGGAAG 59_AAGAAACATCCAGCAAATGC 58_TTGCCGGTTACCGAAATCGC 57_CCGGCAATTGCCGAAATCGC 56_AGTGCCATAAACCCGACAGC 54_TCGGGTTTATGGCACTTCCC 53_CTATGAAGTTCACCAGCTGT 51_TCCCTAGAAACATCGTTCCT 51_GAACGATGTTTCTAGGGAAG 50_TATGAAGTTCACCAGCTGTC 48_AGCTGGTGAACTTCATAGAT 47_CAATCTACAATTCCGGCAAC 46_TTACCGAAATCGCCGGTTAC 45_TCCCAGGAACGATGTTTCTA 45_GGTGAACTTCATAGATAGGA 45_CAACCGGTAAAT…	0	N/A	N/A	N/A
F35E2.9	WBGene00009416	chrI	-	0	N/A	N/A	N/A	1	Exon	19	76_TCAATACATGAGCTACCACG 72_GAAAACACGCCGAAGCCACG 71_GAAAACACGCCGAAGCCATG 66_TATAGCTATTACCTATCCAG 65_TTTCACGTTGAGCTACCACA 57_ACTGTCAACGTCCACTGGAT 57_ACTGTCAACGTCCACTGGAT 54_TTCGGCGTGTTTTCGTTGCG 54_TTCGGCGTGTTTTCGTTGCG 54_GTTGAGCTACCACATGGCTT 54_GCTTCGGCGTGTTTTCGTTG 54_GCTTCGGCGTGTTTTCGTTG 52_CATGAGCTACCACGTGGCTT 48_TTTGAACTGTCAACGTCCAC 48_TTTGAACTGTCAACGTCCAC 48_TTAGAATTATATGTGTTCGT 22_CTTCGGCGTGTT…
F36A2.10	WBGene00009457	chrI	-	0	N/A	N/A	N/A	1	Exon	38	71_GGTTCGGTTCTTGTACAACG 62_AACCGAACCGAGCGTCGACG 58_TGCTTGTTGAAGGCTCATAG 58_CTTGTACAACGTGGCAATGG 57_GTTCTTGTACAACGTGGCAA 57_ATTGTAGCCTCGTCGACGCT 56_ATTTCTAATTTCTCGTGACA 47_AGCCTCGTCGACGCTCGGTT 45_AACGTGGCAATGGTGGTTAT 44_TCTTGTGATTCTCATACGTT 44_TATAAATGGGACTTTTACAA 33_TTCTCATACGTTCGGAAATA 30_ATTCTTCTTTTGCTTGTTGA 27_GAAGAATTAATTGATATAAA 27_AAGAATTAATTGATATAAAT 18_TTTGAAAATTGTTTTTTTAA 09_ATAAATGTTTTT…
F36A2.11	WBGene00009458	chrI	+	1	Exon	1273	69_TGGACGGTTCGAGATTGTGG 67_CAGCTTGCACCAATTCCTGT 63_GGTGCAAGCTGGATACCAGT 62_TTTTTAGGAACAATCAACGA 60_GCTTCTTCCAGTTTTTTCTG 57_CAATAAGTTTCCGAAAAATG 52_CGACAGGAATTGGTGCAAGC 50_TCATGGACGGTTCGAGATTG 50_AATGATTTGTGACGTCCGAC 47_GGAGGAACCACAGAAAAAAC 46_TTTCAGGCGACAACTCCAAC 45_AGCGCAGAAAGAAGAGCAAA 44_TACTCGAGCACAATCTGAAC 41_TTGTGACGTCCGACAGGAAT 37_TCAAACTGAATATTGCGCTT 29_GGACGTCACAAATCATTTTT 25_GCTTTGGAAACC…	1	Exon	93	68_AAGTTTGAAACATGTCTCGG 67_TCTCGGAGGAGGATTCCGTA 67_GGAAAGTTTGAAACATGTCT 53_TTTGAAACATGTCTCGGAGG 51_TCCGGATAGAGAATTTTCTC 46_TGAATAAACTTTTTACTACT 46_AAATTAAAATGTGATCAATA 44_GAGAATTTTTGAAGGATATC 38_TCCCGAGAAAATTCTCTATC 37_TTTAGTCTGAGAATTTTTGA 37_ATCCGGATAGAGAATTTTCT 34_AGGATTCCGTAAGGAAAAAT 34_AAAAAACCAATTTTTCCTTA 32_AAATTCTCAGACTAAAGTTT 21_TCAAACTTTCCAGAGATTTA 05_TTTAATTTCTTGAATTTTTT
F36A2.12	WBGene00009459	chrI	-	1	Exon	1640	67_GGAATACATCTTCTTGTGGG 67_AGTAAACAGGTACATAGAGG 67_ACGAGTAAACAGGTACATAG 65_GCGGAGCATGACGCTTGCTG 63_CTAACGAAAGGGTTATCAGG 61_CCAAAAGCAACTTCGTCCGA 60_TACACGTGTTGGCTGTTGGA 59_GTAAACAGGTACATAGAGGC 59_AACGAAAGGGTTATCAGGTG 58_ACATATAAAAAACTAACGAA 57_TAACGAAAGGGTTATCAGGT 56_GAGGCGGGAAATACACGTGT 56_GAAATACACGTGTTGGCTGT 56_CATATAAAAAACTAACGAAA 54_GTATTCCAGGTTTTAAATAG 54_GGAAGGAATACATCTTCTTG 50_TTGGCCATTTTC…	1	Exon	66	64_CCGGAAAACAAATGATCCTG 59_ATTATTACGTGAACATCCAC 58_ACTAAACTACTTTTTACAGG 47_ATATTTCTAGGGTAATTCTA 46_AAACTACTTTTTACAGGAGG 45_ACAACTTTTGTACATGAATC 35_ACAGCAAATCTGAGTAAATT 33_GATATTTCTAGGGTAATTCT 32_ACAGGAGGTGGCTCTAAAAT 29_CACAGGATCATTTGTTTTCC 26_AGAACTAAACTACTTTTTAC 18_CCACAGGATCATTTGTTTTC
F36A2.14	WBGene00023490	chrI	-	1	Exon	142	59_CTCTCCAGAAACCAAACGCT 45_GATTTTTCAAGTATCGAAAA 43_ATTAACGGGAAAAGTAGAAA 40_TTTCTCCGTGAACTTCTTGA 40_TAATGAGACATTATTGGCAC 39_GAAACCAAACGCTCGGAATA 37_TCTGCCATATTCCGAGCGTT 36_TCGAAAACGGATTTCATAAC 33_GCCAATAATGTCTCATTAAC 32_CGTTGCAAAACTTTTTGAAA 31_TGCCAATAATGTCTCATTAA 28_AATAGTAAAAACTGATAAAA 24_CGGATTTCATAACTGGAAAT 19_TATTCCGAGCGTTTGGTTTC 18_TCCCGTTAATGAGACATTAT	1	Exon	142	59_CTCTCCAGAAACCAAACGCT 45_GATTTTTCAAGTATCGAAAA 43_ATTAACGGGAAAAGTAGAAA 40_TTTCTCCGTGAACTTCTTGA 40_TAATGAGACATTATTGGCAC 39_GAAACCAAACGCTCGGAATA 37_TCTGCCATATTCCGAGCGTT 36_TCGAAAACGGATTTCATAAC 33_GCCAATAATGTCTCATTAAC 32_CGTTGCAAAACTTTTTGAAA 31_TGCCAATAATGTCTCATTAA 28_AATAGTAAAAACTGATAAAA 24_CGGATTTCATAACTGGAAAT 19_TATTCCGAGCGTTTGGTTTC 18_TCCCGTTAATGAGACATTAT
F36A2.2	WBGene00009452	chrI	-	1	Outron	291	65_GGACGAGACAGCTGGAGAGG 62_AGTGGACGAGACAGCTGGAG 61_GGCGGAAATCATCGTTCTGG 54_GTAATAGTGGACGAGACAGC 52_AGAGGCGGAAATCATCGTTC 50_ATTTTCAGAAATCGTAATAG 49_GGAAATCATCGTTCTGGTGG 40_AGGAGATAAACAATGAGATT 31_TTGGCAAATTTGGAACTAAT 25_TTTTGGTAAATGCGTATATT 25_ATGCGTATATTTGGCAAATT 19_ATGTTTTTGAAAATTTTTTT 18_AAACAATGAGATTAGGTTTT 07_TGAAATATATAAAATTTTTA	0	N/A	N/A	N/A
F36A2.3	WBGene00009453	chrI	+	0	N/A	N/A	N/A	1	Outron	1923	73_GGATCAGCAGCTGTATACGG 67_TTGTGGAGCTACCAATGGAG 67_GGAGGCCCAACGACACCAGG 65_GATCCTGGATCAGCGATGGG 64_GGAACGGCAACAGCGACTTG 64_ACTTGTGGAGCTACCAATGG 63_CCTGGATGAGTAGCAATCAG 62_GCGATGGGCGGACCACGAAG 61_CTTGTGGAGCTACCAATGGA 60_GTAGCAATCAGTGGAATTGG 60_GCGGACCACGAAGAGGTCAC 60_GCGACTTGTGGAGCTACCAA 59_TATACGGTGGTGGAGGCTCG 59_GCTGGTTCTTCAGGGAATGG 59_GCAGAAGGTGTTGTTCGAGA 57_AGATGGTGCAGAAGCTGCAC 56_GGCTCGAGGACA…
F36A2.7	WBGene00009454	chrI	+	1	Outron	240	72_AGTCAAGACTGTTACAAACG 69_ACGCAGACGATTGTACATTG 68_GTCTTGACTTTCATTCATGG 63_AGCAATAAGATACATTGACC 55_TACAAAACTATGCTCAAACA 46_AGAAATGAATGTTATAATCT 45_AACATTCATTTCTCTAATGA 42_CAGTTTGTATATTTCTATGT 41_AAAAGTTATATTTTGTAACC 37_ACAGTCTTGACTTTCATTCA 34_GAGAAATGAATGTTATAATC 32_TAATTAATTTGTATTAAAAT	0	N/A	N/A	N/A
F36A2.9	WBGene00009456	chrI	+	1	Outron	2060	65_ATGGCGAGGAGTCCGAAGAG 64_GAAGAGTGGGTAGATCTCGT 64_AGTCCCATGGAGCAACTGTG 64_AAAGGACGCACCAAATGGCG 62_TGTATGGTATTCTTTCGAGA 59_GGAAACTCTTCAAGACGAGA 57_CAAGATCTCGAGTCTTTGGT 55_TGGCGAGGAGTCCGAAGAGT 55_CAGGCCACACAGTTGCTCCA 54_TCCGAAAAGGACGCACCAAA 54_CGTAGGCGTGTCCGAGCTTG 53_ATAAAAATTGAACACTACAA 53_ACCATACAGTGTATCCGAAA 52_CGAATTCTTTCCCAGTCCCA 51_CGAGATGGTCGCCGCCGCCA 51_CACAGTTGCTCCATGGGACT 51_AGATTCATGTTC…	0	N/A	N/A	N/A
F36D1.1	WBGene00009461	chrI	-	1	Outron	62	57_AATTTTTACGACCAGAAACT 56_GCAAATTATAAAAAATTCGA 51_AGCAAATTATAAAAAATTCG 43_GAAAGTTTTCAATAAAAATC 39_CTAAAATTCAAAATTTGTAT 27_GCACAAAAAGTCCGAGTTTC 15_ATAATTAAAAAATTAATTTT 14_AATTTTTGGAAAAAATTTTT 13_TAATTTTTGGAAAAAATTTT 10_ATTTGAAAACATTTTTTTTT	0	N/A	N/A
F36D1.4	WBGene00009463	chrI	+	0	N/A	N/A	N/A	1	Exon	32	74_GGAAAGTTTATAAAACCACG 69_GCCAGAATAAATCGCCACGG 68_ACCAGCCTACCTAGGCATGT 67_AAACTTTATCCAGCGCCACG 65_ACCTAGGCATGTAGGCATGT 64_GTTTTATAAACTTTCCACCG 64_ATCGCCAGAATAAATCGCCA 63_TGCCTAGGTAGGCTGGTGGG 63_ATGTAGGCATGTAGGCATGT 63_ATGTAGGCATGTAGGCATGT 62_ATGTAGGCATATAGGCATGT 62_ACATGCCTAGGTAGGCTGGT 60_TACATGCCTAGGTAGGCTGG 60_GCCTACATGCCTACATGCCT 58_ACATGCCTACATGCCTAGGT 53_AGCCTCCCACCAGCCTACCT 51_AAACTTATTGTC…
F36D1.6	WBGene00009465	chrI	-	1	Exon	2156	65_GTCCCGCAGGATGTCAGCTG 64_ATGTAGGCATGTAGGCATGT 60_TTACCGCAGCTGACATCCTG 57_CTAGAACTGCTAATCGTAAG 57_ATGTAGAAATTTAGGCATGT 55_TAGTCAAAATAAAGTCCCGC 55_TACCGCAGCTGACATCCTGC 55_AATCATCCAAAATTTCGTTA 54_TCTTTAAAGCCGTAGTAGTG 51_CCTGTTTTTCCACACTACTA 49_ATGTAGGCATGTAGGCATAT 48_ATCGTAAGTGGCCCACAACT 45_ACACCTATTTTCCAAGTTGT 44_AACACCTATTTTCCAAGTTG 43_TTCAGGATCTGAAAAAACTT 40_ATATAGGCATGTAGAAATTT 36_CCGTAGTAGTGT…	0	N/A	N/A	N/A
F36D1.7	WBGene00009466	chrI	+	0	N/A	N/A	N/A	1	Exon	25	74_GAGGTAGCGAGAGAGCTAGG 61_AGAGGTAGCGAGAGAGCTAG 58_AAATTTCGCGTCGATTGGGT 54_GTTACAGCCGTTCAAAGTAG 53_AAATATTGCTCTATCTCTAG 52_TAGAGGTAGCGAGAGAGCTA 50_GAAATTTCGCGTCGATTGGG 49_TAGCGAGAGAGCTAGGGGGT 49_CGGCGAGACAGCGTGGGGGA 49_AAAGAAATTTCGCGTCGATT 48_GAAAGAAATTTCGCGTCGAT 46_GTAGAGGTAGCGAGAGAGCT 45_CTCGCTACCTCTACTTTGAA 44_CGATTGGGTGGGTTTTCGGT 44_AGCGAGAGAGCTAGGGGGTG 42_GTAGCGAGAGAGCTAGGGGG 40_TTCGATGAAATA…
F36F2.1	WBGene00009475	chrI	+	1	Exon	100	65_GGATGAATAACAAAGGATGG 61_TTAAGAAAGACTGTTCATAG 59_TTTTCAAGGATGAATAACAA 56_AGAAAGACTGTTCATAGAGG 50_TAAGAAAGACTGTTCATAGA 50_CAAGGATGAATAACAAAGGA 49_ACAAAGGATGGTGGTGATGA 47_AAGAAAGACTGTTCATAGAG 45_TTCTTAATCAAACAATAGAC 45_AAAATTCCCGAAAAACTATC 45_AAAAATTCCCGAAAAACTAT 44_TTTCTTAATCAAACAATAGA 43_TATCAATGTTTTGAGAAATA 39_GAGGGGGTTTGAAATTTTCA 29_TCTTTTATTTTTCGTAGATT 28_ATATCAATGTTTTGAGAAAT 25_AAGATAACCCGA…	1	Exon	59	65_GGATGAATAACAAAGGATGG 61_TTAAGAAAGACTGTTCATAG 59_TTTTCAAGGATGAATAACAA 58_CTTATTTGCTTTCATGTGGG 56_GAACTTATTTGCTTTCATGT 56_AGAAAGACTGTTCATAGAGG 50_TAAGAAAGACTGTTCATAGA 50_CAAGGATGAATAACAAAGGA 49_ACAAAGGATGGTGGTGATGA 47_CGAACTTATTTGCTTTCATG 47_AAGAAAGACTGTTCATAGAG 45_TTCTTAATCAAACAATAGAC 45_AAAATTCCCGAAAAACTATC 45_AAAAATTCCCGAAAAACTAT 44_TTTCTTAATCAAACAATAGA 39_GAGGGGGTTTGAAATTTTCA 29_TCTTTTATTTTT…
F36F2.2	WBGene00009476	chrI	+	1	Outron	2619	79_AATTCACTACAAGTTCCGTG 68_TCTTGTAATCAAGTTCCGCA 61_TGTGCGTGACGGTGCGTCAG 60_TCAGAAAAAGTTTCGGAACG 59_CTCCAAATCGCTAATTTAGG 58_TACATCGTTAGAAGGTTATG 57_CAGAAAAAGTTTCGGAACGA 56_TTTGACGGACTGCATATTCG 51_TGCGTATATTCGTCATTTCG 42_TAATTATATACATCGTTAGA 41_TATACATCGTTAGAAGGTTA 41_GGGCTCCAAATCGCTAATTT 41_AATTTTTTCAGAAAAAGTTT 36_ATACATCGTTAGAAGGTTAT 34_TTCCTCCTAAATTAGCGATT 34_TACAAGACACTGCAGTTTGA 26_TCAAAATTGTTT…	1	Outron	225	73_AGGATGTGTGATGATCTGAA 71_GGATGTGTGATGATCTGAAG 65_AGAAAACAAGGAAAAAAACA 61_GCATCTCGATGAAAAACAGA 57_TTATTGGGCTCTTGGCTCGG 56_CAAGAGCCCAATAAATAATG 56_AAGGATGTGTGATGATCTGA 51_CCGAAGAGTGTGAGAAAACA 47_TATTTATTGGGCTCTTGGCT 46_TAAATAATGTGGTGAGCAGC 44_AAACTCTAATGGTTAGCATA 42_TCAACAGATTTGTTTGTAGT 42_CTGTTGAGTACATTAGAAAT 42_AAGTAATTTATTATGATATC 41_GAAGTAATTTATTATGATAT 40_CCATTAGAGTTTTAATGTTG 38_CCACAACATTAA…
F36F2.7	WBGene00009480	chrI	-	1	Exon	523	68_GCGAATATCGTACACGAACA 65_ACACGAACAAGGAGATATGG 64_GGATTCGATTGAGGCAAATG 64_AGATATGGTGGATTCGATTG 53_CGTACACGAACAAGGAGATA 52_TTTCAAAGTTGAAAAATAGT 50_CTTTCAAAGTTGAAAAATAG 49_AAGGAGAAGCTTCTTTTGAC 46_GTGTACGATATTCGCGAGTT 45_TGCACAGATTTACGTTGAAC 45_GGCTTTCTGATTGTAGTAGA 44_ACGTTGAACAGGTAAAAATT 37_GAAGGAGAAGCTTCTTTTGA 34_ATCTAAAAATATACACGTTT 23_TTTTAATAAAAAATAAATTA 23_TTTAATAAAAAATAAATTAA 15_TAATTTATTTTT…	0	N/A	N/A	N/A
F36F2.8	WBGene00009481	chrI	-	1	Exon	1699	65_ATGATCATGAATGATGTCGA 64_AATTACTTCTATGGAAAGTG 60_AGAAAAAATTACTTGTTCGG 57_AGATGATGTCACGATCTTGA 55_TCTATTCCAAATCAACCAAA 54_GATGATGTCACGATCTTGAA 51_TGTCACGATCTTGAAGGGAT 51_AAAAACAAAAACTTACAATC 50_AAACTTACAATCAGGCGTCT 49_ACTTCTATGGAAAGTGTGGC 37_ATGGAAAGTGTGGCAGGATT 36_ACATCATTCATGATCATTGC 34_CGAAGAAAAAATTACTTGTT 34_AGATTTGATCTACTTTCAAA 32_CGAACAAGTAATTTTTTCTT 21_AGATCAAATCTTTGTCCTTT 19_CTTTGTCCTTTT…	0	N/A	N/A	N/A
F36H2.2	WBGene00009499	chrI	-	1	Exon	142	68_ACCCTCTTAAAAGCGTGCGG 67_TTTCAGTGGCTAAAACCGAG 67_AAAACCCTCTTAAAAGCGTG 64_CAGTGGCTAAAACCGAGTGG 62_AAAAGCGTGCGGCGGCCTTG 54_TGGTGGAAAATAAGGACGCT 53_CGTCCTTATTTTCCACCACT 51_AATTAATTGTACATTGTGAA 50_AAATTTCTTTTTTTTTTCAG 49_GCCGCCGCACGCTTTTAAGA 46_GGCCGCCGCACGCTTTTAAG 44_TGCGGCGGCCTTGCGGTGGG 42_AGCGTGCGGCGGCCTTGCGG 41_GCGTGCGGCGGCCTTGCGGT 40_TTTGTTGATGGTTTTTGCAA 36_TTGTTGATGGTTTTTGCAAT 34_TTAAGAGGGTTT…	1	Exon	142	68_ACCCTCTTAAAAGCGTGCGG 67_TTTCAGTGGCTAAAACCGAG 67_AAAACCCTCTTAAAAGCGTG 64_CAGTGGCTAAAACCGAGTGG 62_AAAAGCGTGCGGCGGCCTTG 54_TGGTGGAAAATAAGGACGCT 53_CGTCCTTATTTTCCACCACT 51_AATTAATTGTACATTGTGAA 50_AAATTTCTTTTTTTTTTCAG 49_GCCGCCGCACGCTTTTAAGA 46_GGCCGCCGCACGCTTTTAAG 44_TGCGGCGGCCTTGCGGTGGG 42_AGCGTGCGGCGGCCTTGCGG 41_GCGTGCGGCGGCCTTGCGGT 40_TTTGTTGATGGTTTTTGCAA 36_TTGTTGATGGTTTTTGCAAT 34_TTAAGAGGGTTT…
F36H2.3	WBGene00009500	chrI	-	1	Outron	1337	60_ACTTAATAAATGACCTCACT 52_TTTCAGACACTTTCCTAGTG 43_TTTTGGATGTCCCATAACTA 43_CTCATTTTCAATTGGTCTAG 37_CTTTCACAACACCATAATTA 36_AAACATGTGATTATATAGTT 33_CAAGATTTATTGCGAAAATA 31_TGATCACTTTTCCATAGTTA 31_GATCACTTTTCCATAGTTAT 31_CTTTAACACTCATTTTCAAT 31_ACTTTCACAACACCATAATT 28_TAGATTGTGTTCCCTAATTA 20_GAGGCTGCAAGTATATTTTT	0	N/A	N/A	N/A
F37D6.2	WBGene00009508	chrI	-	1	Outron	1021	71_CAAAATAAATTAAAGCAACG 64_TGTCGATTAGGAAGTCGTAA 62_GCACATTTAGAAAATCGGAA 58_GAATATCTTTTCAAACAAGT 54_GTAGACATTATGCCAAAACT 50_AGAATATCTTTTCAAACAAG 48_AGGATGTCGAAGACGTAGAT 45_TTAGATTATCTCTGTCGATT 39_ATATAGCACATTTAGAAAAT 28_ATCTAAATCGAACCAAGTTT 26_ATGTGCTATATATTTTTAAT	0	N/A	N/A	N/A
F37D6.3	WBGene00009509	chrI	+	1	Outron	339	63_CTGCGGTGAAATTCCTCTTG 62_CGAAAATTTTCACAAAAAGG 61_TAATTAATACCGTAGTCAAG 61_ACGGTATTAATTAGCAATCG 61_AAATATTTGAATTCCCCAAG 59_GCAGACTTTTGCACGCGCTG 59_AAGTCTGCATTTGCGCGTGA 58_TCAATTAACACCGAAAACAC 55_TTTGCACAAATTACACCGAA 55_AATACCGTAGTCAAGAGGCT 54_GAAAATTTTCACAAAAAGGC 54_ATTTCCAAGCCTCTTGACTA 53_CTATTCAATATGTTGTTGCT 50_AAAAAACCTTTAAAAACTGT 47_GTGTTTTCAGCTCGACCATT 46_CCTTTTTGTGAAAATTTTCG 45_CCAGCAACAACA…	1	Outron	381	63_CTGCGGTGAAATTCCTCTTG 62_CGAAAATTTTCACAAAAAGG 61_AAATATTTGAATTCCCCAAG 59_GCAGACTTTTGCACGCGCTG 59_AAGTCTGCATTTGCGCGTGA 58_TCAATTAACACCGAAAACAC 55_TTTGCACAAATTACACCGAA 54_GAAAATTTTCACAAAAAGGC 53_CTATTCAATATGTTGTTGCT 50_AAAAAACCTTTAAAAACTGT 47_GTGTTTTCAGCTCGACCATT 46_CCTTTTTGTGAAAATTTTCG 45_CCAGCAACAACATATTGAAT 45_ATTGAAAATGTTAATTGGGC 44_TGTGAAAATTTTCGAGGCGT 41_TCAAAAATCTTCAAGCTTGC 40_GCTGCGGTGAAA…
F37E3.3	WBGene00018158	chrI	-	0	N/A	N/A	N/A	1	Exon	59	55_AATTGGTTCGTTTTAACTGG 43_CTGCGCAGATTTCAAAAGTT 43_CAAAAATTATTCTTCTTACA 42_TGAATAAACATAAATTATAA 37_ATTTTTAACAGGAAATCAAT 32_ATTTTTTATTTTTTACTGTC 29_TTTAAATATTAATTTTTAAC 22_ATCAATTGGTTCGTTTTAAC
F39B2.1	WBGene00009553	chrI	+	1	Outron	75	74_CACCACCAAAGTTCACATGG 69_CGAGGGGAAAGCTACTACCG 66_TTGGTGGTGAAACGAACGGT 65_GTGTGGGGGAAAAGTTCGAG 65_AACTTTGGTGGTGAAACGAA 63_TTTCACCACCAAAGTTCACA 63_CTTGCGGATATCCTCGAGCA 61_CATGATCAAGACCGTGCTCG 60_TAATTATAAATAAAGTGTGG 60_AAATTGCAGCAACCGGCAGA 59_TGGCCATCATCATGTTCTTG 59_GTGGGAGTCAATCAGAGCAA 58_TCCCACCATGTGAACTTTGG 58_TATCCGCAAGAACATGATGA 58_ACCACCAAAGTTCACATGGT 57_TCGAGGGGAAAGCTACTACC 56_TATACCCAGTTT…	0	N/A	N/A	N/A
F39B2.3	WBGene00009554	chrI	-	1	Outron	557	76_CGATTTGTGTGAGTGCCCAG 71_ACACAAATCGAATGAGCGCG 68_AGGGAGATGGAAACATTTCG 65_GGAGATGGAAACATTTCGTG 63_GAAGAAGGACAAAAAGGCAA 63_CGTCAAGCCGTGCTAGCAGG 62_TCCAGCAGACGGAAATTGCG 61_TGAAGAAGGACAAAAAGGCA 61_GGGAGATGGAAACATTTCGT 61_GAAAAAATCGATAATTTCGT 60_GGACAATCCGCCTGCTAGCA 58_CTGCTGGAAGAACTTGAAGA 54_CTTCAAGTTCTTCCAGCAGA 51_TTTTCAGCGTTCCAGCAACT 51_AAACATTTCGTGGGGTTTGG 49_GGACAAAAAGGCAAGGGAGA 49_GAGCGTCAAGCC…	1	Outron	557	76_CGATTTGTGTGAGTGCCCAG 71_ACACAAATCGAATGAGCGCG 68_AGGGAGATGGAAACATTTCG 65_GGAGATGGAAACATTTCGTG 63_GAAGAAGGACAAAAAGGCAA 63_CGTCAAGCCGTGCTAGCAGG 62_TCCAGCAGACGGAAATTGCG 61_TGAAGAAGGACAAAAAGGCA 61_GGGAGATGGAAACATTTCGT 61_GAAAAAATCGATAATTTCGT 60_GGACAATCCGCCTGCTAGCA 58_CTGCTGGAAGAACTTGAAGA 54_CTTCAAGTTCTTCCAGCAGA 51_TTTTCAGCGTTCCAGCAACT 51_AAACATTTCGTGGGGTTTGG 49_GGACAAAAAGGCAAGGGAGA 49_GAGCGTCAAGCC…
F39B2.5	WBGene00009556	chrI	-	1	Outron	455	56_ATGTAGAGATATTGCTGTTG 52_ATTATGAAAAAAAATTAATG 52_ATGGTAAATTGTAAAAAACT 48_GAAATTTTTTTTGGAATTCG 48_AAAATTAATGAGGTTGCTGT 45_GAGGTTGCTGTTGGTGTTGA 45_GAGGAGTCATGTTTTGCATC 44_GAGATTTTTCAAATATATGA 31_TTGAAAAATCTCACTGATTA 22_TTTTGGAATTCGAGGATTTT 22_TTGCATCTGGAAATTTTTTT 12_TTTGGAAAAAATTTTTTTTT	0	N/A	N/A	N/A
F39B2.6.3	WBGene00004495	chrI	+	1	Outron	339	65_TGGCCTAGAAAACCCCATAG 64_CCTAGAAAACCCCATAGCGG 59_GCCATGGCAACGGGAGAAGT 58_CACATCTAACTCAACGCTGC 56_TGAAAGAAGGAACGTCGCCA 56_TCGAAAATGTAATTGAAAGA 55_CAACGGGAGAAGTGGGCTAG 55_ACGCTGCCGGACACCGGCCA 54_CGGCCATGGCCGCCGCTATG 53_GCCCACTTCTCCCGTTGCCA 53_AACTCAACGCTGCCGGACAC 52_ACATTGAAAGTATTTAGTAC 51_TATTTTTTCACAGAAAAAGA 51_AAGGAACGTCGCCATGGCAA 51_AAACCCCATAGCGGCGGCCA 46_CAGAAAAAGAAGGAAAAAAA 46_AAATACTTTCAA…	1	Outron	1425	84_GACGACTTTGAAGGACACGG 72_AGAAATCATTGATGAAGACG 68_TGTTGGCATTGAACGCCTTG 66_TAAATCGGCTAGCTTCTTCG 64_GATTCGGTGGACATGGACAC 62_GGACATGGACACGGGCCACA 62_CATCTGGATTAATTTTATCG 61_CGCGACGACTTTGAAGGACA 60_GAAGGACACGGTGGATTCGG 59_GGTGTGAAATTCAAGACTGT 59_AAATTCCTGCGAGATGCTTG 57_TAGATCCACAAGCATCTCGC 57_GGATTCGGTGGACATGGACA 53_AGATGCTTGTGGATCTAACT 48_CACGGTGGATTCGGTGGACA 43_TTTGAAGGACACGGTGGATT 41_AAGCTAGCCGAT…
F39B2.8	WBGene00009558	chrI	-	1	Exon	12	68_GGACCCTAGAAAGATTGAAG 68_ATGTGTAATACATGGGAGGG 67_ACTCATGTGTAATACATGGG 63_TCATGTGTAATACATGGGAG 60_CTCTCCCTTCAGCAGCACAC 59_CTCATGTGTAATACATGGGA 59_CATGTGTAATACATGGGAGG 57_AGACACTCATGTGTAATACA 55_GACACTCATGTGTAATACAT 54_GAGAGGCTCCAGGCCGTGAG 52_TTTATTTTCGGATGGATTGG 52_TTATTTTCGGATGGATTGGG 52_CCTCTCCCTTCAGCAGCACA 51_GAAGACGTTGAAAAGATAGA 51_ATCTTTCTAGGGTCCTCTCA 49_CCGTGTGCTGCTGAAGGGAG 48_TCTAGGGTCCTC…	0	N/A	N/A
F39H11.1	WBGene00009565	chrI	+	1	Outron	150	72_ACAATGAAATGCAAAAATGG 67_ACCGATGTTCCGGTACAAGT 65_CGCTCTCCAGTATAAAACTG 60_AAAATCCACTTTCAGCTGAA 58_AATTTCCGTTCAGCTGAAAG 57_TCCTACTTGTACCGGAACAT 55_TCGCTCTCCAGTATAAAACT 55_GAGTGCTTTGAAAAAATGAA 54_TAATGACTTACAGTGTGCGC 53_AGGAAACAACTCGATCAGTA 52_ATATAAATGAAGTTTTTGAA 49_TTCGTCGTGAGCATTCATTT 49_GAGAGCGATAACCGATGTTC 47_TTCAGGAATCCTACTTGTAC 47_TGGAAAAATGGCTCGTTACA 44_GTAACGAGCCATTTTTCCAT 43_CAACAACCCCAG…	0	N/A	N/A	N/A
F39H2.3	WBGene00009563	chrI	+	1	Outron	36	70_GTGAGTGGACGAGAAAAAGG 70_GAGTGGACGAGAAAAAGGCG 70_CTCAAAATAAAAAAACTGCG 67_GGAGTGGAGGCAAAAATTTG 67_GAGTTAAACATAGCGGCGCG 66_TATGTTTAACTCGCAGCGGG 65_CGGAACCCGTAGGATGTCGG 61_TTTCTCGTCCACTCACGGAG 60_CCGCGGCCGCAAGTAGAGCG 60_AAAGGCGGGGCCTAAATATG 59_CTCGTCCACTCACGGAGTGG 58_TGAGTGGACGAGAAAAAGGC 58_GTCGGCGGCATGATATTGGT 57_TCATGCCGCCGACATCCTAC 56_GCGCGGAACCCGTAGGATGT 56_CCGCTGCGAGTTAAACATAG 55_TTTTGCCTCCAC…	1	Outron	36	70_GTGAGTGGACGAGAAAAAGG 70_GAGTGGACGAGAAAAAGGCG 70_CTCAAAATAAAAAAACTGCG 67_GGAGTGGAGGCAAAAATTTG 67_GAGTTAAACATAGCGGCGCG 66_TATGTTTAACTCGCAGCGGG 65_CGGAACCCGTAGGATGTCGG 61_TTTCTCGTCCACTCACGGAG 60_CCGCGGCCGCAAGTAGAGCG 60_AAAGGCGGGGCCTAAATATG 59_CTCGTCCACTCACGGAGTGG 58_TGAGTGGACGAGAAAAAGGC 58_GTCGGCGGCATGATATTGGT 57_TCATGCCGCCGACATCCTAC 56_GCGCGGAACCCGTAGGATGT 56_CCGCTGCGAGTTAAACATAG 55_TTTTGCCTCCAC…
F40E3.2	WBGene00018230	chrI	+	1	Outron	233	65_CAAAGGAACGTCGAAGTGGG 63_AAAACAAAGGAACGTCGAAG 63_AAAAAATTCGAGAAAAACAA 62_AAACAAAGGAACGTCGAAGT 61_TAAATTTCAAGCCTTTCGCT 58_GAACGTCGAAGTGGGCGGCA 58_AAAAAATTACAAAAAAGATA 56_GAGAATCGATGCCGAGCGAA 51_ACAAAAAAGATACGGAAAAA 41_CGAAAAAAAATTTATGAAGA 40_TACGGAAAAACGGTTAAAAT 40_CGGTTAAAATCGGCAAAAAA 01_TCACAAAATATTTTATTTTT	1	Outron	230	65_CAAAGGAACGTCGAAGTGGG 63_AAAACAAAGGAACGTCGAAG 63_AAAAAATTCGAGAAAAACAA 62_AAACAAAGGAACGTCGAAGT 61_TAAATTTCAAGCCTTTCGCT 58_GAACGTCGAAGTGGGCGGCA 58_AAAAAATTACAAAAAAGATA 56_GAGAATCGATGCCGAGCGAA 51_ACAAAAAAGATACGGAAAAA 41_CGAAAAAAAATTTATGAAGA 40_TACGGAAAAACGGTTAAAAT 40_CGGTTAAAATCGGCAAAAAA 01_TCACAAAATATTTTATTTTT
F40E3.3	WBGene00018231	chrI	+	1	Exon	2569	64_TTCAAAAATTTAGTACTGGG 61_AAAATTTGTAAAAAGTTCAG 58_ATTCAAAAATTTAGTACTGG 55_AAAAAATGCTCAGGAGACGC 54_AATTCAAAAATTTAGTACTG 54_AAATTTGTAAAAAGTTCAGT 53_ACTTTAGTGAAAAAATGCTC 50_TTTTCCAAAAATTGACGTGT 47_TAATTCAAAAATTTAGTACT 47_AAATTTAGTACTGGGGGGAG 43_TTAATAAAAATAATATCTCT 43_ATAATTCAAAAATTTAGTAC 40_ATTTTTTCACTAAAGTTTTG 34_TAGTTTTTGATTTTATTTGA 30_TATAGAAAAAAAACAAGTTT 23_GAGACCTACACGTCAATTTT 12_TATTATTTTTAT…	0	N/A	N/A	N/A
F42H11.1	WBGene00009646	chrI	+	1	Outron	899	65_CGATCCGAATTATCAGACAT 64_TGATCCAAACTACCAAACGC 60_GCTGGTGGAGCACCTGCCGG 57_TTTGATAAGAAGGATGGTGG 56_GCTCCTGCTGCAACACCTGG 56_AATGTTTTTGATAAGAAGGA 54_AATGTTTTTGATAAAAAGGA 52_GTTTTTGATAAAAAGGATGG 52_AAGGATGGTGGAGGAGCTGG 51_GTTTTTGATAAGAAGGATGG 51_GGAGCTGGTGGAGCACCTGC 51_CTGAAGTGGTTTCTTTCCTC 50_ACTTTGTTCATTGGCTGAAG 49_TTTGATAAAAAGGATGGTGG 48_GCAGGAGCTTTTGGTCCACC 48_CCAAACTACCAAACGCTGGC 48_AGTGGTTTCTTT…	0	N/A	N/A	N/A
F43G9.1	WBGene00009664	chrI	-	1	Outron	168	64_TTATCGATCATTGGAAAGGG 64_AGCTACGGCATCCTGCGACG 64_AAAATAGAAAAGCAAATGGA 62_TGTCGCAGCGTCCCGCTGCG 58_AAAAATAGAAAAGCAAATGG 57_AGCAAATGGAGGGTGCGAGA 57_AATTTATCGATCATTGGAAA 56_CGCTGCGACAAACGCACGCA 55_CAATTTATCGATCATTGGAA 53_TTGAAAAATAGAAAAGCAAA 53_CATTATTTAGTTTACATACG 53_AAAACTGAAATCCACGTCGC 52_TCGCAGGATGCCGTAGCTAC 52_GGCTAGCTGTTTCCACGCAG 52_GCTAGCTGTTTCCACGCAGC 51_TCTCTTTGCACCTGTAGCTA 49_GCAAATGGAGGG…	0	N/A	N/A	N/A
F43G9.12	WBGene00009672	chrI	+	1	Outron	76	73_TGCATAAAGAGTACCTCACG 61_AGTGAAAGTTTCAAGATATG 57_TTCAAGATATGTGGCTGGAA 57_ATTCCAATCAAAAATGAGAA 55_ATTGGAATGGCTCCAAGAGT 52_AAAGTTTCAAGATATGTGGC 47_GAAAGCGATAATCGAAGTTT 46_TTTAAAAATAACTTTCAGAA 46_AGAATGGGAGATTATGTACC 43_CTTTCGCGTTGTTCAAATCC 42_TTTTTTGCCGAAATTAAAAA 42_TTTCTCATTTTTGATTGGAA 39_TGTCCTTTCTCATTTTTGAT 38_CATTCGCGTCTTCCGACTCT 33_TTAAAAATAACTTTCAGAAT 26_AAATTAACCCTTTTTAATTT 24_GTAAGTTTTTTT…	0	N/A	N/A	N/A
F43G9.2	WBGene00009665	chrI	+	1	Outron	987	76_TAAAGAGCCAAGGAAAAGGG 71_TTGCGCTCTACCGAACACCT 70_GTATCTGATGGATTGTCCGA 66_AAAAAGGCGTCGTCTACCGT 64_TTATCGATCATTGGAAAGGG 60_AGCCTTAAATTAAAGAGCCA 59_TTGCCAAGCATTCTGAACCC 59_CAATCCATCAGATACAGCTC 57_AATTTATCGATCATTGGAAA 55_CAATTTATCGATCATTGGAA 53_ACAAAAATATTTGAGATGGA 51_TTTCCAGGGTTCAGAATGCT 51_CAAGGAAAAGGGCGGTAGCA 51_AAATTAAAGAGCCAAGGAAA 50_GTCTCCGGAGCTGTATCTGA 50_GGGCGGTAGCAGGGCAGCCG 50_AATTAAAGAGCC…	0	N/A	N/A	N/A
F43G9.3	WBGene00009666	chrI	-	1	Outron	399	67_TTGATTGTTCGATTGAACGG 66_CTAGAAACAGTTTGTCCATG 65_AATTTCAGCATCTGTGCCCG 62_CCAAATGTGTAATTAGTCAA 58_TTACAAAAAAAATGTACAGA 54_CCTAGAAACAGTTTGTCCAT 54_CACGTTGCAACCGCGCCCCA 51_TCAAAGTTCGCTGGAGCCTC 51_GCCTAGAAACAGTTTGTCCA 51_ACGTTGATTGTTCGATTGAA 51_AACAGTTTGTCCATGGGGCG 50_GGTTTTTCATCAAAGTTCGC 45_CAGTTAAAATGGAAGACATC 44_ATCAAAGTTCGCTGGAGCCT 43_AAAAAAAATGAATTGAAAAC 39_ATTGTTGTTCTTTCGATTGT 38_CCCATGGACAAA…	1	Outron	370	67_TTGATTGTTCGATTGAACGG 66_CTAGAAACAGTTTGTCCATG 65_AATTTCAGCATCTGTGCCCG 62_CCAAATGTGTAATTAGTCAA 58_TTACAAAAAAAATGTACAGA 54_CCTAGAAACAGTTTGTCCAT 54_CACGTTGCAACCGCGCCCCA 51_TCAAAGTTCGCTGGAGCCTC 51_GCCTAGAAACAGTTTGTCCA 51_ACGTTGATTGTTCGATTGAA 51_AACAGTTTGTCCATGGGGCG 50_GGTTTTTCATCAAAGTTCGC 45_CAGTTAAAATGGAAGACATC 44_ATCAAAGTTCGCTGGAGCCT 43_AAAAAAAATGAATTGAAAAC 39_ATTGTTGTTCTTTCGATTGT 38_CCCATGGACAAA…
F44F1.4	WBGene00009696	chrI	-	1	Exon	112	69_TGAGAGGTATCGGGAAGATG 69_AAACTACAATCTACAGAGAG 64_AGACGGTTGGACGCTGTGCA 64_AGAAACTACAATCTACAGAG 62_GAGTGTGTTGGAATTGTGAG 60_GCTGTGCAAGGCTGTGCAGA 59_AGGTAATCGATAGAGTGTGT 58_GAAACTACAATCTACAGAGA 58_ATACGTTCCAGCAATACTGT 49_TTGGAATTGTGAGAGGTATC 45_GTTGGAATTGTGAGAGGTAT 45_ATAAAAATTGTAGCCTCTAC 42_CGTCATAAATAGACTATTCT 39_TATTATTCCAACAGTATTGC 34_CGTCATCTTCGCATTTTTGC 33_ATGTGTTCTTATTTTTAGTC 29_ACGTCATAAATA…	1	Exon	112	69_TGAGAGGTATCGGGAAGATG 69_AAACTACAATCTACAGAGAG 64_AGACGGTTGGACGCTGTGCA 64_AGAAACTACAATCTACAGAG 62_GAGTGTGTTGGAATTGTGAG 60_GCTGTGCAAGGCTGTGCAGA 59_AGGTAATCGATAGAGTGTGT 58_GAAACTACAATCTACAGAGA 58_ATACGTTCCAGCAATACTGT 49_TTGGAATTGTGAGAGGTATC 45_GTTGGAATTGTGAGAGGTAT 45_ATAAAAATTGTAGCCTCTAC 42_CGTCATAAATAGACTATTCT 39_TATTATTCCAACAGTATTGC 34_CGTCATCTTCGCATTTTTGC 33_ATGTGTTCTTATTTTTAGTC 29_ACGTCATAAATA…
F44F1.6	WBGene00009698	chrI	-	1	Outron	348	72_CTACCATATAGTGCTAGAGG 66_ATGACCCCTCGAGAAAAATG 65_CCCCTACCATATAGTGCTAG 63_TCTCTCTGTGAATATGTACA 59_TCTCAATCAATACAACGGAA 59_TACAAACCACATTTTTCTCG 59_CTATATCTCCAACAGTGTTG 59_AGAGAGTGCCACAACACTGT 58_CCTCTAGCACTATATGGTAG 58_CAAACCACATTTTTCTCGAG 57_ACAAACCACATTTTTCTCGA 54_TCCTTTCTCAATCAATACAA 51_GCACTATATGGTAGGGGTAG 51_CAGATAACCAGTACAGACTA 50_CCATATAGTGCTAGAGGCGG 48_CGCCTCTAGCACTATATGGT 47_TCCGTTGTATTG…	0	N/A	N/A	N/A
F45H11.5	WBGene00009745	chrI	+	1	Outron	321	75_ACAGTAGGCAATCCACATGG 69_TCCAGATGCGAAAATACAGT 69_AATACAGTAGGCAATCCACA 67_GTAGCCGGTCTCAACACGAT 61_TGTTAAATTTTTCCGCCATG 61_ACATCCGATCGTGTTGAGAC 60_GAAATATTGATGCAAAACTA 58_GATTAATTCACGAAAATACA 57_TATTCATTTTTAATTTTCCA 57_AACGACGTTGATCGTTTAGT 54_TGATGCAAAACTACGGTAGC 50_GACTAAACGATCAACGTCGT 49_TTAGTCGGAGACGTGTTCCC 49_ACTAAACGATCAACGTCGTT 46_GTTAGTACAAAAACTGTATA 38_GCCTACTGTATTTTCGCATC 31_GAAATTAATATA…	1	Outron	327	75_ACAGTAGGCAATCCACATGG 69_TCCAGATGCGAAAATACAGT 69_AATACAGTAGGCAATCCACA 67_GTAGCCGGTCTCAACACGAT 61_TGTTAAATTTTTCCGCCATG 61_ACATCCGATCGTGTTGAGAC 60_GAAATATTGATGCAAAACTA 58_GATTAATTCACGAAAATACA 57_TATTCATTTTTAATTTTCCA 57_AACGACGTTGATCGTTTAGT 54_TGATGCAAAACTACGGTAGC 49_TTAGTCGGAGACGTGTTCCC 46_GTTAGTACAAAAACTGTATA 38_GCCTACTGTATTTTCGCATC 31_GAAATTAATATACTTCTTAA 30_ATATTCATTTTTAATTTTCC 20_TAAAATAATGTG…
F46A9.1	WBGene00009754	chrI	+	1	Exon	1315	67_ATAGAGTCGTACTGGCACAA 63_CGAAAAAGGGAGGAAAAGCA 60_AGAATGATGACGAAAAAGGG 52_GAGGAAAAGCATGGAAGAAG 51_CACAACAAATAGAGTCGTAC 51_AAAAGCATGGAAGAAGGGGC 50_ATCTCCTAAAATATGGAGAA 49_TAGTGAGAGACAATAGACTT 48_TGGAAGAAGGGGCTGGAAGA 48_GGAGGAAAAGCATGGAAGAA 47_GGGAGGAAAAGCATGGAAGA 45_TGGTGAGACATAGAAAGAAA 41_AGTGAGAGACAATAGACTTT 39_ATGAGAATGATGACGAAAAA 38_TTTTAGGAGATAATTATTCT 36_CGTACTGGCACAACGGAAAA 36_AATGAGAATGAT…	1	Exon	36	69_AATTCTGAAATCTTCCAAAG 61_TTACATGTCATACTTCATAG 61_GAAATCTTCCAAAGGGGAGA 60_AAAATTCTGAAATCTTCCAA 53_AAATTCTGAAATCTTCCAAA 41_AATTAGTGCCGTCTCCCCTT 39_TTATCAATCGAATTTCTAAA 38_AACAATAACAAACAAATAAT 36_GATTTTTTCCACAGTTATTA 36_AAACAAATAATCGGTAAAAT 34_AAAGGTATTTTTGGAGAATT 30_GGGGAGACGGCACTAATTTT 27_TGTAGAATATTTTAAGGATC 17_GAATTTCTAAAAGGTATTTT 13_GATAAATTCTGTCGATTTTT 11_TATTTTTGTAGAATATTTTA
F46A9.2	WBGene00009755	chrI	+	1	Exon	17	70_GTGTAGAAAGCTATGTCGAG 64_TGTGTAGAAAGCTATGTCGA 64_ATAGTTTTCATTCAAGATTG 60_TTCTACACAATATGTAGCTG 59_TTGTGTAGAAAGCTATGTCG 57_ACAATATGTAGCTGCGGCGA 52_GCAATCTTGAATGAAAACTA 49_ATAGAGCAGTGAAAATTGAT 37_AAAACCTTTTATTGTAAGTC 35_GAAAATTGATTGGTAGTTTG 20_TATTCCAGACTTACAATAAA	1	Exon	16	70_GTGTAGAAAGCTATGTCGAG 64_TGTGTAGAAAGCTATGTCGA 64_ATAGTTTTCATTCAAGATTG 60_TTCTACACAATATGTAGCTG 59_TTGTGTAGAAAGCTATGTCG 57_ACAATATGTAGCTGCGGCGA 52_GCAATCTTGAATGAAAACTA 49_ATAGAGCAGTGAAAATTGAT 37_AAAACCTTTTATTGTAAGTC 35_GAAAATTGATTGGTAGTTTG 20_TATTCCAGACTTACAATAAA
F46F11.1	WBGene00018508	chrI	+	1	Outron	1244	62_AACACAAAAACAAATCATGA 55_TTAAGGTTTTAAACTATACA 44_AAATTCTACGTCTAAAGAAA 43_CGAAAAAAAATGGAAGAAAA 39_GCTCGTTGAATCAGTTGTTT 37_GCGAGCTTTGCGAAAAAAAA 29_TGCTCGTTGAATCAGTTGTT 10_AAAACGTGATTAATTTTTTA	0	N/A	N/A	N/A
F46F11.6	WBGene00018509	chrI	-	0	N/A	N/A	N/A	1	Outron	1618	76_TTGTTCCAAGATCATCACAG 73_GGAAGCGAGAGAGAAGCTTG 72_AGCGAGAGAGAAGCTTGTGG 70_CAAGCCACAGGAGATGTCGG 66_AGTGACAGCCGATGAATCAG 63_GCATCCGCCGACATCTCCTG 61_CAGAGCTTCTGTCGATGGAG 61_AAGTCGAAGGCCCAACAGAA 60_GAACAGAAATCGCAAGTCGA 59_TGCCAAGCCACAGGAGATGT 58_ATAGGATTTAAAAACTTCCA 58_AAGCCCAGAGCTTCTGTCGA 55_TCTCCATCGACAGAAGCTCT 54_AGAGGAAGCTGGACTTTCCA 53_CTCTGGGCTTGCGGTTCTTG 53_AAGATCATCACAGAGGAAGC 52_GTCGACCGATGC…
F46F11.7	WBGene00018510	chrI	+	1	Exon	11	76_TTGTTCCAAGATCATCACAG 71_TGTGGCATTGAAGAACAAGA 67_AGAGTCGCAACGGTCAACCT 65_CATTACAAGCTGAGGCAATG 63_ATGTGGCATTGAAGAACAAG 58_AATCTGAGCATCGATTGGCT 57_TGTACTATGTATATGTACAA 57_CTCCAAGTGCAGAGTCGCAA 56_GGTTTTCTCATTACAAGCTG 55_ATTGAAGAACAAGAGGGATA 54_TCTTAAATCTGAGCATCGAT 54_AGAGGAAGCTGGACTTTCCA 53_CGGTAAACGGTTTTATTGAG 53_AAGATCATCACAGAGGAAGC 51_GATTGGCTGGGCTCCTAGGC 50_GCACTTGGAGAAGCCGGCCT 50_CATTGAAGAACA…	1	Exon	271	76_TTGTTCCAAGATCATCACAG 73_GGAAGCGAGAGAGAAGCTTG 72_AGCGAGAGAGAAGCTTGTGG 70_CAAGCCACAGGAGATGTCGG 67_AGAGTCGCAACGGTCAACCT 66_AGTGACAGCCGATGAATCAG 63_GCATCCGCCGACATCTCCTG 61_CAGAGCTTCTGTCGATGGAG 61_AAGTCGAAGGCCCAACAGAA 60_GAACAGAAATCGCAAGTCGA 59_TGCCAAGCCACAGGAGATGT 58_AAGCCCAGAGCTTCTGTCGA 57_CTCCAAGTGCAGAGTCGCAA 55_TCTCCATCGACAGAAGCTCT 54_AGAGGAAGCTGGACTTTCCA 53_CTCTGGGCTTGCGGTTCTTG 53_AAGATCATCACA…
F46F11.8	WBGene00018511	chrI	-	1	Exon	36	62_AACACAAAAACAAATCATGA 55_TTAAGGTTTTAAACTATACA 44_AAATTCTACGTCTAAAGAAA 43_CGAAAAAAAATGGAAGAAAA 39_GCTCGTTGAATCAGTTGTTT 37_GCGAGCTTTGCGAAAAAAAA 29_TGCTCGTTGAATCAGTTGTT 10_AAAACGTGATTAATTTTTTA	1	Exon	36	62_AACACAAAAACAAATCATGA 55_TTAAGGTTTTAAACTATACA 44_AAATTCTACGTCTAAAGAAA 43_CGAAAAAAAATGGAAGAAAA 39_GCTCGTTGAATCAGTTGTTT 37_GCGAGCTTTGCGAAAAAAAA 29_TGCTCGTTGAATCAGTTGTT 10_AAAACGTGATTAATTTTTTA
F46F11.9	WBGene00018512	chrI	-	1	Outron	479	63_CGAAGAAGGGTATTCATATG 62_GGAATAATTCCGAATCAAGA 59_TGTCTCGAATTGTCTACGAA 59_GGGTATTCATATGCGGTGCG 58_ATTATGCGGAAAATGAATGT 57_GCTGCAGGAATGTCATATGT 53_CATGAGTCATCCGGATTATG 50_TGGAGAGAAGTAGACGAAGA 47_GAGACATTTCATGAGTCATC 46_GGAGAGAAGTAGACGAAGAA 44_GGAATTATTCCAATTGCTGC 39_TATGACATTCCTGCAGCAAT 38_GAATCTTTACCATCTTGATT 38_CATTCATTTTCCGCATAATC 20_GAACACACAAATATTCTTTC 16_TTATCATATTAATACTTTAT 12_TCAGCATTTGTT…	0	N/A	N/A
F47B3.4	WBGene00018528	chrI	+	1	Exon	2424	75_ATTCTCAAAGTAGTCCACCG 64_AGAGTGCAGTAACACGGAGT 62_ATTATAAAATTTCGCCACGG 61_GAGAGTGCAGTAACACGGAG 61_AGAATGAGAGTGCAGTAACA 60_ATAATTATAAAATTTCGCCA 54_ACAAAAAATGTGAATTGGAA 41_CAAAAAATGTGAATTGGAAT 37_TTCTATAATTGGAGATTGAT 34_TTTGAACAAAAAATGTGAAT 32_AATTGGAGATTGATAGGATT 17_TACTATAGTTGTTCTATAAT 09_CAAAAAGTTCAAATGTTTTT	1	Exon	63	62_TTGGTTGAAAAGTGGGATGA 59_TGTACAGTTTTCATATTGGA 58_CCAATATGAAAACTGTACAT 55_ATGTACAGTTTTCATATTGG 54_GGTGTGACTGTTAAGTTTGG 53_TCGTCTGATTGGTTGAAAAG 53_GGGATGAGGGAATCGATGAT 52_GACGCTGATTGGTTTAAAAG 51_ATTGGTTGAAAAGTGGGATG 51_ACGCTGATTGGTTTAAAAGT 50_GTGGGTGTGACTGTTAAGTT 48_CGTCTGATTGGTTGAAAAGT 48_AAGTGAGCAAAGACGCTGAT 43_CCTATGTACAGTTTTCATAT 37_TAAAATTAAATTTGCGTGAA 35_CTTTGCTCACTTCGTCTGAT 29_GTAATTTTTTCT…
F47B3.7	WBGene00018531	chrI	-	0	N/A	N/A	N/A	1	Exon	75	67_ATTGCACCCATATTAATCGG 65_GATCCATCACTCACTATCAG 65_ACCAATACATATGTCAGCAA 65_AATTGTTGATAGTGATGGTG 63_CTATCAGTGGACTAACTGGC 63_AGTCCACTGATAGTGAGTGA 62_GACCAATACATATGTCAGCA 60_GCCCAAATTGTTGATAGTGA 59_CAATATTGGCCAGCTGTCGA 58_ACTATCAACAATTTGGGCGT 57_AATTTGGAACTTGTATGGGC 53_TTGTTTTGTATTCTTATTAG 51_TGTATTCTTATTAGGGGCAA 50_TTGGTCTGACCTTCGACAGC 50_TGGACTAACTGGCCGGATCA 48_GACTAATTTGGAACTTGTAT 45_TGTTAGTTTTTT…
F47G4.2	WBGene00009823	chrI	-	1	Outron	260	64_GACACACGGACCAAAGGTGT 62_TATTGTGACACACGGACCAA 62_CAAGTTTCCCGCTAGACACA 61_TAATGTTGGCTGATCAGTTG 61_GTTGGCTGATCAGTTGCGGA 58_TTCTTCTTTATTGTGACACA 58_CAGTTGCGGAAGGATAAAGT 58_AATGGTGAAGAACTTTAGCT 55_GATGGTGAAAGTGGGGTCAA 54_TGAAAGTGGGGTCAATGGAC 54_TCTGCACAACGTTTTGGGTA 52_GGGTACGGCCTTGTGTCTAG 51_GTGAAAGTGGGGTCAATGGA 51_GGTACGGCCTTGTGTCTAGC 48_CTTGTGTCTAGCGGGAAACT 47_GGTTGAAAAGTTGCTAATGT 47_GGCGCTTAAGTT…	1	Outron	260	64_GACACACGGACCAAAGGTGT 62_TATTGTGACACACGGACCAA 62_CAAGTTTCCCGCTAGACACA 61_TAATGTTGGCTGATCAGTTG 61_GTTGGCTGATCAGTTGCGGA 58_TTCTTCTTTATTGTGACACA 58_CAGTTGCGGAAGGATAAAGT 58_AATGGTGAAGAACTTTAGCT 55_GATGGTGAAAGTGGGGTCAA 54_TGAAAGTGGGGTCAATGGAC 54_TCTGCACAACGTTTTGGGTA 52_GGGTACGGCCTTGTGTCTAG 51_GTGAAAGTGGGGTCAATGGA 51_GGTACGGCCTTGTGTCTAGC 48_CTTGTGTCTAGCGGGAAACT 47_GGTTGAAAAGTTGCTAATGT 47_GGCGCTTAAGTT…
F47G4.4	WBGene00009825	chrI	-	1	Outron	505	53_AAAAAAATTAAAAATTGTTG 50_GTTGTCAACTAACAAAATAA 50_ATTTCAACGTTTCAAAAATG 44_TTTTTAATTTTTTTTGAAGT 43_ATTCAGTAGTTTTTGAAATA 30_AAAATTTAAAATATGATAAT	0	N/A	N/A	N/A
F47G4.6	WBGene00009827	chrI	+	1	Exon	851	73_TTACGTCACATAATTACAGG 72_TAACCATAACAAAACGAGGG 72_GCATAACCATAACAAAACGA 64_TGCATAACCATAACAAAACG 63_TCAAATAAAGGAAATTTGGA 59_GGCGGGATCCGCTTCTCCTG 58_CGTCACATAATTACAGGAGG 57_GTCAAATAAAGGAAATTTGG 56_GTCACATAATTACAGGAGGC 53_GTTAAAGATTACCTAAAATG 51_ATATTTTTCAAATTTCAAAC 50_ATCCGCTTCTCCTGAGGTAG 48_TAACAAAACGAGGGCGGCTT 41_CCTAAAATGTGGTTTTGAAC 39_TAGCAGAACAAGTCAAATAA 37_GCGTTACGTCACATAATTAC 36_TTCCTAATTTTC…	0	N/A	N/A	N/A
F48A9.1	WBGene00018581	chrI	+	1	Exon	119	75_TCACTTTCATTAGATGAACA 72_TTAGATGAACACGGTCCACG 70_TAGATGAACACGGTCCACGG 70_AAATAAAAAAGAAAAGAAGG 66_ACCCCAATTTGTAGTGACAG 65_AGATGAACACGGTCCACGGG 59_TATATTGGCACAGTAGTACC 59_TATATATATTTTTCCCCCCG 58_CATTAGATGAACACGGTCCA 53_CAAAAGAGTGTAAACATAAG 53_ATTAGATGAACACGGTCCAC 52_ACCACTGTCACTACAAATTG 51_CCAAAAGAGTGTAAACATAA 47_ACTAAATAAAAAAGAAAAGA 45_CAATTTTTTAATCGTGCTCC 43_GCGATGTTTTTTGTTTCATA 43_GCCAAAAGAGTG…	1	Exon	120	75_TCACTTTCATTAGATGAACA 72_TTAGATGAACACGGTCCACG 70_TAGATGAACACGGTCCACGG 70_AAATAAAAAAGAAAAGAAGG 66_ACCCCAATTTGTAGTGACAG 65_AGATGAACACGGTCCACGGG 59_TATATTGGCACAGTAGTACC 59_TATATATATTTTTCCCCCCG 58_CATTAGATGAACACGGTCCA 53_CAAAAGAGTGTAAACATAAG 53_ATTAGATGAACACGGTCCAC 52_ACCACTGTCACTACAAATTG 51_CCAAAAGAGTGTAAACATAA 47_ACTAAATAAAAAAGAAAAGA 45_CAATTTTTTAATCGTGCTCC 43_GCGATGTTTTTTGTTTCATA 43_GCCAAAAGAGTG…
F48A9.2	WBGene00018582	chrI	+	1	Exon	2766	68_CTAGTGGAAATAGACACACA 63_AGAAACTGAAGAAATTGAGG 59_AAAAGAAACTGAAGAAATTG 57_ATGGTAGATAGACAGAAAAC 57_AAGAGACTTAAAGATATGAA 55_TAGATATCAATGACTCTAAG 52_CCAAAAATTCACTCACAAGC 51_ATCAATGACTCTAAGAGGAT 51_AGAAATTGAGGTGGTTCTAG 40_TTTTTGTGTGTGTCACATCT 37_AATGGTAGATAGACAGAAAA 21_CGATTCATGGTTTCAAATTT 12_CCTGCTTGTGAGTGAATTTT	0	N/A	N/A	N/A
F48C1.3	WBGene00018596	chrI	+	1	Exon	937	72_TTTGCGGAGAGAATGGACGG 67_TAGTCACAAGCGAATCGAGA 62_TTTGACAACTAAACGAAAGG 62_AGGCTATGGCCTTCGCGAAG 61_TTGCGGAGAGAATGGACGGC 61_GAGATTCCATACAGATCAGA 59_TGGAGACACCCGCTTCGCGA 59_CTTTGACAACTAAACGAAAG 59_AAACGAAAGGGGGAGACAGA 58_GCGAGATAGTACTAGAAAAG 58_CTGTTGGGGCTGTTGGTGAG 58_CGGTTTGCGGAGAGAATGGA 57_AGAATGGACGGCGGGACGCG 56_TTAGTTGTCTAAGCAGGCTA 56_GAAAGAGAAGGTCGCTGTTG 55_GTCTCGATTCGCTTGTGACT 55_GATTCGGTTTGC…	0	N/A	N/A	N/A
F48C1.6	WBGene00018599	chrI	-	1	Outron	15	73_TCTGAAGGAGAGAGACTGTG 64_GTCTGAAGGAGAGAGACTGT 64_GGTCTGAAGGAGAGAGACTG 58_TTTCGATTAAAATATTTGGT 51_ATTAAAATATTTGGTGGGTA 49_CGGTAGCCAATTTGGTCTGA 48_CTTTCGATTAAAATATTTGG 47_ATCGCGGAAACATTTGTTAG 42_TCGCGGAAACATTTGTTAGA 41_CTCTCTCCTTCAGACCAAAT 32_GGTGGGTACGGTAGCCAATT 24_AAACTTTCGATTAAAATATT	1	Outron	15	73_TCTGAAGGAGAGAGACTGTG 64_GTCTGAAGGAGAGAGACTGT 64_GGTCTGAAGGAGAGAGACTG 58_TTTCGATTAAAATATTTGGT 51_ATTAAAATATTTGGTGGGTA 49_CGGTAGCCAATTTGGTCTGA 48_CTTTCGATTAAAATATTTGG 47_ATCGCGGAAACATTTGTTAG 42_TCGCGGAAACATTTGTTAGA 41_CTCTCTCCTTCAGACCAAAT 32_GGTGGGTACGGTAGCCAATT 24_AAACTTTCGATTAAAATATT
F48C1.8	WBGene00018600	chrI	-	1	Exon	1625	72_AAGTAATCCAAGAACTCCTG 65_TATTACAATCAATATAATGG 63_TATCCGATATTCAGCGTCCG 62_AATGGAAATAACTATTATGG 60_TTCAGTACGAAAAAAGAGCT 57_TACTACAACCAATATTACAA 57_AATGGAGGATATGGTGGCAA 53_TATTATGGTAATGGATACTA 53_GTTTACGGTAATGGGTACTA 53_GGTAATGGGTACTACGGTAA 53_GGATACTACGGTAATGGTTA 53_CAATATAATGGAGGATATGG 51_CGAGGAAGAGCACGTGCCGC 50_GGTAATGGATACTACGGTAA 48_AATAATGGATATTATGGTAA 46_TACGGTAATGGTTACGGTAA 43_TACGGTAATGGA…	0	N/A	N/A	N/A
F48C1.9.1	WBGene00018601	chrI	-	1	Exon	19	67_AAGATCAGTAGAAACATACA 61_CTTTGTACCCAGAGAATAGG 56_CTGATCTTCTAAAAGCGTCT 50_TATCAAACCGCCTATTCTCT 47_AAAACTTTTGCTAATTTAAG 44_GTCGAAAAAAGAAAAAAAAC 42_ATACTTTGTACCCAGAGAAT 36_ATATCAAACCGCCTATTCTC 35_TTTCAAACTACATAAGTTCT 32_AGACAAATTTTCAAAATTAC	1	Exon	19	67_AAGATCAGTAGAAACATACA 61_CTTTGTACCCAGAGAATAGG 56_CTGATCTTCTAAAAGCGTCT 50_TATCAAACCGCCTATTCTCT 47_AAAACTTTTGCTAATTTAAG 44_GTCGAAAAAAGAAAAAAAAC 42_ATACTTTGTACCCAGAGAAT 36_ATATCAAACCGCCTATTCTC 35_TTTCAAACTACATAAGTTCT 32_AGACAAATTTTCAAAATTAC
F49B2.3	WBGene00009863	chrI	+	1	Exon	1090	67_TACCTATGCAGAAGATCCAG 66_GAATTTATTATGCTGACACG 60_GTTCGAATAGTTATGGGGCA 60_GAAAGGACTTAACTTAGTCA 60_AGTGGAGAGAATGAAGGAAA 59_TATAGGATGTGAATTTCGGA 59_ATTTGTTTAGGGAAAAGTAG 58_CTCCACTGGATCTTCTGCAT 58_ACAAAGTTCGAATAGTTATG 57_TTATAGGATGTGAATTTCGG 57_AGATCCAGTGGAGAGAATGA 53_TAAATATATCAAAGTCAAGC 53_ATATCAAAGTCAAGCAGGAA 49_GAGGGCTTGTTCTATCGGAT 43_GTTTCCTTCATTCTCTCCAC 40_TTTCGGAGGGCTTGTTCTAT 38_CTTTTCCCTAAA…	0	N/A	N/A	N/A
F49B2.6	WBGene00009865	chrI	+	1	Outron	314	65_GGCAAAGGGAAAAAGTACGG 62_TTGTTAAATAGACAGGCAAA 60_CTAGACCTAAACTTAAGCCT 59_CCAAGCCTAATCCTAAGCCT 54_TTAGGTTTAGGCTTAGGCGT 53_TTAAGCCTAAACCTAAATCT 53_GGAAGTAGTACTACATACAT 52_TTAAGTTTAGGAGTATGCTC 52_ACAGGCAAAGGGAAAAAGTA 51_GTAGGCTTAAAACAAGTCTT 51_AAGGGAAAAAGTACGGCGGG 50_AGCCTATTAGGCCTAGGCTT 49_TTAAGTTTAGGTCTAGGCTT 48_GTTGTTAAATAGACAGGCAA 47_GCAAAGGGAAAAAGTACGGC 46_TTAGGCATTAAATTAGGCCT 46_TCAGTCTTAGGT…	0	N/A	N/A	N/A
F49D11.10	WBGene00045433	chrI	-	1	Outron	340	66_CGACGTCATCGATGAGCACA 61_TCGAATGAACAATTTTTCCG 60_CACACGGATCAGCGATTCGT 56_ATCGATGACGTCGTCAGCCA 54_ATGCGATTTTATGGAGCTCG 53_GAGCTCGTGGACAGTGTAGA 50_AGCTCCATAAAATCGCATAA 49_AAGATAGTTATGAGAAAAGA 44_TTTCTCATAACTATCTTAGC 40_ATAAAATCGCATAATGGTCT 37_TGTAGTTCACAATAATTTTG 37_TAGAAAAAATACTCAAAAAA 36_ATCCATGTTAATTAAATTTG 35_TTCCGCAAATTTAATTAACA 19_TGAACTACAGTAATCTTTAA 12_AAGACCATTATGCGATTTTA	0	N/A	N/A	N/A
F49D11.4	WBGene00018628	chrI	+	1	Outron	829	68_GGTCCCTAACCATACGAGAG 65_TTGGACCTAGAACCTGGGCT 65_TCCACACTAATAGGCAGGAG 65_TCAAGGAGAAGCCAAAACAC 63_ACACTACACCACAGCCATTG 60_TACTATTGGACCTAGAACCT 60_GAAAAAGTATACTGTAGGCG 58_CTAAAGAAAAAGTATACTGT 57_TCCGCTCCTGCCTATTAGTG 57_AAGAAAAAGTATACTGTAGG 56_AGAGATCCACACTAATAGGC 52_CCATCTTTCTCCATTGAAAG 51_TATGGTTAGGGACCGAGCCC 50_CATCTTTCTCCATTGAAAGT 50_AGAAAAAGTATACTGTAGGC 48_CCACTTTCAATGGAGAAAGA 46_AAAGTGGGAATC…	0	N/A	N/A	N/A
F49D11.6	WBGene00018630	chrI	-	1	Exon	1546	68_GGTCCCTAACCATACGAGAG 65_TTGGACCTAGAACCTGGGCT 65_TCCACACTAATAGGCAGGAG 63_ACACTACACCACAGCCATTG 60_TACTATTGGACCTAGAACCT 60_GGCTCAACCATTACCTCTCG 60_GAAAAAGTATACTGTAGGCG 58_GATTTGTCGGCAACCTCGAG 58_CTAAAGAAAAAGTATACTGT 58_AAGTAGGATCATATGCGAGT 57_TCCGCTCCTGCCTATTAGTG 57_AAGTTAGATACAATAGAAGT 57_AAGAAAAAGTATACTGTAGG 56_GGAAAATCATCAATTTCTGA 56_AGAGATCCACACTAATAGGC 51_TATGGTTAGGGACCGAGCCC 51_AGTAGGATCATA…	0	N/A	N/A	N/A
F49D11.7	WBGene00018631	chrI	-	0	N/A	N/A	N/A	1	Exon	39	73_GGCTCTATGTAGATTCACGG 71_GCGCTCGATGTGGATTTACG 70_GTGCTCAATGTAGATTTACG 67_GGGGTTCATGTAGATTTACG 64_GGGCTCTATGTAGATTCACG 64_ATCAGCAGGAAAATCCTTGG 58_TAGATTTACGGCGCTCGATG 58_ATTGAGCACCGTAAATCAGC 57_TCGAGCGCCGTAAATCTACA 57_AAAGTTCTGCAATGCCGCCA 55_TAAATCAGCAGGAAAATCCT 50_AAAAGTTGAATTGTTGTCAT 49_GGGGCTCTATGTAGATTCAC 48_AAATTTTTTCCATTTCATAT 41_AGATTGAAGCCGATATGAAA 39_CGGGGCTCTATGTAGATTCA 37_AGAACTTTTCAG…
F52A8.1	WBGene00009915	chrI	+	1	Outron	1725	68_GTCCATAAAGGAGACGCCGG 67_TTCAGCCAGCTACCTGACTG 66_TGGTTGATAAAAAGGAATGG 66_AGTGTCCATAAAGGAGACGC 65_CGGACCAATCGATGTGTGTG 64_ACGGACCAATCGATGTGTGT 60_CATTCCTTTTTATCAACCAC 58_CGGTGGTTGATAAAAAGGAA 57_TTCACATTAGCGACTCGTCA 55_TACGGACCAATCGATGTGTG 55_GGTTGCCACAGTCAGGTAGC 55_ACCGCGAATAGTGTCCATAA 54_TCCTTTATGGACACTATTCG 54_CGGTCCCCACACACATCGAT 48_TGGCTGAATGAAATGAAAAA 47_GATTGTTGGTTGCCACAGTC 47_GAAAAGAAAATA…	0	N/A	N/A	N/A
F52A8.3	WBGene00009916	chrI	-	1	Exon	63	66_TTATACCTTGAGTGGTCACT 63_TCAAAAATGAGTAAAAGAAG 60_GGGTCACAAGATGACCTGGC 60_CTATTCGGCATGTGATGACG 59_TAATTCCGAGTGACCACTCA 58_CATTTTTGAGGTTAAAAAGG 57_TTTGATAGAAGGAAATTACA 56_GTCAAATGTTATACCTTGAG 56_AAGGTGGAAGAGAGAGAGAG 54_AAAGGTGGAAGAGAGAGAGA 53_GTGATGACGTGGCACCTGCC 51_AGAGGGGTCACAAGATGACC 51_AAAAGGTGGAAGAGAGAGAG 45_TTGTAGAAAAAATATTAGAT 42_CTGAAAATCAGAGTAAAATA 41_GTTCATAAAATTTTGATAGA 36_CATCACATGCCG…	1	Exon	1549	73_TGGACGATGACTGATCGAGG 68_GGGTGGACGATGACTGATCG 54_TTTTCGGAAATCTTTGTGGG 51_GCCGAAGAAAACCAGAAGAA 50_GTGATATGTTGTGAATTTTG 49_ATTTCCGAAAAAAAAATCTC 48_TTTTTTTTCGGAAATCTTTG 41_GAGTGTAGTTTGAGAGCTTT 38_TGAGTGTAGTTTGAGAGCTT 38_GAATTTCAACAGACAAAATA 37_GGCAATTCTTCCCGAAAAAC 36_TGTGAATTTTGTGGTGTTCT 35_TTTTTTTCGGAAATCTTTGT 34_ATGACTGATCGAGGCGGTTT 32_TCCTTTCTTCTGGTTTTCTT 29_AGACAAAATATGGCTATAAA 27_TTGGCTGTTTAC…
F52A8.5	WBGene00009918	chrI	-	1	Outron	643	73_AAATAATAGCACAATAGACG 70_AAACTCACAAGAATTGGACG 69_TGGGAAAACTACGAATTCCG 66_GAGACGCAATAAAGCACCTG 62_CATCTTCTGTGAAATCTCGT 61_GTTTTCAAAAGAGCAGCCAC 60_TAATAGCACAATAGACGGGG 58_CACAGAAGATGCATACGAGT 55_GGGAAATTGAATTTTTCAGG 51_GATAAAATGTTTTGAATGGG 50_GGAAATTGAATTTTTCAGGT 47_TATGAATTGCATTAATTCCT 46_GAAAATAATAGCACAATAGA 44_AAAATAATAGCACAATAGAC 37_TCAGAAGAAATATTTATTCT 33_ATATAGAAACTCACAAGAAT 32_AAAGAATCGAAC…	1	Outron	643	73_AAATAATAGCACAATAGACG 70_AAACTCACAAGAATTGGACG 69_TGGGAAAACTACGAATTCCG 66_GAGACGCAATAAAGCACCTG 62_CATCTTCTGTGAAATCTCGT 61_GTTTTCAAAAGAGCAGCCAC 60_TAATAGCACAATAGACGGGG 58_CACAGAAGATGCATACGAGT 55_GGGAAATTGAATTTTTCAGG 51_GATAAAATGTTTTGAATGGG 50_GGAAATTGAATTTTTCAGGT 47_TATGAATTGCATTAATTCCT 46_GAAAATAATAGCACAATAGA 44_AAAATAATAGCACAATAGAC 37_TCAGAAGAAATATTTATTCT 33_ATATAGAAACTCACAAGAAT 32_AAAGAATCGAAC…
F52A8.6	WBGene00009919	chrI	+	1	Outron	1662	65_TCAAAAAAGAGACGCAGTGA 63_AGTGACGGTGTGGAGGACAT 63_ACAGTAACTCGTTGTTCGCG 61_GAGACGCAGTGACGGTGTGG 60_AATCGGTCATAATGGAGAGA 58_AAAGAGACGCAGTGACGGTG 57_TTTTCAAATCTATATTACGT 52_TCGGCAGATCTTACGCGCAT 46_TTTTATTATTCAGGACGCTA 46_TTCGGCAGATCTTACGCGCA 45_ATGCGAAATGGGTTCATTGA 45_ACAACTGTACACATGCGAAA 44_TAGATTTGAAAATAATTGAT 43_ATCGTCTAAATCGGTCATAA 37_CAACTGTACACATGCGAAAT 34_CGTCTGCAGATGATAATTTT 31_TTTTTGATTATC…	0	N/A	N/A	N/A
F52B5.2	WBGene00009921	chrI	-	1	Outron	279	76_GGTCACATCCCATATCAAGG 70_ACAAGTGTGAGTAAGAGGCA 66_TGGTCACATCCCATATCAAG 65_AATACAAGTTATGGAGAACA 64_GGGGGAAATTTCAACACAAG 63_TATGGAGAACATGGTCACAA 58_AACACAAGAGGTGTTAGCAG 57_ATGGTCACATCCCATATCAA 57_ACAAGAGGTGTTAGCAGAGG 53_CCTATACAAGTGTGAGTAAG 49_ATTTAGGGTAATCAATTTCG 48_TACAAGTGTGAGTAAGAGGC 46_GCTCATACAATTTGCGCGAT 46_CCTCTTACTCACACTTGTAT 44_TGAAATTTCCCCCTTGATAT 44_GGTAATCAATTTCGTGGACG 44_CATGGTCACATC…	0	N/A	N/A	N/A
[truncated: 12,349 more rows]
